# Supplementary material for: Functional conservation in genes and pathways linking ageing and immunity
Source: Immun Ageing. 2021 May 14;18:23. doi: 10.1186/s12979-021-00232-1 (PMC8120713; doi:10.1186/s12979-021-00232-1)
Supplement: Supplementary file 1 — Additional file 1: Table S1. Immuno-ageing, longevity/ageing, and immunity genes. To define immuno-ageing genes (‘ImmAg’ sheets) we assembled all currently known immunity and longevity/ageing genes (‘Imm’ and ‘Ag’ sheets) from various databases and identified genes occurring in both traits (see ‘Summary’ tab). This was done for two invertebrates, C. elegans and D. melanogaster (‘Cele’ and ‘Dmel’ sheets), and two mammals, M. musculus and H. sapiens (‘Mouse’ and ‘Human’ sheets). Ageing genes were obtained from the GO term ‘aging’ (GO:0007568), the KEGG pathway annotation ‘Longevity regulating pathway’ (KEGG id: 04213), and two ageing databases GenAge and AgeFactDB. Immunity genes were compiled from the GO term ‘immune system process‘ (GO:0002376), multiple immune-related KEGG pathways (for D. melanogaster only available KEGG id: 04624; while for mammals we used: 04640, 04610, 04611, 04620, 04621, 04622, 04623, 04625, 04650, 04612, 04660, 04658, 04659, 04657, 04662, 04664, 04666, 04670, 04672, and 04062), and the three immunity databases insect innate immunity database IIIDB, InnateDB, and immunome knowledge base (IKB). Genes from GO and KEGG were obtained using the biomaRt package in R, while genes from databases were downloaded from the corresponding websites. We added additional annotations (such as IDs from multiple databases) using biomaRt, and the species-specific browsers WormBase for C. elegans, FlyBase for D. melanogaster, MGI for M. musculus, and HGNC for H. sapiens. For AgeFactDB, we excluded all genes for which the experimental evidence was annotated as ‘putative’ or ‘no’. Annotations were obtained in January 2019 for IIIDB and Immunome, and August 2020 for all others. Additional genes with clear effects on immunity and ageing, which we found reviewing the literature, were manually added for C. elegans and D. melanogaster (‘handcurated’ column; references below). The number of genes obtained from each database are given in the ‘Summary’ sheet. The column ‘L [file 12979_2021_232_MOESM1_ESM.xlsx]

## Sheet: Summary
Type	Database	C. elegans	D. melanogaster	M. musculus	H. sapiens
Ageing & Longevity	GO Aging	243	176	342	334
	KEGG Longevity	90	55	90	89
	GenAge	886	198	132	307
	AgeFactDB	850	140	99	289
	Total (unique)	1162	324	495	619
Immunity	GO Immunity	292	502	2703	3304
	KEGG Immunity	-	81	1132	1054
	IIIDB	-	369	-	-
	InnateDB	-	-	646	1036
	Immunome	-	-	-	893
	Total (unique)	292	733	3366	4097
Immuno-Ageing	Total	65	86	212	309
	(databases / hand-curated)	(36/29)	(52/34)	(212/0)	(309/0)

## Sheet: Cele_ImmAg
wormbase_gene	external_gene_name	chromosome_name	start_position	end_position	entrezID	Longevity	database_aging	database_immunity	handcurated	description
WBGene00000169	aqp-1	II	7235834	7238349	174190	NA	AgeFactDB	biomart_GO0002376	NA	AQuaPorin or aquaglyceroporin related [Source:UniProtKB/TrEMBL;Acc:Q8IG23]
WBGene00000841	cul-6	IV	12586511	12590428	178214	NA	AgeFactDB	biomart_GO0002376	NA	Cullin-6 [Source:UniProtKB/Swiss-Prot;Acc:Q21346]
WBGene00009166	F26F2.1	V	20559080	20561895	184982	NA	AgeFactDB	biomart_GO0002376	NA	NA
WBGene00044305	rad-8	I	5744148	5745617	3565366	NA	AgeFactDB	biomart_GO0002376	NA	Reticulon-4-interacting protein 1, mitochondrial [Source:UniProtKB/Swiss-Prot;Acc:Q4W4Z2]
WBGene00004809	skr-3	V	16121824	16122648	180081	NA	AgeFactDB	biomart_GO0002376	NA	SKR-3; SKp1 Related (Ubiquitin ligase complex component) [Source:UniProtKB/TrEMBL;Acc:G5EE67]
WBGene00014138	clec-186	IV	12866109	12869080	178238	anti	AgeFactDB;GenAge	biomart_GO0002376	NA	C-type LECtin [Source:UniProtKB/TrEMBL;Acc:O02343]
WBGene00010745	dod-17	IV	12976231	12978343	187266	anti	AgeFactDB;GenAge	biomart_GO0002376	NA	Downstream Of DAF-16 (Regulated by DAF-16) [Source:UniProtKB/TrEMBL;Acc:O45667]
WBGene00022644	dod-19	V	411782	414760	178564	anti	AgeFactDB;GenAge	biomart_GO0002376	NA	Downstream Of DAF-16 (Regulated by DAF-16) [Source:UniProtKB/TrEMBL;Acc:A0A0K3ASK2]
WBGene00010125	dod-22	IV	12965387	12967318	178247	anti	AgeFactDB;GenAge	biomart_GO0002376	NA	Downstream Of DAF-16 (Regulated by DAF-16) [Source:UniProtKB/TrEMBL;Acc:Q9XUE0]
WBGene00007875	dod-24	IV	12940106	12941405	178245	anti	AgeFactDB;GenAge	biomart_GO0002376	NA	Downstream Of DAF-16 (Regulated by DAF-16) [Source:UniProtKB/TrEMBL;Acc:Q9XUH3]
WBGene00001196	egl-30	I	1835631	1841936	171751	anti	AgeFactDB;GenAge	biomart_GO0002376	NA	EGL-30; Heterotrimeric G protein alpha subunit [Source:UniProtKB/TrEMBL;Acc:G5EGU1]
WBGene00003097	lys-8	II	5586165	5587651	173944	pro	AgeFactDB;GenAge	biomart_GO0002376	NA	LYSozyme [Source:UniProtKB/TrEMBL;Acc:Q09975]
WBGene00017123	maoc-1	II	7196276	7197495	174181	anti	AgeFactDB;GenAge	biomart_GO0002376	NA	MAO-C-like dehydratase domain [Source:UniProtKB/TrEMBL;Acc:Q19058]
WBGene00016343	cnnm-3	X	3036427	3045806	180591	NA	biomart_GO0007568	biomart_GO0002376	NA	Metal transporter cnnm-3 [Source:UniProtKB/Swiss-Prot;Acc:A0A131MCZ8]
WBGene00012352	dkf-1	I	13640297	13648405	173234	NA	biomart_GO0007568	biomart_GO0002376	NA	Serine/threonine-protein kinase dkf-1 [Source:UniProtKB/Swiss-Prot;Acc:Q9XUJ7]
WBGene00001345	fos-1	V	6003601	6016087	178987	NA	biomart_GO0007568	biomart_GO0002376	NA	Transcription factor fos-1 [Source:UniProtKB/Swiss-Prot;Acc:G5ECG2]
WBGene00003822	nsy-1	II	5022764	5029982	24104671	NA	biomart_GO0007568	biomart_GO0002376	NA	Mitogen-activated protein kinase kinase kinase nsy-1 [Source:UniProtKB/Swiss-Prot;Acc:Q21029]
WBGene00004096	pqm-1	II	11150299	11152600	174705	NA	biomart_GO0007568	biomart_GO0002376	NA	ParaQuat (Methylviologen) responsive; Paraquat responsive protein [Source:UniProtKB/TrEMBL;Acc:G5EFY7]
WBGene00009897	skpo-1	II	8400299	8404848	174340	NA	biomart_GO0007568	biomart_GO0002376	NA	Peroxidase skpo-1 [Source:UniProtKB/Swiss-Prot;Acc:Q20616]
WBGene00000900	daf-4	III	5625014	5632322	175781	anti	biomart_GO0007568;AgeFactDB;GenAge	biomart_GO0002376	NA	Cell surface receptor daf-4 [Source:UniProtKB/Swiss-Prot;Acc:P50488]
WBGene00012019	dkf-2	V	16747559	16788435	180121	anti	biomart_GO0007568;AgeFactDB;GenAge	biomart_GO0002376	NA	Serine/threonine-protein kinase dkf-2 [Source:UniProtKB/Swiss-Prot;Acc:O45818]
WBGene00003225	mev-1	III	10334267	10335171	260040	pro	biomart_GO0007568;AgeFactDB;GenAge	biomart_GO0002376	NA	Succinate dehydrogenase cytochrome b560 subunit, mitochondrial [Source:UniProtKB/Swiss-Prot;Acc:P41956]
WBGene00000103	akt-2	X	14147700	14152070	181524	NA	biomart_GO0007568;KEGG4213;AgeFactDB	biomart_GO0002376	NA	Serine/threonine-protein kinase akt-2 [Source:UniProtKB/Swiss-Prot;Acc:Q9XTG7]
WBGene00000102	akt-1	V	10248907	10252895	179424	anti	biomart_GO0007568;KEGG4213;AgeFactDB;GenAge	biomart_GO0002376	NA	Serine/threonine-protein kinase akt-1 [Source:UniProtKB/Swiss-Prot;Acc:Q17941]
WBGene00000912	daf-16	I	10750343	10776700	172981	pro	biomart_GO0007568;KEGG4213;AgeFactDB;GenAge	biomart_GO0002376	NA	Forkhead box protein O [Source:UniProtKB/Swiss-Prot;Acc:O16850]
WBGene00000898	daf-2	III	2995487	3040860	175410	anti	biomart_GO0007568;KEGG4213;AgeFactDB;GenAge	biomart_GO0002376	NA	Insulin-like receptor Insulin-like receptor subunit alpha Insulin-like receptor subunit beta [Source:UniProtKB/Swiss-Prot;Acc:Q968Y9]
WBGene00002004	hsf-1	I	11953512	11961984	173078	pro	biomart_GO0007568;KEGG4213;AgeFactDB;GenAge	biomart_GO0002376	NA	Heat Shock Factor; Heat shock transcription factor 1 [Source:UniProtKB/TrEMBL;Acc:G5EFT5]
WBGene00013878	atfs-1	V	14193685	14197695	179922	anti	GenAge	biomart_GO0002376	NA	Stress activated transcription factor atfs-1 [Source:UniProtKB/Swiss-Prot;Acc:Q23272]
WBGene00001772	gst-24	II	13610443	13611349	185407	NA	KEGG4213	biomart_GO0002376	NA	Glutathione S-Transferase [Source:UniProtKB/TrEMBL;Acc:Q93694]
WBGene00001786	gst-38	V	15915216	15916079	185299	NA	KEGG4213	biomart_GO0002376	NA	Glutathione S-Transferase [Source:UniProtKB/TrEMBL;Acc:O45451]
WBGene00001754	gst-6	II	4879885	4881105	173841	NA	KEGG4213	biomart_GO0002376	NA	Probable glutathione S-transferase 6 [Source:UniProtKB/Swiss-Prot;Acc:P91252]
WBGene00001755	gst-7	II	4882062	4883358	173842	NA	KEGG4213	biomart_GO0002376	NA	Probable glutathione S-transferase 7 [Source:UniProtKB/Swiss-Prot;Acc:P91253]
WBGene00001398	fat-6	IV	11913691	11915796	178122	NA	KEGG4213;AgeFactDB	biomart_GO0002376	NA	Delta(9)-fatty-acid desaturase fat-6 [Source:UniProtKB/Swiss-Prot;Acc:G5EGN2]
WBGene00004055	pmk-1	IV	8148794	8151156	191743	NA	KEGG4213;AgeFactDB	biomart_GO0002376	NA	Mitogen-activated protein kinase pmk-1 [Source:UniProtKB/Swiss-Prot;Acc:Q17446]
WBGene00004758	sek-1	X	7816720	7821045	181043	NA	KEGG4213;AgeFactDB	biomart_GO0002376	NA	Dual specificity mitogen-activated protein kinase kinase sek-1 [Source:UniProtKB/Swiss-Prot;Acc:G5EDF7]
WBGene00001753	gst-5	II	10950350	10951604	187537	pro	KEGG4213;AgeFactDB;GenAge	biomart_GO0002376	NA	Probable glutathione S-transferase 5 [Source:UniProtKB/Swiss-Prot;Acc:Q09596]
WBGene00004911	snf-12	X	9029478	9033955	181143	NA	NA	biomart_GO0002376	Dierking_et_al	Transporter [Source:UniProtKB/TrEMBL;Acc:O45813]
WBGene00010251	sta-2	V	9741206	9744326	3565291	NA	NA	biomart_GO0002376	Dierking_et_al	Signal transducer and activator of transcription b [Source:UniProtKB/Swiss-Prot;Acc:Q20977]
WBGene00000936	dbl-1	V	6758135	6760418	179068	NA	NA	biomart_GO0002376	Mallo_et_al	DPP/BMP-Like; Decapentaplegic protein homolog [Source:UniProtKB/TrEMBL;Acc:G5EEL5]
WBGene00018237	irg-7	X	3235768	3243624	180613	NA	NA	biomart_GO0002376	Yunger_et_al	Infection Response Gene [Source:RefSeq peptide;Acc:NP_508552]
WBGene00003030	lin-45	IV	6742538	6748424	177436	NA	AgeFactDB	NA	Nicholas_et_Hodgkin_Okuyama et al_Zou_et_al	Raf homolog serine/threonine-protein kinase [Source:UniProtKB/Swiss-Prot;Acc:Q07292]
WBGene00003186	mek-2	I	3005403	3013448	171872	pro	AgeFactDB;GenAge	NA	Nicholas_et_Hodgkin_Okuyama et al_Zou_et_al	Dual specificity mitogen-activated protein kinase kinase mek-2 [Source:UniProtKB/Swiss-Prot;Acc:Q10664]
WBGene00007097	B0024.4	V	10297399	10298865	179432	anti	AgeFactDB;GenAge	NA	Sahu_et_al
WBGene00003095	lys-6	IV	11626910	11627947	178087	anti	AgeFactDB;GenAge	NA	White_et_al	LYSozyme [Source:UniProtKB/TrEMBL;Acc:Q20968]
WBGene00003368	mkk-4	X	10027856	10030130	185682	anti	AgeFactDB;GenAge	NA	Xu_et_al	MAP kinase kinase mkk-4 [Source:UniProtKB/Swiss-Prot;Acc:Q20347]
WBGene00002335	let-60	IV	11688227	11691088	178104	NA	AgeFactDB;GenAge	NA	Zou_et_al	Ras protein let-60 [Source:UniProtKB/Swiss-Prot;Acc:P22981]
WBGene00006923	vhp-1	II	5323005	5340826	173904	NA	biomart_GO0007568	NA	Kim_et_al	Tyrosine-protein phosphatase vhp-1 [Source:UniProtKB/Swiss-Prot;Acc:Q10038]
WBGene00003185	mek-1	X	7479248	7481010	181004	NA	biomart_GO0007568	NA	Kim_et_al_Marudhupandiyan_et_Balamurugan	Dual specificity mitogen-activated protein kinase kinase mek-1 [Source:UniProtKB/Swiss-Prot;Acc:Q21307]
WBGene00010700	nipi-3	X	15607969	15610631	181650	NA	NA	NA	Pujol_et_al_McEwan_et_al
WBGene00000001	aap-1	I	5107833	5110183	172141	NA	biomart_GO0007568;AgeFactDB	NA	Evans_et_al	Phosphoinositide 3-kinase adapter subunit; Phosphoinositide kinase AdAPter subunit [Source:UniProtKB/TrEMBL;Acc:G5EDP9]
WBGene00003401	mpk-1	III	4216764	4228108	175545	pro	biomart_GO0007568;AgeFactDB;GenAge	NA	Nicholas_et_Hodgkin_Okuyama et al_Zou_et_al	Mitogen-activated protein kinase mpk-1 [Source:UniProtKB/Swiss-Prot;Acc:P39745]
WBGene00000229	atp-2	III	5228417	5230536	175716	anti	biomart_GO0007568;AgeFactDB;GenAge	NA	Pellegrino_et_al	ATP synthase subunit beta, mitochondrial [Source:UniProtKB/Swiss-Prot;Acc:P46561]
WBGene00020930	hlh-30	IV	4014799	4034784	177157	pro	biomart_GO0007568;GenAge	NA	Visvikis_et_al	Helix Loop Helix [Source:UniProtKB/TrEMBL;Acc:Q86MJ3]
WBGene00002187	kgb-1	IV	405621	410033	176866	NA	biomart_GO0007568;KEGG4213	NA	Kim_et_al_Marudhupandiyan_et_Balamurugan	GLH-binding kinase 1 [Source:UniProtKB/Swiss-Prot;Acc:O44408]
WBGene00002583	let-363	I	5245743	5263413	172167	anti	biomart_GO0007568;KEGG4213;AgeFactDB;GenAge	NA	Bakowski et al	Target of rapamycin homolog [Source:UniProtKB/Swiss-Prot;Acc:Q95Q95]
WBGene00000090	age-1	II	11519328	11527054	174762	anti	biomart_GO0007568;KEGG4213;AgeFactDB;GenAge	NA	Garsin_et_al_Anyanful_et_al	Phosphatidylinositol 3-kinase age-1 [Source:UniProtKB/Swiss-Prot;Acc:Q94125]
WBGene00002178	jnk-1	IV	6957641	6963716	177460	pro	biomart_GO0007568;KEGG4213;AgeFactDB;GenAge	NA	Marudhupandiyan_et_Balamurugan	Stress-activated protein kinase jnk-1 [Source:UniProtKB/Swiss-Prot;Acc:Q8WQG9]
WBGene00004804	skn-1	IV	5651087	5660523	177343	pro	biomart_GO0007568;KEGG4213;AgeFactDB;GenAge	NA	Papp_et_al_Zhi_et_al	SKiNhead [Source:UniProtKB/TrEMBL;Acc:V6CLA3]
WBGene00012929	rsks-1	III	11245120	11252281	176554	anti	biomart_GO0007568;KEGG4213;AgeFactDB;GenAge	NA	Seo_et_al	Ribosomal protein S6 kinase beta [Source:UniProtKB/Swiss-Prot;Acc:Q9NAH6]
WBGene00001477	fmo-2	IV	10682524	10684385	177958	pro	GenAge	NA	Sahu_et_al	Dimethylaniline monooxygenase [N-oxide-forming] [Source:UniProtKB/TrEMBL;Acc:G5EBJ9]
WBGene00000939	dcr-1	III	8071916	8080281	176138	pro	GenAge	NA	Yuen_et_al_Iatsenko_et_al	Endoribonuclease dcr-1 [Source:UniProtKB/Swiss-Prot;Acc:P34529]
WBGene00002177	jkk-1	X	5368468	5372059	180810	NA	KEGG4213;AgeFactDB;GenAge	NA	Marudhupandiyan_et_Balamurugan	Dual specificity mitogen-activated protein kinase kinase jkk-1 [Source:UniProtKB/Swiss-Prot;Acc:G5EDT6]
WBGene00016997	cebp-1	X	1452695	1454000	180481	NA	NA	NA	McEwan_et_al	C/EBP (CCAAT/enhancer-binding protein) homolog [Source:UniProtKB/TrEMBL;Acc:Q18909]
WBGene00003807	npr-1	X	4767178	4769985	180752	NA	NA	NA	Reddy_et_al_Andersen_et_al_Styer_et_al_Doroszuk_et_al_Balla_et_al_Nakad_et_al	NeuroPeptide Receptor family [Source:UniProtKB/TrEMBL;Acc:Q18534]
WBGene00013111	sta-1	IV	16664320	16671467	178465	NA	NA	NA	Tanguy_et_al	Signal transducer and activator of transcription 1 [Source:UniProtKB/Swiss-Prot;Acc:Q9NAD6]

## Sheet: Cele_Ag
wormbase_gene	external_gene_name	chromosome_name	start_position	end_position	entrezID	Longevity	database	handcurated	description
WBGene00000001	aap-1	I	5107833	5110183	172141	NA	biomart_GO0007568;AgeFactDB	NA	Phosphoinositide 3-kinase adapter subunit; Phosphoinositide kinase AdAPter subunit [Source:UniProtKB/TrEMBL;Acc:G5EDP9]
WBGene00000009	aat-8	IV	3862129	3865042	185079	anti	AgeFactDB;GenAge	NA	Amino Acid Transporter [Source:UniProtKB/TrEMBL;Acc:Q94197]
WBGene00000034	abu-11	II	192531	194558	173404	pro	AgeFactDB;GenAge	NA	Activated in Blocked Unfolded protein response [Source:UniProtKB/TrEMBL;Acc:P91419]
WBGene00000035	ace-1	X	16367229	16373789	181706	anti	AgeFactDB;GenAge	NA	Acetylcholinesterase 1 [Source:UniProtKB/Swiss-Prot;Acc:P38433]
WBGene00000039	acn-1	X	5092458	5097067	180780	anti	GenAge	NA	Inactive angiotensin-converting enzyme-related protein [Source:UniProtKB/Swiss-Prot;Acc:Q18581]
WBGene00000041	aco-2	III	7973717	7977355	176121	anti	AgeFactDB;GenAge	NA	Probable aconitate hydratase, mitochondrial [Source:UniProtKB/Swiss-Prot;Acc:P34455]
WBGene00000079	adr-1	I	7773180	7777652	172542	pro	biomart_GO0007568;AgeFactDB;GenAge	NA	A-to-I RNA editing regulator adr-1 [Source:UniProtKB/Swiss-Prot;Acc:Q9U3D6]
WBGene00000080	adr-2	III	7230964	7232882	176022	pro	biomart_GO0007568;AgeFactDB;GenAge	NA	Double-stranded RNA-specific adenosine deaminase adr-2 [Source:UniProtKB/Swiss-Prot;Acc:Q22618]
WBGene00000083	adt-2	X	7585587	7595414	181022	NA	biomart_GO0007568	NA	A disintegrin and metalloproteinase with thrombospondin motifs adt-2 [Source:UniProtKB/Swiss-Prot;Acc:Q19204]
WBGene00000086	aex-3	X	751211	759732	180420	NA	AgeFactDB	NA	MAP kinase-activating death domain protein [Source:UniProtKB/Swiss-Prot;Acc:O02626]
WBGene00000090	age-1	II	11519323	11527062	174762	anti	biomart_GO0007568;KEGG4213;AgeFactDB;GenAge	NA	Phosphatidylinositol 3-kinase age-1 [Source:UniProtKB/Swiss-Prot;Acc:Q94125]
WBGene00000091	age-2	NA	NA	NA	NA	NA	AgeFactDB	NA	NA
WBGene00000095	aha-1	I	10193925	10197000	172889	pro	GenAge	NA	Aryl hydrocarbon receptor nuclear translocator homolog [Source:UniProtKB/Swiss-Prot;Acc:O02219]
WBGene00000097	aip-1	V	14012333	14013644	179898	pro	AgeFactDB;GenAge	NA	Arsenite Inducible Protein [Source:UniProtKB/TrEMBL;Acc:Q9XUW8]
WBGene00000102	akt-1	V	10248907	10252895	179424	anti	biomart_GO0007568;KEGG4213;AgeFactDB;GenAge	NA	Serine/threonine-protein kinase akt-1 [Source:UniProtKB/Swiss-Prot;Acc:Q17941]
WBGene00000103	akt-2	X	14147700	14152070	181524	NA	biomart_GO0007568;KEGG4213;AgeFactDB	NA	Serine/threonine-protein kinase akt-2 [Source:UniProtKB/Swiss-Prot;Acc:Q9XTG7]
WBGene00000106	alg-2	II	873176	879001	173468	pro	AgeFactDB;GenAge	NA
WBGene00000112	alh-6	II	1306240	1310133	173510	pro	GenAge	NA	ALdehyde deHydrogenase [Source:UniProtKB/TrEMBL;Acc:Q6A593]
WBGene00000134	amt-2	IV	13042391	13046858	186047	anti	biomart_GO0007568;AgeFactDB;GenAge	NA	Putative ammonium transporter 2 [Source:UniProtKB/Swiss-Prot;Acc:Q20605]
WBGene00000149	apl-1	X	5112422	5116866	180783	pro	GenAge	NA	Amyloid-beta-like protein [Source:UniProtKB/Swiss-Prot;Acc:Q10651]
WBGene00000159	aps-1	V	6017970	6018886	178989	anti	GenAge	NA	AP complex subunit sigma [Source:UniProtKB/TrEMBL;Acc:O16369]
WBGene00000165	aps-3	I	1154511	1156020	171691	anti	AgeFactDB;GenAge	NA	AdaPtin, Small chain (Clathrin associated complex) [Source:UniProtKB/TrEMBL;Acc:Q8T874]
WBGene00000169	aqp-1	II	7235834	7238349	174190	NA	AgeFactDB	NA	AQuaPorin or aquaglyceroporin related [Source:UniProtKB/TrEMBL;Acc:Q8IG23]
WBGene00000190	arf-1.1	IV	7634786	7635710	191609	anti	AgeFactDB;GenAge	NA	ADP-ribosylation factor 1-like 1 [Source:UniProtKB/Swiss-Prot;Acc:Q94231]
WBGene00000192	arl-8	IV	14798149	14799229	178405	pro	AgeFactDB;GenAge	NA	ARF-Like; Novel small G protein indispensable for equal chromosome segregation [Source:UniProtKB/TrEMBL;Acc:G5EDC6]
WBGene00000195	arr-1	X	950782	954233	180446	anti	AgeFactDB;GenAge	NA	Beta-arrestin arr-1 [Source:UniProtKB/Swiss-Prot;Acc:P51485]
WBGene00000206	asb-1	III	4594543	4595944	175605	anti	GenAge	NA	ATP Synthase B homolog [Source:UniProtKB/TrEMBL;Acc:Q20053]
WBGene00000207	asb-2	X	4469743	4471476	180718	anti	AgeFactDB;GenAge	NA	ATP Synthase B homolog [Source:UniProtKB/TrEMBL;Acc:Q19126]
WBGene00000209	asg-1	I	8692946	8693468	172673	anti	AgeFactDB;GenAge	NA	Probable ATP synthase subunit g 1, mitochondrial [Source:UniProtKB/Swiss-Prot;Acc:P90921]
WBGene00000210	asg-2	X	6841258	6842129	180956	anti	AgeFactDB;GenAge	NA	Probable ATP synthase subunit g 2, mitochondrial [Source:UniProtKB/Swiss-Prot;Acc:Q18803]
WBGene00000213	asm-3	IV	520214	523809	176879	anti	AgeFactDB;GenAge	NA	Putative sphingomyelin phosphodiesterase asm-3 [Source:UniProtKB/Swiss-Prot;Acc:Q9UAY4]
WBGene00000221	atf-4	X	14808846	14810849	181576	NA	KEGG4213	NA	ATF (cAMP-dependent transcription factor) family [Source:UniProtKB/TrEMBL;Acc:Q22156]
WBGene00000222	atf-6	X	12480948	12484904	181405	anti	GenAge	NA	ATF (cAMP-dependent transcription factor) family [Source:UniProtKB/TrEMBL;Acc:Q20435]
WBGene00000227	atm-1	I	183364	208465	3565793	NA	AgeFactDB	NA	Serine/threonine-protein kinase ATM [Source:UniProtKB/Swiss-Prot;Acc:Q9N3Q4]
WBGene00000229	atp-2	III	5228417	5230536	175716	anti	biomart_GO0007568;AgeFactDB;GenAge	NA	ATP synthase subunit beta, mitochondrial [Source:UniProtKB/Swiss-Prot;Acc:P46561]
WBGene00000230	atp-3	I	5428469	5429908	172195	anti	biomart_GO0007568;AgeFactDB;GenAge	NA	ATP synthase subunit [Source:UniProtKB/TrEMBL;Acc:Q7JNG1]
WBGene00000235	baf-1	III	9467464	9468058	176330	pro	AgeFactDB;GenAge	NA	Barrier-to-autointegration factor 1 [Source:UniProtKB/Swiss-Prot;Acc:Q03565]
WBGene00000238	bar-1	X	7166005	7170625	180982	pro	biomart_GO0007568;AgeFactDB;GenAge	NA	Beta-catenin/armadillo-related protein 1 [Source:UniProtKB/Swiss-Prot;Acc:Q18825]
WBGene00000239	bas-1	III	5612274	5614700	175778	NA	AgeFactDB	NA	Biogenic Amine Synthesis related [Source:UniProtKB/TrEMBL;Acc:O45137]
WBGene00000240	pah-1	II	8762668	8766922	174401	NA	biomart_GO0007568	NA	Phenylalanine-4-hydroxylase [Source:UniProtKB/Swiss-Prot;Acc:P90925]
WBGene00000247	bec-1	IV	5661141	5664425	177345	pro	biomart_GO0007568;AgeFactDB;GenAge	NA	Beclin homolog [Source:UniProtKB/Swiss-Prot;Acc:Q22592]
WBGene00000257	bmk-1	V	14453305	14456998	179948	pro	GenAge	NA	Kinesin-like protein [Source:UniProtKB/TrEMBL;Acc:G5ECF4]
WBGene00000262	bra-1	X	13598449	13599687	181481	pro	biomart_GO0007568;AgeFactDB;GenAge	NA	BMP Receptor Associated protein family [Source:UniProtKB/TrEMBL;Acc:Q20741]
WBGene00000296	cat-2	II	257819	261063	173411	NA	AgeFactDB	NA	Tyrosine 3-monooxygenase [Source:UniProtKB/Swiss-Prot;Acc:P90986]
WBGene00000298	cat-4	V	10564880	10566445	179472	NA	AgeFactDB	NA	GTP cyclohydrolase 1 [Source:UniProtKB/Swiss-Prot;Acc:Q19980]
WBGene00000366	cbp-1	III	9766516	9774825	176380	NA	AgeFactDB	NA
WBGene00000367	cca-1	X	7847682	7875954	181045	NA	AgeFactDB	NA	Voltage-dependent T-type calcium channel subunit alpha [Source:UniProtKB/TrEMBL;Acc:A0A0K3ASP4]
WBGene00000371	cox-5B;cco-1	I	9788749	9790050	172832	anti	biomart_GO0007568;AgeFactDB;GenAge	NA	Cytochrome OXidase assembly protein [Source:UniProtKB/TrEMBL;Acc:P90849]
WBGene00000376	ccr-4	IV	12361542	12371852	178184	pro	AgeFactDB;GenAge	NA	CCR (Yeast CCR4/NOT complex component) homolog [Source:UniProtKB/TrEMBL;Acc:A0A061AD13]
WBGene00000377	cct-1	II	8185443	8187601	174318	anti	GenAge	NA	T-complex protein 1 subunit alpha [Source:UniProtKB/Swiss-Prot;Acc:P41988]
WBGene00000379	cct-4	II	8283667	8285711	174330	anti	AgeFactDB;GenAge	NA	T-complex protein 1 subunit delta [Source:UniProtKB/Swiss-Prot;Acc:P47208]
WBGene00000381	cct-6	III	5853532	5855687	175819	anti	AgeFactDB;GenAge	NA	T-complex protein 1 subunit zeta [Source:UniProtKB/Swiss-Prot;Acc:P46550]
WBGene00000386	cdc-25.1	I	6469386	6471995	172353	anti	AgeFactDB;GenAge	NA	M-phase inducer phosphatase cdc-25.1 [Source:UniProtKB/Swiss-Prot;Acc:O44552]
WBGene00000388	cdc-25.3	III	8916351	8917929	176260	anti	AgeFactDB;GenAge	NA	M-phase inducer phosphatase cdc-25.3 [Source:UniProtKB/Swiss-Prot;Acc:P30634]
WBGene00000408	cdk-7	I	2281504	2291183	171784	pro	AgeFactDB;GenAge	NA	Cyclin-dependent kinase 7 [Source:UniProtKB/Swiss-Prot;Acc:G5EFV5]
WBGene00000417	ced-3	IV	13198372	13204133	178272	anti	AgeFactDB;GenAge	NA	Cell death protein 3 Cell death protein 3 subunit p17 Cell death protein 3 subunit p15 Cell death protein 3 subunit p13 [Source:UniProtKB/Swiss-Prot;Acc:P42573]
WBGene00000435	ceh-10	III	5799073	5801109	175811	pro	AgeFactDB;GenAge	NA	Homeobox protein ceh-10 [Source:UniProtKB/Swiss-Prot;Acc:P41935]
WBGene00000441	ceh-18	X	3843367	3857797	180671	anti	AgeFactDB;GenAge	NA	Homeobox protein ceh-18 [Source:UniProtKB/Swiss-Prot;Acc:P41934]
WBGene00000443	ceh-20	III	6979884	6981785	3565545	pro	GenAge	NA	Homeobox protein ceh-20 [Source:UniProtKB/Swiss-Prot;Acc:P41779]
WBGene00000446	ceh-23	III	7839594	7841491	176096	pro	biomart_GO0007568;GenAge	NA	Homeobox protein ceh-23 [Source:UniProtKB/Swiss-Prot;Acc:P34663]
WBGene00000458	ceh-37	X	14197373	14209153	181530	pro	GenAge	NA	Homeobox protein ceh-37 [Source:UniProtKB/Swiss-Prot;Acc:Q93356]
WBGene00000466	cel-1	I	9665194	9668664	172814	pro	AgeFactDB;GenAge	NA	mRNA-capping enzyme Polynucleotide 5'-triphosphatase mRNA guanylyltransferase [Source:UniProtKB/Swiss-Prot;Acc:Q17607]
WBGene00000467	cep-1	I	8324120	8328853	172616	anti	biomart_GO0007568;AgeFactDB;GenAge	NA	Transcription factor cep-1 [Source:UniProtKB/Swiss-Prot;Acc:Q20646]
WBGene00000479	cgh-1	III	7495320	7497832	176061	NA	biomart_GO0007568	NA	ATP-dependent RNA helicase cgh-1 [Source:UniProtKB/Swiss-Prot;Acc:Q95YF3]
WBGene00000481	cha-1	IV	3613934	3624697	24105307	NA	AgeFactDB	NA	Choline O-acetyltransferase [Source:UniProtKB/Swiss-Prot;Acc:P32756]
WBGene00000484	che-2	X	481378	486504	180401	anti	AgeFactDB;GenAge	NA	CHE-2 protein [Source:UniProtKB/TrEMBL;Acc:G5EGF0]
WBGene00000485	che-3	I	8062059	8081671	172593	anti	AgeFactDB;GenAge	NA	Cytoplasmic dynein 2 heavy chain 1 [Source:UniProtKB/Swiss-Prot;Acc:Q19542]
WBGene00000490	che-11	V	12144295	12150689	179666	anti	biomart_GO0007568;AgeFactDB;GenAge	NA
WBGene00000492	che-13	I	10507000	10515506	186607	anti	AgeFactDB;GenAge	NA	Intraflagellar transport protein che-13 [Source:UniProtKB/Swiss-Prot;Acc:Q93833]
WBGene00000498	chk-1	V	3757047	3759469	3565921	anti	AgeFactDB;GenAge	NA	Serine/threonine-protein kinase chk-1 [Source:UniProtKB/Swiss-Prot;Acc:Q9N3Z3]
WBGene00000500	chn-1	I	6181314	6183913	172303	anti	biomart_GO0007568;GenAge	NA	C-term of Hsp70-iNteracting protein (CHIP family); Hsp70-interacting protein [Source:UniProtKB/TrEMBL;Acc:G5ECY6]
WBGene00000508	cit-1.2	III	8010778	8013774	176126	pro	AgeFactDB;GenAge	NA	Cyclin-T1.2 [Source:UniProtKB/Swiss-Prot;Acc:P34424]
WBGene00000519	cku-70	III	11154827	11168820	176546	anti	AgeFactDB;GenAge	NA	Caenorhabditis KU [Source:UniProtKB/TrEMBL;Acc:Q9U2D2]
WBGene00000536	clk-1	III	5277894	5279344	175729	anti	biomart_GO0007568;AgeFactDB;GenAge	NA	5-demethoxyubiquinone hydroxylase, mitochondrial [Source:UniProtKB/Swiss-Prot;Acc:P48376]
WBGene00000537	clk-2	III	7515223	7518524	176065	NA	biomart_GO0007568;AgeFactDB;GenAge	NA	Telomere length regulation protein clk-2 [Source:UniProtKB/Swiss-Prot;Acc:Q95YE9]
WBGene00000539	cln-3.1	V	11263523	11265711	179559	NA	biomart_GO0007568	NA	Battenin [Source:UniProtKB/TrEMBL;Acc:G3MU35]
WBGene00000540	cln-3.2	I	5274693	5278708	172171	NA	biomart_GO0007568	NA	Battenin [Source:UniProtKB/TrEMBL;Acc:G5ECU8]
WBGene00000541	cln-3.3	V	8682955	8686160	179249	NA	biomart_GO0007568	NA	Battenin [Source:UniProtKB/TrEMBL;Acc:G5EES1]
WBGene00000554	cnb-1	V	11375742	11377990	179572	anti	AgeFactDB;GenAge	NA	Protein phosphatase 2B regulatory subunit cnb-1 [Source:UniProtKB/Swiss-Prot;Acc:G5EDN6]
WBGene00000668	col-93	III	10984555	10985609	259335	anti	AgeFactDB;GenAge	NA	COLlagen [Source:UniProtKB/TrEMBL;Acc:Q9U348]
WBGene00000767	coq-8	III	4863427	4866949	175647	NA	AgeFactDB	NA	Atypical kinase coq-8, mitochondrial [Source:UniProtKB/Swiss-Prot;Acc:Q18486]
WBGene00000779	cpn-3	I	3987842	3988699	171986	anti	GenAge	NA	CalPoNin [Source:UniProtKB/TrEMBL;Acc:O01542]
WBGene00000793	crh-1	III	11657738	11693837	176597	NA	biomart_GO0007568;AgeFactDB	NA	CREB Homolog; Cyclic AMP-response element binding protein 1 beta [Source:UniProtKB/TrEMBL;Acc:G5ECG1]
WBGene00000798	crn-5	II	10592752	10593591	174634	anti	AgeFactDB;GenAge	NA	Cell death-related nuclease 5; Cell-death-Related Nuclease [Source:UniProtKB/TrEMBL;Acc:G5EG59]
WBGene00000820	csp-2	IV	6307739	6315719	177391	anti	GenAge	NA	Putative inactive caspase B Putative inactive caspase B subunit p31 Putative inactive caspase B subunit p17 Putative inactive caspase subunit p14 [Source:UniProtKB/Swiss-Prot;Acc:Q9TZP5]
WBGene00000829	ctb-1	MtDNA	4504	5621	2565702	NA	AgeFactDB	NA	Cytochrome b [Source:UniProtKB/Swiss-Prot;Acc:P24890]
WBGene00000830	ctl-1	II	14303612	14306329	259738	NA	KEGG4213	NA	Catalase-2 [Source:UniProtKB/Swiss-Prot;Acc:O61235]
WBGene00000831	ctl-2	II	14299553	14302083	175085	NA	biomart_GO0007568;KEGG4213;AgeFactDB	NA	Peroxisomal catalase 1 [Source:UniProtKB/Swiss-Prot;Acc:Q27487]
WBGene00000834	cua-1	III	13439730	13455307	176770	pro	AgeFactDB;GenAge	NA	CU (Copper) ATPase [Source:UniProtKB/TrEMBL;Acc:G5ED40]
WBGene00000836	cul-1	III	10471237	10475245	176466	pro	biomart_GO0007568;AgeFactDB;GenAge	NA	Cullin-1 [Source:UniProtKB/Swiss-Prot;Acc:Q17389]
WBGene00000837	cul-2	III	13687269	13692683	176806	NA	AgeFactDB	NA	Cullin-2 [Source:UniProtKB/Swiss-Prot;Acc:Q17390]
WBGene00000838	cul-3	V	177421	184966	178547	NA	AgeFactDB	NA	Cullin-3 [Source:UniProtKB/Swiss-Prot;Acc:Q17391]
WBGene00000839	cul-4	II	7302101	7305760	174198	NA	AgeFactDB	NA	Cullin-4 [Source:UniProtKB/Swiss-Prot;Acc:Q17392]
WBGene00000840	cul-5	V	10179535	10183154	179413	NA	AgeFactDB	NA	Cullin-5 [Source:UniProtKB/Swiss-Prot;Acc:Q23639]
WBGene00000841	cul-6	IV	12586511	12590428	178214	NA	AgeFactDB	NA	Cullin-6 [Source:UniProtKB/Swiss-Prot;Acc:Q21346]
WBGene00000845	cup-4	III	7866509	7868732	176104	pro	biomart_GO0007568;AgeFactDB;GenAge	NA	Acetylcholine receptor-like protein cup-4 [Source:UniProtKB/Swiss-Prot;Acc:P34271]
WBGene00000846	cup-5	III	7584181	7591570	176074	NA	biomart_GO0007568;AgeFactDB	NA	CUP-5L [Source:UniProtKB/TrEMBL;Acc:Q8T666]
WBGene00000862	cwp-4	V	5053619	5056473	178894	anti	AgeFactDB;GenAge	NA	Coexpressed With Polycystins [Source:UniProtKB/TrEMBL;Acc:O44626]
WBGene00000869	cyc-1	I	8022674	8024422	172582	anti	biomart_GO0007568;AgeFactDB;GenAge	NA	CYtochrome C [Source:UniProtKB/TrEMBL;Acc:Q18853]
WBGene00000874	cyk-3	III	6020165	6024659	175853	anti	GenAge	NA	Ubiquitin carboxyl-terminal hydrolase cyk-3 [Source:UniProtKB/Swiss-Prot;Acc:Q8WT44]
WBGene00000897	daf-1	IV	132416	138076	176829	anti	biomart_GO0007568;AgeFactDB;GenAge	NA	Cell surface receptor daf-1 [Source:UniProtKB/Swiss-Prot;Acc:P20792]
WBGene00000898	daf-2	III	2995487	3040860	175410	anti	biomart_GO0007568;KEGG4213;AgeFactDB;GenAge	NA	Insulin-like receptor Insulin-like receptor subunit alpha Insulin-like receptor subunit beta [Source:UniProtKB/Swiss-Prot;Acc:Q968Y9]
WBGene00000899	daf-3	X	817927	825475	180431	anti	biomart_GO0007568;AgeFactDB;GenAge	NA	Dwarfin sma [Source:UniProtKB/TrEMBL;Acc:A0A0K3AYJ4]
WBGene00000900	daf-4	III	5625014	5632322	175781	anti	biomart_GO0007568;AgeFactDB;GenAge	NA	Cell surface receptor daf-4 [Source:UniProtKB/Swiss-Prot;Acc:P50488]
WBGene00000901	daf-5	II	14033233	14037721	175054	pro	biomart_GO0007568;AgeFactDB;GenAge	NA	Abnormal DAuer Formation DAF-5, a Ski oncogene homolog involved in a neuronal TGF beta pathway (71.0 kD) (Daf-5) [Source:UniProtKB/TrEMBL;Acc:G5EDM7]
WBGene00000902	daf-6	X	14888488	14894297	181584	anti	AgeFactDB;GenAge	NA
WBGene00000903	daf-7	III	811828	813773	175237	anti	biomart_GO0007568;AgeFactDB;GenAge	NA	Dauer larva development regulatory growth factor daf-7 [Source:UniProtKB/Swiss-Prot;Acc:P92172]
WBGene00000904	daf-8	I	8584081	8587505	187612	anti	biomart_GO0007568;AgeFactDB;GenAge	NA	Dwarfin sma [Source:UniProtKB/TrEMBL;Acc:Q21733]
WBGene00000905	daf-9	X	6196927	6200818	180889	anti	KEGG4213;AgeFactDB;GenAge	NA	Cytochrome P450 daf-9 [Source:UniProtKB/Swiss-Prot;Acc:H2KYS3]
WBGene00000906	daf-10	IV	9136933	9146210	184883	anti	AgeFactDB;GenAge	NA	Intraflagellar transport protein 122 homolog [Source:UniProtKB/Swiss-Prot;Acc:G5EFW7]
WBGene00000907	daf-11	V	11718089	11725652	179605	NA	biomart_GO0007568;AgeFactDB	NA	Receptor-type guanylate cyclase daf-11 [Source:UniProtKB/Swiss-Prot;Acc:Q8I4N4]
WBGene00000908	daf-12	X	10644409	10666874	181263	anti	biomart_GO0007568;KEGG4213;AgeFactDB;GenAge	NA	Nuclear hormone receptor family member daf-12 [Source:UniProtKB/Swiss-Prot;Acc:G5EFF5]
WBGene00000910	daf-14	IV	10250646	10255844	177908	anti	biomart_GO0007568;AgeFactDB;GenAge	NA	Smad protein [Source:UniProtKB/TrEMBL;Acc:G5EEP2]
WBGene00000911	daf-15	IV	9386208	9394930	177770	anti	biomart_GO0007568;AgeFactDB;GenAge	NA	DAF-15 [Source:UniProtKB/TrEMBL;Acc:Q68TI8]
WBGene00000912	daf-16	I	10750343	10776700	172981	pro	biomart_GO0007568;KEGG4213;AgeFactDB;GenAge	NA	Forkhead box protein O [Source:UniProtKB/Swiss-Prot;Acc:O16850]
WBGene00000913	daf-18	IV	419938	425181	176869	pro	biomart_GO0007568;KEGG4213;AgeFactDB;GenAge	NA	Phosphatidylinositol 3,4,5-trisphosphate 3-phosphatase and dual-specificity protein phosphatase daf-18 [Source:UniProtKB/Swiss-Prot;Acc:G5EE01]
WBGene00000914	daf-19	II	10157537	10169346	174577	anti	AgeFactDB;GenAge	NA	RFX-like transcription factor daf-19 [Source:UniProtKB/Swiss-Prot;Acc:Q09555]
WBGene00000915	hsp-90	V	14684918	14688543	179971	NA	biomart_GO0007568	NA	Heat shock protein 90 [Source:UniProtKB/Swiss-Prot;Acc:Q18688]
WBGene00000920	daf-28	V	19815133	19816451	191014	pro	AgeFactDB;GenAge	NA
WBGene00000923	daf-31	IV	8290273	8291496	177622	NA	biomart_GO0007568	NA	N-alpha-acetyltransferase daf-31 [Source:UniProtKB/Swiss-Prot;Acc:O61219]
WBGene00000931	dao-5	I	10187515	10190896	266845	NA	biomart_GO0007568	NA	Nucleolar protein dao-5 [Source:UniProtKB/Swiss-Prot;Acc:Q9XVS4]
WBGene00000935	daz-1	II	5456305	5458609	173931	NA	AgeFactDB	NA	DAZ protein 1 [Source:UniProtKB/Swiss-Prot;Acc:Q20870]
WBGene00000939	dcr-1	III	8071916	8080281	176138	pro	GenAge	NA	Endoribonuclease dcr-1 Death-promoting deoxyribonuclease [Source:UniProtKB/Swiss-Prot;Acc:P34529]
WBGene00000955	des-2	V	11415342	11420293	179574	anti	AgeFactDB;GenAge	NA	Acetylcholine receptor subunit alpha-type des-2 [Source:UniProtKB/Swiss-Prot;Acc:O76554]
WBGene00000984	dhs-21	V	12731772	12733645	179741	pro	AgeFactDB;GenAge	NA	L-xylulose reductase [Source:UniProtKB/Swiss-Prot;Acc:Q21929]
WBGene00000994	dic-1	IV	8692086	8696553	24104403;177676	anti	AgeFactDB;GenAge	NA	DICE1 (Deleted In Cancer) homolog [Source:UniProtKB/TrEMBL;Acc:B7WN63]
WBGene00001001	dis-3	IV	10097196	10106556	177875	pro	AgeFactDB;GenAge	NA	Probable exosome complex exonuclease RRP44 [Source:UniProtKB/Swiss-Prot;Acc:Q17632]
WBGene00001008	dlk-1	I	12565804	12572801	173128	pro	AgeFactDB;GenAge	NA	Mitogen-activated protein kinase kinase kinase dlk-1 [Source:UniProtKB/Swiss-Prot;Acc:O01700]
WBGene00001032	dnj-14	X	4709772	4711744	180746	NA	biomart_GO0007568	NA	DNaJ domain (Prokaryotic heat shock protein) [Source:UniProtKB/TrEMBL;Acc:E5QCE7]
WBGene00001039	dnj-21	I	5676827	5677646	172231	pro	GenAge	NA	Mitochondrial import inner membrane translocase subunit TIM14 [Source:UniProtKB/Swiss-Prot;Acc:P91454]
WBGene00001086	dpy-27	III	3813519	3819679	175492	pro	GenAge	NA	Chromosome condensation protein dpy-27 [Source:UniProtKB/Swiss-Prot;Acc:P48996]
WBGene00001132	alp-1	IV	8852500	8862228	177701	NA	biomart_GO0007568	NA	ALP/Enigma encoding [Source:UniProtKB/TrEMBL;Acc:G5EFG1]
WBGene00001133	eat-2	II	14166882	14171648	175072	anti	biomart_GO0007568;AgeFactDB;GenAge	NA	Neuronal acetylcholine receptor subunit eat-2 [Source:UniProtKB/Swiss-Prot;Acc:Q9U298]
WBGene00001134	eat-3	II	9324874	9329665	174476	anti	AgeFactDB;GenAge	NA
WBGene00001136	eat-5	I	7308603	7311939	172480	NA	AgeFactDB	NA	Innexin eat-5 [Source:UniProtKB/Swiss-Prot;Acc:Q27295]
WBGene00001137	eat-6	V	13126414	13129995	179796	anti	AgeFactDB;GenAge	NA	Sodium/potassium-transporting ATPase subunit alpha [Source:UniProtKB/TrEMBL;Acc:P90735]
WBGene00001141	eat-10	NA	NA	NA	NA	NA	AgeFactDB	NA	NA
WBGene00001142	eat-13	NA	NA	NA	NA	NA	AgeFactDB	NA	NA
WBGene00001147	eat-18	I	14391960	14395241	24105308	anti	AgeFactDB;GenAge	NA
WBGene00001149	bcat-1	X	12877480	12880328	181423	anti	GenAge	NA	Branched-chain-amino-acid aminotransferase, cytosolic [Source:UniProtKB/Swiss-Prot;Acc:P54688]
WBGene00001167	eef-2	I	9163531	9166952	172743	pro_anti	AgeFactDB;GenAge	NA	Elongation factor 2 [Source:UniProtKB/Swiss-Prot;Acc:P29691]
WBGene00001168	eef-1A.1	III	6970026	6972003	175975	anti	GenAge	NA	Elongation factor 1-alpha [Source:UniProtKB/Swiss-Prot;Acc:P53013]
WBGene00001170	egl-1	V	14431310	14432359	179943	NA	AgeFactDB	NA	Programmed cell death activator egl-1 [Source:UniProtKB/Swiss-Prot;Acc:O61667]
WBGene00001172	egl-3	V	10169197	10173753	179412	anti	biomart_GO0007568;AgeFactDB;GenAge	NA	Neuroendocrine convertase 2 [Source:UniProtKB/Swiss-Prot;Acc:G5ECN9]
WBGene00001173	egl-4	IV	1847968	1880587	176991	anti	biomart_GO0007568;AgeFactDB;GenAge	NA	cGMP-dependent protein kinase egl-4 [Source:UniProtKB/Swiss-Prot;Acc:O76360]
WBGene00001177	egl-8	V	20825	43697	178537	anti	AgeFactDB;GenAge	NA	1-phosphatidylinositol 4,5-bisphosphate phosphodiesterase beta egl-8 [Source:UniProtKB/Swiss-Prot;Acc:G5EBH0]
WBGene00001178	egl-9	V	10468411	10476952	179461	anti	AgeFactDB;GenAge	NA	Hypoxia-inducible factor prolyl hydroxylase [Source:UniProtKB/Swiss-Prot;Acc:G5EBV0]
WBGene00001179	egl-10	V	12453955	12463008	179707	anti	AgeFactDB;GenAge	NA	Regulator of G-protein signaling egl-10 [Source:UniProtKB/Swiss-Prot;Acc:P49809]
WBGene00001184	egl-15	X	11016410	11023421	181291	NA	AgeFactDB	NA	Myoblast growth factor receptor egl-15 [Source:UniProtKB/Swiss-Prot;Acc:Q10656]
WBGene00001185	egl-17	X	489695	492273	180402	NA	AgeFactDB	NA	EGL-17 [Source:UniProtKB/TrEMBL;Acc:G5EEF1]
WBGene00001186	egl-18	IV	1902323	1917841	176992	anti	AgeFactDB;GenAge	NA	GATA-like transcription factor ELT-5 [Source:UniProtKB/TrEMBL;Acc:G5EGF4]
WBGene00001194	egl-27	II	6835021	6847906	174121	pro	GenAge	NA	Egg-laying defective protein 27 [Source:UniProtKB/Swiss-Prot;Acc:Q09228]
WBGene00001196	egl-30	I	1835631	1841936	171751	anti	AgeFactDB;GenAge	NA	EGL-30; Heterotrimeric G protein alpha subunit [Source:UniProtKB/TrEMBL;Acc:G5EGU1]
WBGene00001209	egl-45	III	7824377	7828626	176094	anti	AgeFactDB;GenAge	NA	Eukaryotic translation initiation factor 3 subunit A [Source:UniProtKB/Swiss-Prot;Acc:P34339]
WBGene00001225	eif-3.B	II	14795404	14798224	175138	anti	AgeFactDB;GenAge	NA	Eukaryotic translation initiation factor 3 subunit B [Source:UniProtKB/Swiss-Prot;Acc:Q9XWI6]
WBGene00001229	eif-3.F	II	9331643	9333925	174478	anti	AgeFactDB;GenAge	NA	Eukaryotic translation initiation factor 3 subunit F [Source:UniProtKB/Swiss-Prot;Acc:Q18967]
WBGene00001233	eif-3.K	V	12954002	12955229	179779	anti	GenAge	NA	Eukaryotic translation initiation factor 3 subunit K [Source:UniProtKB/Swiss-Prot;Acc:Q9XUP3]
WBGene00001236	elc-1	III	1415152	1417188	190775	anti	GenAge	NA	ELongin C [Source:UniProtKB/TrEMBL;Acc:Q9BKS1]
WBGene00001239	elo-1	IV	9526359	9528350	177787	anti	AgeFactDB;GenAge	NA	Elongation of very long chain fatty acids protein [Source:UniProtKB/TrEMBL;Acc:K8ES54]
WBGene00001240	elo-2	IV	17466060	17467408	178532	anti	biomart_GO0007568;AgeFactDB;GenAge	NA	Elongation of very long chain fatty acids protein [Source:UniProtKB/TrEMBL;Acc:Q9XVQ9]
WBGene00001243	elo-5	IV	5374598	5377137	177320	pro	AgeFactDB;GenAge	NA	Elongation of very long chain fatty acids protein 5 [Source:UniProtKB/Swiss-Prot;Acc:Q20300]
WBGene00001251	elt-3	X	13934883	13941247	181503	NA	biomart_GO0007568;AgeFactDB	NA	Erythroid-Like Transcription factor family [Source:UniProtKB/TrEMBL;Acc:E5QCG8]
WBGene00001253	elt-6	IV	1917854	1921644	176993	anti	AgeFactDB;GenAge	NA	Erythroid-Like Transcription factor family; GATA-like transcription factor ELT-6 [Source:UniProtKB/TrEMBL;Acc:G5EGN3]
WBGene00001259	emb-5	III	4715293	4720670	175621	NA	AgeFactDB	NA	Suppressor of Ty 6 homolog [Source:UniProtKB/Swiss-Prot;Acc:P34703]
WBGene00001281	emb-27	II	8159865	8162170	174314	anti	GenAge	NA	Cell division cycle protein 16 homolog [Source:UniProtKB/Swiss-Prot;Acc:G5EG38]
WBGene00001324	eor-1	IV	4793202	4799378	177249	NA	biomart_GO0007568	NA	EOR-1 [Source:UniProtKB/TrEMBL;Acc:G5EDU4]
WBGene00001332	eri-1	IV	415635	419958	176868	pro	AgeFactDB;GenAge	NA	3'-5' exonuclease eri-1 [Source:UniProtKB/Swiss-Prot;Acc:O44406]
WBGene00001333	erm-1	I	5284062	5291604	172174	anti	AgeFactDB;GenAge	NA	ERM-1B; Ezrin/Radixin/Moesin [Source:UniProtKB/TrEMBL;Acc:G5EBK3]
WBGene00001334	ero-1	I	14663209	14674822	173325	anti	AgeFactDB;GenAge	NA	Endoplasmic reticulum oxidoreductin-1 [Source:UniProtKB/Swiss-Prot;Acc:Q7YTU4]
WBGene00001336	qars-1	IV	15008503	15013183	178415	anti	AgeFactDB;GenAge	NA	Probable glutamine--tRNA ligase [Source:UniProtKB/Swiss-Prot;Acc:O62431]
WBGene00001340	etr-1	II	162374	170628	173401	NA	biomart_GO0007568	NA	ELAV-Type RNA binding-protein family [Source:UniProtKB/TrEMBL;Acc:A0A0K3AR37]
WBGene00001345	fos-1	V	6003601	6016087	178987	NA	biomart_GO0007568	NA	Transcription factor fos-1 [Source:UniProtKB/Swiss-Prot;Acc:G5ECG2]
WBGene00001372	exo-3	I	11907571	11909280	173069	pro	AgeFactDB;GenAge	NA	DNA-(apurinic or apyrimidinic site) lyase [Source:UniProtKB/TrEMBL;Acc:Q564V5]
WBGene00001396	fat-4	IV	9799429	9802638	177819	anti	AgeFactDB;GenAge	NA	Delta(5) fatty acid desaturase fat-4 [Source:UniProtKB/Swiss-Prot;Acc:G5EG11]
WBGene00001397	fat-5	V	17725004	17726818	180162	NA	KEGG4213	NA	Delta(9)-fatty-acid desaturase fat-5 [Source:UniProtKB/Swiss-Prot;Acc:G5ED44]
WBGene00001398	fat-6	IV	11913691	11915796	178122	NA	KEGG4213;AgeFactDB	NA	Delta(9)-fatty-acid desaturase fat-6 [Source:UniProtKB/Swiss-Prot;Acc:G5EGN2]
WBGene00001399	fat-7	V	7151353	7153146	179100	pro	KEGG4213;AgeFactDB;GenAge	NA	Delta(9)-fatty-acid desaturase fat-7 [Source:UniProtKB/Swiss-Prot;Acc:G5EGH6]
WBGene00001404	fbp-1	I	2580935	2586126	266822	anti	AgeFactDB;GenAge	NA	Fructose-1,6-BiPhosphatase; Fructose-1,6-bisphosphatase [Source:UniProtKB/TrEMBL;Acc:G5EBJ7]
WBGene00001411	fem-1	IV	5533142	5537992	177335	NA	AgeFactDB	NA	Sex-determining protein fem-1 [Source:UniProtKB/Swiss-Prot;Acc:P17221]
WBGene00001439	fkh-7	IV	5584661	5610368	177340	anti	GenAge	NA	ForKHead transcription factor family [Source:UniProtKB/TrEMBL;Acc:V6CLW4]
WBGene00001441	fkh-9	X	3816851	3826963	180670	NA	biomart_GO0007568	NA	ForKHead transcription factor family [Source:UniProtKB/TrEMBL;Acc:Q2L6X6]
WBGene00001477	fmo-2	IV	10682524	10684385	177958	pro	GenAge	NA	Dimethylaniline monooxygenase [N-oxide-forming] [Source:UniProtKB/TrEMBL;Acc:G5EBJ9]
WBGene00001482	fog-2	V	20199262	20200640	180321	NA	AgeFactDB	NA	Feminization Of Germline [Source:UniProtKB/TrEMBL;Acc:Q2YS43]
WBGene00001486	frh-1	II	5917422	5918564	174002	pro_anti	biomart_GO0007568;AgeFactDB;GenAge	NA	Frataxin, mitochondrial [Source:UniProtKB/Swiss-Prot;Acc:Q9TY03]
WBGene00001499	fsn-1	III	4937322	4939453	175667	NA	biomart_GO0007568	NA	F-box/SPRY domain-containing protein 1 [Source:UniProtKB/Swiss-Prot;Acc:Q18223]
WBGene00001502	ftt-2	X	11603709	11605451	181348	pro	KEGG4213;AgeFactDB;GenAge	NA	14-3-3-like protein 2 [Source:UniProtKB/Swiss-Prot;Acc:Q20655]
WBGene00001503	fum-1	III	7465605	7467633	176059	NA	AgeFactDB	NA	Probable fumarate hydratase, mitochondrial [Source:UniProtKB/Swiss-Prot;Acc:O17214]
WBGene00001511	fzy-1	II	5501633	5503908	266859	anti	AgeFactDB;GenAge	NA	WD repeat-containing protein fzy-1 [Source:UniProtKB/Swiss-Prot;Acc:Q09373]
WBGene00001520	gas-1	X	15586812	15590397	181646	NA	AgeFactDB;GenAge	NA	Probable NADH dehydrogenase [ubiquinone] iron-sulfur protein 2, mitochondrial [Source:UniProtKB/Swiss-Prot;Acc:Q93873]
WBGene00001527	gcs-1	II	9035562	9038301	174438	NA	KEGG4213	NA	Glutamate--cysteine ligase [Source:UniProtKB/Swiss-Prot;Acc:Q20117]
WBGene00001533	gcy-6	V	10308291	10314053	191644	anti	AgeFactDB;GenAge	NA	Receptor-type guanylate cyclase gcy-6 [Source:UniProtKB/Swiss-Prot;Acc:N1NVB7]
WBGene00001543	gcy-18	IV	12860137	12865935	178237	anti	GenAge	NA	Receptor-type guanylate cyclase gcy-18 [Source:UniProtKB/Swiss-Prot;Acc:G5EFQ0]
WBGene00001558	gdi-1	IV	14790818	14792887	178402	pro	AgeFactDB;GenAge	NA	Rab GDP dissociation inhibitor [Source:UniProtKB/TrEMBL;Acc:E9P8A8]
WBGene00001561	gei-4	III	344307	378250	175195	pro	GenAge	NA	GEX Interacting protein [Source:UniProtKB/TrEMBL;Acc:Q65CL5]
WBGene00001564	icl-1	V	724207	728103	178583	NA	biomart_GO0007568;AgeFactDB	NA	Bifunctional glyoxylate cycle protein Isocitrate lyase Malate synthase [Source:UniProtKB/Swiss-Prot;Acc:Q10663]
WBGene00001566	acdh-13	IV	8496486	8498871	177654	anti	AgeFactDB;GenAge	NA	Acyl CoA DeHydrogenase [Source:UniProtKB/TrEMBL;Acc:H2KYN3]
WBGene00001572	gei-15	X	6820005	6823268	24104769;180951	anti	AgeFactDB;GenAge	NA	GEX Interacting protein [Source:UniProtKB/TrEMBL;Acc:G4SI07]
WBGene00001609	glp-1	III	9092241	9099698	176286	anti	AgeFactDB;GenAge	NA
WBGene00001648	goa-1	I	7522116	7526703	172505	pro	AgeFactDB;GenAge	NA	Guanine nucleotide-binding protein G(o) subunit alpha [Source:UniProtKB/Swiss-Prot;Acc:P51875]
WBGene00001663	gpa-1	V	11174567	11177559	179546	anti	AgeFactDB;GenAge	NA	Guanine nucleotide-binding protein alpha-1 subunit [Source:UniProtKB/Swiss-Prot;Acc:P28051]
WBGene00001664	gpa-2	V	8371014	8374027	179219	pro	AgeFactDB;GenAge	NA	Guanine nucleotide-binding protein alpha-2 subunit [Source:UniProtKB/Swiss-Prot;Acc:P22454]
WBGene00001665	gpa-3	V	9356750	9359774	179319	pro	biomart_GO0007568;AgeFactDB;GenAge	NA	Guanine nucleotide-binding protein alpha-3 subunit [Source:UniProtKB/Swiss-Prot;Acc:P28052]
WBGene00001666	gpa-4	IV	401695	405346	176865	NA	AgeFactDB	NA	Guanine nucleotide-binding protein alpha-4 subunit [Source:UniProtKB/Swiss-Prot;Acc:Q9BIG5]
WBGene00001667	gpa-5	X	2118894	2121061	180527	anti	AgeFactDB;GenAge	NA	Guanine nucleotide-binding protein alpha-5 subunit [Source:UniProtKB/Swiss-Prot;Acc:Q20701]
WBGene00001668	gpa-6	X	13191246	13193955	181442	anti	AgeFactDB;GenAge	NA	Guanine nucleotide-binding protein alpha-6 subunit [Source:UniProtKB/Swiss-Prot;Acc:Q93743]
WBGene00001670	gpa-8	V	12638852	12640470	179731	anti	AgeFactDB;GenAge	NA	Guanine nucleotide-binding protein alpha-8 subunit [Source:UniProtKB/Swiss-Prot;Acc:Q20907]
WBGene00001671	gpa-9	V	12646827	12649313	191659	NA	AgeFactDB;GenAge	NA	Guanine nucleotide-binding protein alpha-9 subunit [Source:UniProtKB/Swiss-Prot;Acc:Q20910]
WBGene00001672	gpa-10	V	6852568	6854803	179075	pro	AgeFactDB;GenAge	NA	Guanine nucleotide-binding protein alpha-10 subunit [Source:UniProtKB/Swiss-Prot;Acc:Q9BIG4]
WBGene00001673	gpa-11	II	4247197	4255281	173759	pro	biomart_GO0007568;AgeFactDB;GenAge	NA	Guanine nucleotide-binding protein alpha-11 subunit [Source:UniProtKB/Swiss-Prot;Acc:O76584]
WBGene00001677	gpa-15	I	8531760	8534527	172645	anti	AgeFactDB;GenAge	NA	Guanine nucleotide-binding protein alpha-15 subunit [Source:UniProtKB/Swiss-Prot;Acc:P91907]
WBGene00001681	gpc-1	X	12881126	12884989	181424	anti	AgeFactDB;GenAge	NA	Guanine nucleotide-binding protein subunit gamma [Source:UniProtKB/Swiss-Prot;Acc:P54406]
WBGene00001684	gpd-2	X	3113434	3114771	3565504	anti	AgeFactDB;GenAge	NA	Glyceraldehyde-3-phosphate dehydrogenase 2 [Source:UniProtKB/Swiss-Prot;Acc:P17329]
WBGene00001685	gpd-3	X	3112083	3113382	180601	anti	GenAge	NA	Glyceraldehyde-3-phosphate dehydrogenase 3 [Source:UniProtKB/Swiss-Prot;Acc:P17330]
WBGene00001728	grl-19	IV	251970	252554	176843	anti	AgeFactDB;GenAge	NA	GRound-Like (Grd related) [Source:UniProtKB/TrEMBL;Acc:O44504]
WBGene00001740	gro-1	III	5265113	5267204	175725	NA	biomart_GO0007568;AgeFactDB;GenAge	NA	tRNA isopentenyl transferase [Source:UniProtKB/TrEMBL;Acc:G5EBS1]
WBGene00001745	gsa-1	I	1068484	1075010	171687	pro	AgeFactDB;GenAge	NA	G protein, Subunit Alpha [Source:UniProtKB/TrEMBL;Acc:Q7KPV0]
WBGene00001750	gst-2	IV	10140330	10141513	177884	NA	KEGG4213	NA	Glutathione S-transferase 2 [Source:UniProtKB/Swiss-Prot;Acc:O16115]
WBGene00001751	gst-3	IV	10139380	10140285	177883	NA	KEGG4213	NA	Glutathione S-transferase 3 [Source:UniProtKB/Swiss-Prot;Acc:O16116]
WBGene00001752	gst-4	IV	10142135	10143099	177886	NA	KEGG4213;AgeFactDB	NA	Glutathione S-transferase 4 [Source:UniProtKB/Swiss-Prot;Acc:Q21355]
WBGene00001753	gst-5	II	10950350	10951604	187537	pro	KEGG4213;AgeFactDB;GenAge	NA	Probable glutathione S-transferase 5 [Source:UniProtKB/Swiss-Prot;Acc:Q09596]
WBGene00001754	gst-6	II	4879885	4881105	173841	NA	KEGG4213	NA	Probable glutathione S-transferase 6 [Source:UniProtKB/Swiss-Prot;Acc:P91252]
WBGene00001755	gst-7	II	4882062	4883358	173842	NA	KEGG4213	NA	Probable glutathione S-transferase 7 [Source:UniProtKB/Swiss-Prot;Acc:P91253]
WBGene00001756	gst-8	II	4883749	4884602	184364	NA	KEGG4213	NA	Probable glutathione S-transferase 8 [Source:UniProtKB/Swiss-Prot;Acc:P91254]
WBGene00001757	gst-9	II	4891573	4893573	187615	NA	KEGG4213	NA	Probable glutathione S-transferase 9 [Source:UniProtKB/Swiss-Prot;Acc:Q21743]
WBGene00001758	gst-10	V	2561690	2564701	178725	pro	biomart_GO0007568;AgeFactDB;GenAge	NA	Glutathione S-transferase P 10 [Source:UniProtKB/Swiss-Prot;Acc:Q9N4X8]
WBGene00001768	gst-20	II	13608154	13609824	175008	NA	biomart_GO0007568;KEGG4213	NA	Glutathione S-Transferase [Source:UniProtKB/TrEMBL;Acc:G5EC71]
WBGene00001772	gst-24	II	13610443	13611349	185407	NA	KEGG4213	NA	Glutathione S-Transferase [Source:UniProtKB/TrEMBL;Acc:Q93694]
WBGene00001776	gst-28	II	15166194	15167406	190224	NA	KEGG4213	NA	Glutathione S-Transferase [Source:UniProtKB/TrEMBL;Acc:Q9NAB2]
WBGene00001784	gst-36	X	9861646	9862960	187645	NA	KEGG4213	NA	Probable glutathione S-transferase gst-36 [Source:UniProtKB/Swiss-Prot;Acc:Q09607]
WBGene00001786	gst-38	V	15915216	15916079	185299	NA	KEGG4213	NA	Glutathione S-Transferase [Source:UniProtKB/TrEMBL;Acc:O45451]
WBGene00001787	gst-39	II	15171163	15171912	190226	NA	KEGG4213	NA	Glutathione S-Transferase [Source:UniProtKB/TrEMBL;Acc:Q9NAB0]
WBGene00001792	gst-44	V	16390891	16392406	184405	NA	KEGG4213	NA	Glutathione S-Transferase [Source:UniProtKB/TrEMBL;Acc:O45352]
WBGene00001811	haf-1	IV	17376427	17379317	178522	NA	KEGG4213	NA	HAlF transporter (PGP related) [Source:UniProtKB/TrEMBL;Acc:O45278]
WBGene00001827	hcf-1	IV	7770770	7774275	177560	anti	biomart_GO0007568;KEGG4213;AgeFactDB;GenAge	NA	HCF1 related; Host cell factor 1 [Source:UniProtKB/TrEMBL;Acc:G5EC23]
WBGene00001840	hel-1	II	8326852	8328870	174333	pro	biomart_GO0007568;GenAge	NA	Spliceosome RNA helicase DDX39B homolog [Source:UniProtKB/Swiss-Prot;Acc:Q18212]
WBGene00001851	hif-1	V	20780413	20785259	180359	pro_anti	biomart_GO0007568;KEGG4213;AgeFactDB;GenAge	NA	Hypoxia-inducible factor 1 [Source:UniProtKB/Swiss-Prot;Acc:G5EGD2]
WBGene00001865	him-6	IV	12490791	12495298	178201	pro	biomart_GO0007568;AgeFactDB;GenAge	NA	Bloom syndrome protein homolog [Source:UniProtKB/Swiss-Prot;Acc:O18017]
WBGene00001911	his-37	V	9547083	9547607	179341	anti	GenAge	NA	Histone H4 [Source:UniProtKB/Swiss-Prot;Acc:P62784]
WBGene00001945	his-71	X	7981382	7982070	181057	pro	AgeFactDB;GenAge	NA	Histone H3.3 type 1 [Source:UniProtKB/Swiss-Prot;Acc:Q10453]
WBGene00001974	hmg-4	III	7379143	7381609	176052	anti	GenAge	NA	FACT complex subunit SSRP1-A [Source:UniProtKB/Swiss-Prot;Acc:P41848]
WBGene00001994	hpk-1	X	4210573	4217290	180695	pro	biomart_GO0007568;AgeFactDB;GenAge	NA	Homeodomain-interacting protein kinase 1 [Source:UniProtKB/Swiss-Prot;Acc:Q8MQ70]
WBGene00001996	hpl-2	III	10752254	10755523	176506	anti	GenAge	NA	Chromo-domain protein; HP1 Like (Heterochromatin protein) [Source:UniProtKB/TrEMBL;Acc:G5EFS9]
WBGene00001999	hrp-1	IV	3336927	3338867	177101	anti	AgeFactDB;GenAge	NA	Heterogeneous nuclear ribonucleoprotein A1 [Source:UniProtKB/Swiss-Prot;Acc:Q22037]
WBGene00002002	hsb-1	IV	12565983	12567226	178208	NA	KEGG4213	NA	Heat Shock factor Binding protein [Source:UniProtKB/TrEMBL;Acc:Q9U3B7]
WBGene00002004	hsf-1	I	11953512	11961984	173078	pro	biomart_GO0007568;KEGG4213;AgeFactDB;GenAge	NA	Heat Shock Factor; Heat shock transcription factor 1 [Source:UniProtKB/TrEMBL;Acc:G5EFT5]
WBGene00002005	hsp-1	IV	17278959	17281330	178507	NA	biomart_GO0007568	NA	Heat shock 70 kDa protein A [Source:UniProtKB/Swiss-Prot;Acc:P09446]
WBGene00002008	hsp-4	II	7350121	7352636	174203	pro	AgeFactDB;GenAge	NA	Endoplasmic reticulum chaperone BiP homolog [Source:UniProtKB/Swiss-Prot;Acc:P20163]
WBGene00002010	hsp-6	V	4824130	4826760	178873	pro	KEGG4213;AgeFactDB;GenAge	NA	Heat shock 70 kDa protein F, mitochondrial [Source:UniProtKB/Swiss-Prot;Acc:P11141]
WBGene00002013	hsp-12.6	IV	9446385	9446884	177778	pro	KEGG4213;AgeFactDB;GenAge	NA	Heat Shock Protein; Heat shock protein 12.6 [Source:UniProtKB/TrEMBL;Acc:G5EE36]
WBGene00002015	hsp-16.1	V	9087293	9087782	179286	pro	KEGG4213;AgeFactDB;GenAge	NA	Heat shock protein Hsp-16.1/Hsp-16.11 [Source:UniProtKB/Swiss-Prot;Acc:P34696]
WBGene00002017	hsp-16.11	V	9090077	9090604	179289	NA	KEGG4213	NA	Heat shock protein Hsp-16.1/Hsp-16.11 [Source:UniProtKB/Swiss-Prot;Acc:P34696]
WBGene00002019	hsp-16.48	V	9088131	9088617	179287;179287;179288	pro	biomart_GO0007568;KEGG4213;AgeFactDB;GenAge	NA	Heat shock protein Hsp-16.48/Hsp-16.49 [Source:UniProtKB/Swiss-Prot;Acc:P02513]
WBGene00002020	hsp-16.49	V	9089280	9089766	179288;179287;179288	pro	biomart_GO0007568;KEGG4213;AgeFactDB;GenAge	NA	Heat shock protein Hsp-16.48/Hsp-16.49 [Source:UniProtKB/Swiss-Prot;Acc:P02513]
WBGene00002025	hsp-60	III	1619742	1625797	175316	NA	KEGG4213	NA	Chaperonin homolog Hsp-60, mitochondrial [Source:UniProtKB/Swiss-Prot;Acc:P50140]
WBGene00002026	hsp-70	I	9320325	9322534	172757	NA	biomart_GO0007568	NA	Heat Shock Protein [Source:UniProtKB/TrEMBL;Acc:O45246]
WBGene00002034	htp-3	I	4827072	4829794	172099	anti	AgeFactDB;GenAge	NA	Him-Three Paralog [Source:UniProtKB/TrEMBL;Acc:O01820]
WBGene00002042	hus-1	I	3698102	3699300	171939	anti	biomart_GO0007568;AgeFactDB;GenAge	NA	Checkpoint protein [Source:UniProtKB/TrEMBL;Acc:G5EFI9]
WBGene00002043	hyl-1	IV	8539123	8544403	177660	pro	biomart_GO0007568;AgeFactDB;GenAge	NA	Ceramide synthase hyl-1 [Source:UniProtKB/Swiss-Prot;Acc:G5ED45]
WBGene00002044	hyl-2	X	4696952	4699461	180743	NA	AgeFactDB	NA	Ceramide synthase hyl-2 [Source:UniProtKB/Swiss-Prot;Acc:Q7Z139]
WBGene00002051	ifa-3	X	16267257	16270056	181699	anti	GenAge	NA	Intermediate filament protein ifa-3 [Source:UniProtKB/Swiss-Prot;Acc:Q21065]
WBGene00002057	ifd-1	X	8820703	8824448	187585	anti	GenAge	NA	Intermediate filament protein ifd-1 [Source:UniProtKB/Swiss-Prot;Acc:Q86DC6]
WBGene00002059	ife-1	III	13343574	13344616	176755	anti	AgeFactDB;GenAge	NA	Eukaryotic translation initiation factor 4E-1 [Source:UniProtKB/Swiss-Prot;Acc:O45551]
WBGene00002060	ife-2	X	381338	382709	180393	anti	biomart_GO0007568;AgeFactDB;GenAge	NA	Eukaryotic translation initiation factor 4E-2 [Source:UniProtKB/Swiss-Prot;Acc:Q21693]
WBGene00002064	iff-1	III	9745864	9747193	176373	anti	AgeFactDB;GenAge	NA	Eukaryotic translation initiation factor 5A-1 [Source:UniProtKB/Swiss-Prot;Acc:P34563]
WBGene00002066	ifg-1	II	8217231	8222395	174322	anti	AgeFactDB;GenAge	NA	Initiation Factor 4G (eIF4G) family [Source:UniProtKB/TrEMBL;Acc:B5BM23]
WBGene00002067	ifp-1	X	9675844	9680169	181182	anti	GenAge	NA	Intermediate filament protein ifp-1 [Source:UniProtKB/Swiss-Prot;Acc:Q09501]
WBGene00002083	inf-1	III	6930039	6931953	175966	pro_anti	AgeFactDB;GenAge	NA	Eukaryotic initiation factor 4A [Source:UniProtKB/Swiss-Prot;Acc:P27639]
WBGene00002084	ins-1	IV	10436708	10438410	177936	pro	AgeFactDB;GenAge	NA	INSulin related; Insulin-like peptide [Source:UniProtKB/TrEMBL;Acc:G5EFY8]
WBGene00002090	ins-7	IV	9682013	9682826	191688	anti	KEGG4213;AgeFactDB;GenAge	NA	Probable insulin-like peptide beta-type 4 [Source:UniProtKB/Swiss-Prot;Acc:Q23430]
WBGene00002101	ins-18	I	8147400	8149723	172600	anti	AgeFactDB;GenAge	NA	Ceinsulin-1; INSulin related [Source:UniProtKB/TrEMBL;Acc:G5ECC6]
WBGene00002104	ins-21	III	10023804	10024120	191689	anti	AgeFactDB;GenAge	NA	Probable insulin-like peptide alpha-type 1 [Source:UniProtKB/Swiss-Prot;Acc:Q21507]
WBGene00002130	inx-8	IV	11673816	11675635	178101	anti	AgeFactDB;GenAge	NA	Innexin-8 [Source:UniProtKB/Swiss-Prot;Acc:Q23593]
WBGene00002131	inx-9	IV	11676354	11678497	191694	anti	AgeFactDB;GenAge	NA	Innexin [Source:UniProtKB/TrEMBL;Acc:Q23594]
WBGene00002136	inx-14	I	7350312	7352235	172488	anti	AgeFactDB;GenAge	NA	Innexin-14 [Source:UniProtKB/Swiss-Prot;Acc:O62136]
WBGene00002147	ire-1	II	8112262	8124910	174305	pro	AgeFactDB;GenAge	NA	Serine/threonine-protein kinase/endoribonuclease ire-1 Serine/threonine-protein kinase Endoribonuclease [Source:UniProtKB/Swiss-Prot;Acc:Q09499]
WBGene00002162	isp-1	IV	8133789	8136055	177609	anti	AgeFactDB;GenAge	NA	Cytochrome b-c1 complex subunit Rieske, mitochondrial [Source:UniProtKB/TrEMBL;Acc:O44512]
WBGene00002163	ist-1	X	7126648	7139646	180978	NA	KEGG4213	NA	Insulin receptor SubsTrate homolog [Source:UniProtKB/TrEMBL;Acc:Q18820]
WBGene00002173	itr-1	IV	7675174	7696923	177546	pro	AgeFactDB;GenAge	NA	Inositol 1,4,5-trisphosphate receptor itr-1 [Source:UniProtKB/Swiss-Prot;Acc:Q9Y0A1]
WBGene00002177	jkk-1	X	5368468	5372059	180810	NA	KEGG4213;AgeFactDB;GenAge	NA	Dual specificity mitogen-activated protein kinase kinase jkk-1 [Source:UniProtKB/Swiss-Prot;Acc:G5EDT6]
WBGene00002178	jnk-1	IV	6957641	6963716	177460	pro	biomart_GO0007568;KEGG4213;AgeFactDB;GenAge	NA	Stress-activated protein kinase jnk-1 [Source:UniProtKB/Swiss-Prot;Acc:Q8WQG9]
WBGene00002183	kat-1	II	7073796	7075551	174161	pro	AgeFactDB;GenAge	NA	Acetyl-CoA acetyltransferase homolog, mitochondrial [Source:UniProtKB/Swiss-Prot;Acc:Q22100]
WBGene00002187	kgb-1	IV	405621	410033	176866	NA	biomart_GO0007568;KEGG4213	NA	GLH-binding kinase 1 [Source:UniProtKB/Swiss-Prot;Acc:O44408]
WBGene00002188	kgb-2	IV	3606784	3609229	191169	NA	KEGG4213	NA	Mitogen-activated protein kinase [Source:UniProtKB/TrEMBL;Acc:H2KZI0]
WBGene00002238	kars-1	II	7070183	7072415	174159	NA	biomart_GO0007568	NA	Lysine--tRNA ligase [Source:UniProtKB/Swiss-Prot;Acc:Q22099]
WBGene00002256	lbp-4	V	7820578	7821477	179161	pro	AgeFactDB;GenAge	NA	Fatty acid-binding protein homolog 4 [Source:UniProtKB/Swiss-Prot;Acc:Q23092]
WBGene00002258	lbp-6	I	6728290	6729376	172390	pro_anti	AgeFactDB;GenAge	NA	Fatty acid-binding protein homolog 6 [Source:UniProtKB/Swiss-Prot;Acc:O01812]
WBGene00002259	lbp-7	V	13879552	13880213	191701	anti	AgeFactDB;GenAge	NA	Fatty acid-binding protein homolog 7 [Source:UniProtKB/Swiss-Prot;Acc:O02323]
WBGene00002260	lbp-8	V	13890679	13891364	188761	pro	GenAge	NA	Lipid Binding Protein [Source:UniProtKB/TrEMBL;Acc:O02324]
WBGene00002261	ldb-1	X	11028917	11040612	181292	pro	AgeFactDB;GenAge	NA	F58A3.1a; LIM Domain Binding protein [Source:UniProtKB/TrEMBL;Acc:G5EEL0]
WBGene00002275	lem-2	II	14063450	14066170	175058	pro	AgeFactDB;GenAge	NA	LEM protein 2 [Source:UniProtKB/Swiss-Prot;Acc:Q9XTB5]
WBGene00002299	let-23	II	9197518	9207210	174462	pro	biomart_GO0007568;AgeFactDB;GenAge	NA	Receptor tyrosine-protein kinase let-23 [Source:UniProtKB/Swiss-Prot;Acc:P24348]
WBGene00002335	let-60	IV	11688227	11691088	178104	NA	AgeFactDB;GenAge	NA	Ras protein let-60 [Source:UniProtKB/Swiss-Prot;Acc:P22981]
WBGene00002583	let-363	I	5245743	5263413	172167	anti	biomart_GO0007568;KEGG4213;AgeFactDB;GenAge	NA	Target of rapamycin homolog [Source:UniProtKB/Swiss-Prot;Acc:Q95Q95]
WBGene00002637	let-418	V	5826833	5832866	178970	anti	GenAge	NA
WBGene00002694	let-502	I	4738171	4744321	172088	pro	AgeFactDB;GenAge	NA	Rho-associated protein kinase let-502 [Source:UniProtKB/Swiss-Prot;Acc:P92199]
WBGene00002804	let-630	I	5162599	5164884	172153	anti	GenAge	NA
WBGene00002827	let-653	IV	11885530	11891081	178120	pro	AgeFactDB;GenAge	NA
WBGene00002889	let-765	III	6592567	6601171	175934	pro	AgeFactDB;GenAge	NA	Notch signaling pathway homolog-1 [Source:UniProtKB/TrEMBL;Acc:O01737]
WBGene00002980	lgg-1	II	6346960	6347719	174050	pro	biomart_GO0007568;KEGG4213;AgeFactDB;GenAge	NA
WBGene00002982	lgg-3	III	5697477	5698013	175793	NA	biomart_GO0007568	NA	Ubiquitin-like protein atg-12 [Source:UniProtKB/TrEMBL;Acc:Q10931]
WBGene00002991	lin-2	X	12399517	12414037	181400	pro_anti	AgeFactDB;GenAge	NA
WBGene00002992	lin-3	IV	11054308	11063613	178001	pro	AgeFactDB;GenAge	NA
WBGene00002993	lin-4	II	5902254	5902347	266860	pro	AgeFactDB;GenAge	NA
WBGene00002994	lin-5	II	7860574	7863563	174267	anti	GenAge	NA	Spindle apparatus protein lin-5 [Source:UniProtKB/Swiss-Prot;Acc:P45970]
WBGene00003000	lin-11	I	10248256	10255327	172893	pro	GenAge	NA
WBGene00003003	lin-14	X	11465557	11484368	181337	anti	AgeFactDB;GenAge	NA
WBGene00003009	lin-23	II	6371295	6374544	174058	pro	AgeFactDB;GenAge	NA	F-box/WD repeat-containing protein lin-23 [Source:UniProtKB/Swiss-Prot;Acc:Q09990]
WBGene00003014	lin-28	I	8407802	8410804	172626	anti	GenAge	NA
WBGene00003020	lin-35	I	5807709	5815637	172249	NA	AgeFactDB	NA	Retinoblastoma-like protein homolog lin-35 [Source:UniProtKB/Swiss-Prot;Acc:G5EDT1]
WBGene00003025	lin-40	V	3704988	3712796	178788	pro	AgeFactDB;GenAge	NA
WBGene00003030	lin-45	IV	6742538	6748424	177436	NA	AgeFactDB	NA	Raf homolog serine/threonine-protein kinase [Source:UniProtKB/Swiss-Prot;Acc:Q07292]
WBGene00003043	lip-1	IV	6842964	6845805	191704	anti	AgeFactDB;GenAge	NA	Dual specificity protein phosphatase lip-1 [Source:UniProtKB/Swiss-Prot;Acc:V6CIV8]
WBGene00003052	lmn-1	I	8762986	8765633	172687	pro	biomart_GO0007568;AgeFactDB;GenAge	NA	Lamin-1 [Source:UniProtKB/Swiss-Prot;Acc:Q21443]
WBGene00003061	lpd-5	I	4372255	4373018	172037	anti	AgeFactDB;GenAge	NA	LiPid Depleted [Source:UniProtKB/TrEMBL;Acc:Q9N4L8]
WBGene00003065	lpd-9	V	10579309	10580693	179477	anti	GenAge	NA	LiPid Depleted [Source:UniProtKB/TrEMBL;Acc:Q22641]
WBGene00003074	lars-2	I	7457153	7460756	172499	anti	AgeFactDB;GenAge	NA	Leucyl Amino-acyl tRNA Synthetase [Source:UniProtKB/TrEMBL;Acc:Q23511]
WBGene00003081	lsm-7	IV	10933502	10934200	177988	pro	AgeFactDB;GenAge	NA	LSM Sm-like protein [Source:UniProtKB/TrEMBL;Acc:Q23543]
WBGene00003095	lys-6	IV	11626910	11627947	178087	anti	AgeFactDB;GenAge	NA	LYSozyme [Source:UniProtKB/TrEMBL;Acc:Q20968]
WBGene00003097	lys-8	II	5586165	5587651	173944	pro	AgeFactDB;GenAge	NA	LYSozyme [Source:UniProtKB/TrEMBL;Acc:Q09975]
WBGene00003099	lys-10	IV	8332826	8333559	184622	anti	AgeFactDB;GenAge	NA	LYSozyme [Source:UniProtKB/TrEMBL;Acc:O61518]
WBGene00003123	mag-1	I	11912005	11912677	173073	pro	AgeFactDB;GenAge	NA	Protein mago nashi homolog [Source:UniProtKB/Swiss-Prot;Acc:P49029]
WBGene00003143	max-1	V	13098910	13110337	179794	anti	AgeFactDB;GenAge	NA	Motor AXon guidance [Source:UniProtKB/TrEMBL;Acc:Q18420]
WBGene00003144	max-2	II	13014331	13025838	3565400	anti	AgeFactDB;GenAge	NA	Serine/threonine-protein kinase max-2 [Source:UniProtKB/Swiss-Prot;Acc:G5EGQ3]
WBGene00003154	mcm-2	II	12001510	12006625	174841	pro_anti	AgeFactDB;GenAge	NA	DNA helicase [Source:UniProtKB/TrEMBL;Acc:Q7K7J6]
WBGene00003162	mdh-2	III	6606247	6608106	175936	pro	AgeFactDB;GenAge	NA	Probable malate dehydrogenase, mitochondrial [Source:UniProtKB/Swiss-Prot;Acc:O02640]
WBGene00003163	mdl-1	X	6742351	6743899	180942	anti	biomart_GO0007568;GenAge	NA	MAD-Like; MAD-like-1 homolog [Source:UniProtKB/TrEMBL;Acc:G5EG44]
WBGene00003172	mec-8	I	9441010	9450731	172771	NA	AgeFactDB;GenAge	NA	Mec-8 protein [Source:UniProtKB/TrEMBL;Acc:G5ECJ4]
WBGene00003185	mek-1	X	7479248	7481010	181004	NA	biomart_GO0007568	NA	Dual specificity mitogen-activated protein kinase kinase mek-1 [Source:UniProtKB/Swiss-Prot;Acc:Q21307]
WBGene00003186	mek-2	I	3005403	3013448	171872	pro	AgeFactDB;GenAge	NA	Dual specificity mitogen-activated protein kinase kinase mek-2 [Source:UniProtKB/Swiss-Prot;Acc:Q10664]
WBGene00003210	mel-28	III	4786080	4792391	175634	anti	GenAge	NA
WBGene00003218	mep-1	IV	11524642	11527954	178074	pro	AgeFactDB;GenAge	NA	MOG interacting and ectopic P-granules protein 1 [Source:UniProtKB/Swiss-Prot;Acc:Q21502]
WBGene00003219	mes-1	X	11857478	11862373	181362	anti	AgeFactDB;GenAge	NA
WBGene00003220	mes-2	II	14383973	14388454	175096	anti	GenAge	NA	Histone-lysine N-methyltransferase mes-2 [Source:UniProtKB/Swiss-Prot;Acc:O17514]
WBGene00003225	mev-1	III	10334267	10335171	260040	pro	biomart_GO0007568;AgeFactDB;GenAge	NA	Succinate dehydrogenase cytochrome b560 subunit, mitochondrial [Source:UniProtKB/Swiss-Prot;Acc:P41956]
WBGene00003262	mir-34	X	2969752	2969848	260162	anti	GenAge	NA
WBGene00003299	mir-71	I	9379927	9380020	260100	pro	GenAge	NA
WBGene00003308	mir-80	III	8865270	8865367	3565575	anti	GenAge	NA
WBGene00003319	mir-124	IV	11871738	11871833	3565990	pro	GenAge	NA
WBGene00003331	mir-238	III	8867328	8867425	3565806	pro	GenAge	NA
WBGene00003332	mir-239.1	X	11792445	11792542	3564977	anti	GenAge	NA
WBGene00003340	mir-246	IV	10940134	10940230	3565660	pro	GenAge	NA
WBGene00003368	mkk-4	X	10027856	10030130	185682	anti	AgeFactDB;GenAge	NA	MAP kinase kinase mkk-4 [Source:UniProtKB/Swiss-Prot;Acc:Q20347]
WBGene00003374	mlk-1	V	5056378	5064803	178895	NA	biomart_GO0007568	NA	Mitogen-activated protein kinase kinase kinase mlk-1 [Source:UniProtKB/Swiss-Prot;Acc:A0A0K3AV08]
WBGene00003378	mml-1	III	7370131	7374731	176050	pro	biomart_GO0007568;GenAge	NA
WBGene00003386	mod-1	V	8909725	8914033	179269	NA	AgeFactDB	NA	Serotonin-gated chloride channel [Source:UniProtKB/TrEMBL;Acc:Q9GQ00]
WBGene00003387	mod-5	I	3035193	3047794	171879	pro	AgeFactDB;GenAge	NA	Transporter [Source:UniProtKB/TrEMBL;Acc:Q9N3C7]
WBGene00003401	mpk-1	III	4216764	4228108	175545	pro	biomart_GO0007568;AgeFactDB;GenAge	NA	Mitogen-activated protein kinase mpk-1 [Source:UniProtKB/Swiss-Prot;Acc:P39745]
WBGene00003404	mpz-1	II	10738635	10775061	174657	anti	AgeFactDB;GenAge	NA	Multiple PDZ domain protein [Source:UniProtKB/TrEMBL;Acc:G1K0W2]
WBGene00003411	mrp-5	X	14938502	14946317	181587	anti	AgeFactDB;GenAge	NA
WBGene00003415	mars-1	IV	11631941	11635487	178089	anti	AgeFactDB;GenAge	NA	Methionine--tRNA ligase, cytoplasmic [Source:UniProtKB/Swiss-Prot;Acc:Q20970]
WBGene00003473	mtl-1	V	6691371	6691863	179060	NA	KEGG4213	NA	Metallothionein-1 [Source:UniProtKB/Swiss-Prot;Acc:P17511]
WBGene00003474	mtl-2	V	14018270	14018673	179899	anti	AgeFactDB;GenAge	NA	Metallothionein-2 [Source:UniProtKB/Swiss-Prot;Acc:P17512]
WBGene00003476	mtm-3	III	3789982	3800547	175490	pro	biomart_GO0007568;AgeFactDB;GenAge	NA	Myotubularin-related protein 3 [Source:UniProtKB/Swiss-Prot;Acc:Q22712]
WBGene00003509	mxl-1	V	11244839	11245927	179557	NA	biomart_GO0007568	NA	MAX-like-1 homolog; MaX-Like [Source:UniProtKB/TrEMBL;Acc:G5EEH5]
WBGene00003510	mxl-2	III	186951	188131	175184	pro	biomart_GO0007568;AgeFactDB;GenAge	NA	MaX-Like [Source:UniProtKB/TrEMBL;Acc:Q9TZ70]
WBGene00003518	nac-2	III	9038779	9043300	187898	anti	biomart_GO0007568;AgeFactDB;GenAge	NA	Sodium-dependent high-affinity dicarboxylate transporter 2 [Source:UniProtKB/Swiss-Prot;Acc:P32739]
WBGene00003519	nac-3	III	10152795	10157923	176429	anti	biomart_GO0007568;AgeFactDB;GenAge	NA	Sodium-dependent high-affinity dicarboxylate transporter 3 [Source:UniProtKB/Swiss-Prot;Acc:Q21339]
WBGene00003554	nas-38	X	558141	563657	180407	anti	AgeFactDB;GenAge	NA	Zinc metalloproteinase nas-38 [Source:UniProtKB/Swiss-Prot;Acc:Q20942]
WBGene00003577	ndg-4	III	4462833	4467377	175582	anti	GenAge	NA	Transmembrane protein NDG-4 [Source:UniProtKB/TrEMBL;Acc:G5EF61]
WBGene00003582	dcap-2	IV	13513369	13521870	178321	NA	biomart_GO0007568	NA	mRNA-decapping enzyme 2 [Source:UniProtKB/Swiss-Prot;Acc:O62255]
WBGene00003592	nfi-1	II	7538187	7543000	174225	pro	biomart_GO0007568;AgeFactDB;GenAge	NA	NFI (Nuclear Factor I) family [Source:UniProtKB/TrEMBL;Acc:Q5H9N3]
WBGene00003607	nhr-8	IV	7710975	7714198	177551	pro	AgeFactDB;GenAge	NA	Nuclear hormone receptor family member nhr-8 [Source:UniProtKB/Swiss-Prot;Acc:Q9XYB7]
WBGene00003613	nhr-14	X	8473723	8476176	181102	anti	AgeFactDB;GenAge	NA	Nuclear hormone receptor family member nhr-14 [Source:UniProtKB/Swiss-Prot;Acc:O02151]
WBGene00003622	nhr-23	I	7214745	7221781	172460	anti	GenAge	NA	Nuclear hormone receptor family member nhr-23 [Source:UniProtKB/Swiss-Prot;Acc:P41828]
WBGene00003623	nhr-25	X	13008493	13013962	181432	pro	GenAge	NA	Nuclear hormone receptor family member nhr-25 [Source:UniProtKB/Swiss-Prot;Acc:Q19345]
WBGene00003639	nhr-49	I	9869632	9874676	172839	pro	biomart_GO0007568;AgeFactDB;GenAge	NA	Nuclear hormone receptor family member nhr-49 [Source:UniProtKB/Swiss-Prot;Acc:O45666]
WBGene00003667	nhr-77	I	12384277	12385731	191726	pro	GenAge	NA	Nuclear hormone receptor family member nhr-77 [Source:UniProtKB/Swiss-Prot;Acc:O02316]
WBGene00003670	nhr-80	III	12170	14869	175167	NA	biomart_GO0007568;KEGG4213	NA	Nuclear Hormone Receptor family [Source:UniProtKB/TrEMBL;Acc:Q8ITW8]
WBGene00003709	nhr-119	II	2794974	2800600	187340	pro	GenAge	NA	Nuclear Hormone Receptor family [Source:UniProtKB/TrEMBL;Acc:G4SCE4]
WBGene00003730	nhx-2	II	7690711	7693957	174242	anti	biomart_GO0007568;AgeFactDB;GenAge	NA	Na(+)/H(+) exchanger protein 2 [Source:UniProtKB/Swiss-Prot;Acc:Q8T5S1]
WBGene00003745	nlp-7	X	8593187	8593974	184647	pro	biomart_GO0007568;AgeFactDB;GenAge	NA	Neuropeptide-like protein 7 [Source:UniProtKB/Swiss-Prot;Acc:Q19569]
WBGene00003778	nnt-1	X	6122315	6127541	180884	pro	AgeFactDB;GenAge	NA	Nicotinamide Nucleotide Transhydrogenase [Source:UniProtKB/TrEMBL;Acc:Q18031]
WBGene00003786	npa-1	V	7075877	7081569	179095	anti	AgeFactDB;GenAge	NA	Nematode Polyprotein Allergen related; Nematode polyprotein allergen related, post-translationnally cleaved, the diverse 14.5 kDa cleavage products bind lipids and retinol (164.6 kD) (Npa-1) [Source:UniProtKB/TrEMBL;Acc:G5EF32]
WBGene00003788	npp-2	I	8291289	8293640	172611	pro	AgeFactDB;GenAge	NA	Nuclear pore complex protein Nup85 [Source:UniProtKB/TrEMBL;Acc:Q22078]
WBGene00003789	npp-3	II	11865523	11874702	174823	pro	AgeFactDB;GenAge	NA	Nuclear Pore complex Protein [Source:UniProtKB/TrEMBL;Acc:Q21436]
WBGene00003790	npp-4	I	14701122	14706522	173329	NA	biomart_GO0007568	NA	Nuclear Pore complex Protein [Source:UniProtKB/TrEMBL;Acc:Q9XWK3]
WBGene00003793	npp-7	I	5691838	5697506	172234	NA	biomart_GO0007568	NA	Nuclear Pore complex Protein [Source:UniProtKB/TrEMBL;Acc:P91457]
WBGene00003807	npr-1	X	4767178	4769985	180752	anti	GenAge	NA	NeuroPeptide Receptor family [Source:UniProtKB/TrEMBL;Acc:Q18534]
WBGene00003815	nars-1	I	7088030	7090062	172442	anti	AgeFactDB;GenAge	NA	Asparagine--tRNA ligase, cytoplasmic [Source:UniProtKB/Swiss-Prot;Acc:Q19722]
WBGene00003822	nsy-1	II	5022764	5029982	24104671	NA	biomart_GO0007568	NA	Mitogen-activated protein kinase kinase kinase nsy-1 [Source:UniProtKB/Swiss-Prot;Acc:Q21029]
WBGene00003826	ntl-3	III	11831008	11846465	176614	pro	AgeFactDB;GenAge	NA	NOT-Like (Yeast CCR4/NOT complex component) [Source:UniProtKB/TrEMBL;Acc:Q0PDJ7]
WBGene00003828	nuc-1	X	9539905	9542430	181174	anti	AgeFactDB;GenAge	NA	Deoxyribonuclease-2 [Source:UniProtKB/Swiss-Prot;Acc:Q17778]
WBGene00003831	nuo-1	II	11097841	11100146	174696	anti	biomart_GO0007568;AgeFactDB;GenAge	NA	NADH dehydrogenase [ubiquinone] flavoprotein 1, mitochondrial [Source:UniProtKB/TrEMBL;Acc:Q17880]
WBGene00003839	ocr-2	IV	8213826	8220036	188314	anti	AgeFactDB;GenAge	NA	Osm-9 and Capsaicin receptor-Related [Source:UniProtKB/TrEMBL;Acc:O61220]
WBGene00003842	2020-10-01	I	9888356	9892223	172841	NA	biomart_GO0007568	NA	Organic cation transporter 1 [Source:UniProtKB/Swiss-Prot;Acc:Q9U539]
WBGene00003847	blmp-1	I	10409302	10414707	172917	pro	biomart_GO0007568;AgeFactDB;GenAge	NA	B lymphocyte-induced maturation protein 1 homolog [Source:UniProtKB/Swiss-Prot;Acc:Q93560]
WBGene00003849	odr-2	V	7103697	7114436	179098	anti	GenAge	NA	Ly-6-related protein ODR-2 isoform 16 [Source:UniProtKB/TrEMBL;Acc:Q9BMH9]
WBGene00003850	odr-3	V	13246591	13249536	179806	anti	AgeFactDB;GenAge	NA	Guanine nucleotide-binding protein alpha-17 subunit [Source:UniProtKB/Swiss-Prot;Acc:Q18434]
WBGene00003854	odr-7	X	12459069	12461639	181403	anti	GenAge	NA	Nuclear hormone receptor family member odr-7 [Source:UniProtKB/Swiss-Prot;Acc:P41933]
WBGene00003858	ogt-1	III	7145816	7153795	176000	NA	AgeFactDB	NA	UDP-N-acetylglucosamine--peptide N-acetylglucosaminyltransferase [Source:UniProtKB/Swiss-Prot;Acc:O18158]
WBGene00003862	old-1	II	9866648	9868736	191737	pro	AgeFactDB;GenAge	NA	Tyrosine-protein kinase receptor old-1 [Source:UniProtKB/Swiss-Prot;Acc:Q17833]
WBGene00003863	old-2	II	9847483	9849597	191738	NA	biomart_GO0007568	NA	Overexpression Longevity Determinant [Source:UniProtKB/TrEMBL;Acc:Q23677]
WBGene00003877	pept-1	X	6456687	6461767	180919	anti	biomart_GO0007568;AgeFactDB;GenAge	NA	Peptide transporter family 1 [Source:UniProtKB/Swiss-Prot;Acc:Q21219]
WBGene00003883	osm-1	X	16541330	16551211	181715	anti	AgeFactDB;GenAge	NA	Intraflagellar transport protein osm-1 [Source:UniProtKB/Swiss-Prot;Acc:Q22830]
WBGene00003884	osm-3	IV	3796306	3800461	177141	anti	AgeFactDB;GenAge	NA	Osmotic avoidance abnormal protein 3 [Source:UniProtKB/Swiss-Prot;Acc:P46873]
WBGene00003885	osm-5	X	2984278	2991375	180585	anti	AgeFactDB;GenAge	NA	OSM-5 [Source:UniProtKB/TrEMBL;Acc:G5ED37]
WBGene00003886	osm-6	V	11924632	11927406	179631	anti	AgeFactDB;GenAge	NA	Osm-6 protein [Source:UniProtKB/TrEMBL;Acc:G5EDF6]
WBGene00003902	pab-1	I	10432815	10435882	172920	anti	AgeFactDB;GenAge	NA	Polyadenylate-binding protein [Source:UniProtKB/TrEMBL;Acc:Q7K797]
WBGene00003903	pab-2	X	13522264	13527483	181473	anti	AgeFactDB;GenAge	NA	Polyadenylate-binding protein [Source:UniProtKB/TrEMBL;Acc:Q19579]
WBGene00003911	pak-1	X	6044309	6048610	180873	NA	GenAge	NA	Serine/threonine-protein kinase pak-1 [Source:UniProtKB/Swiss-Prot;Acc:Q17850]
WBGene00003919	par-4	V	18098676	18106868	180185	NA	biomart_GO0007568	NA	Serine/threonine-protein kinase par-4 [Source:UniProtKB/Swiss-Prot;Acc:Q9GN62]
WBGene00003920	par-5	IV	11820505	11821917	178113	pro	biomart_GO0007568;KEGG4213;AgeFactDB;GenAge	NA	14-3-3-like protein 1 [Source:UniProtKB/Swiss-Prot;Acc:P41932]
WBGene00003922	pas-1	V	14421566	14422618	179941	NA	AgeFactDB	NA	Proteasome subunit alpha type-6 [Source:UniProtKB/Swiss-Prot;Acc:O17586]
WBGene00003926	pas-5	I	10566350	10567300	172942	NA	AgeFactDB	NA	Proteasome subunit alpha type-5 [Source:UniProtKB/Swiss-Prot;Acc:Q95008]
WBGene00003927	pas-6	V	5583161	5584343	178943	NA	AgeFactDB	NA	Proteasome subunit alpha type-1 [Source:UniProtKB/Swiss-Prot;Acc:O44156]
WBGene00003928	pas-7	II	10098782	10099867	174571	NA	AgeFactDB	NA	Proteasome subunit alpha type-3 [Source:UniProtKB/Swiss-Prot;Acc:Q09583]
WBGene00003930	pat-3	III	3908929	3914149	175504	pro	GenAge	NA	Integrin beta pat-3 [Source:UniProtKB/Swiss-Prot;Acc:Q27874]
WBGene00003931	pat-4	III	89453	94809	175175	anti	AgeFactDB;GenAge	NA	Integrin-linked protein kinase homolog pat-4 [Source:UniProtKB/Swiss-Prot;Acc:Q9TZC4]
WBGene00003932	pat-6	IV	261886	264232	176848	anti	AgeFactDB;GenAge	NA	Paralyzed arrest at two-fold protein 6 [Source:UniProtKB/Swiss-Prot;Acc:O16785]
WBGene00003934	pat-10	I	5018770	5020166	172127	pro	GenAge	NA	Paralysed Arrest at Two-fold; Troponin C [Source:UniProtKB/TrEMBL;Acc:G5EF37]
WBGene00003948	pbs-2	I	12967216	12968280	173168	NA	AgeFactDB	NA	Proteasome subunit beta [Source:UniProtKB/TrEMBL;Acc:O62102]
WBGene00003949	pbs-3	II	4954480	4955427	173858	NA	AgeFactDB	NA	Proteasome subunit beta type-3 [Source:UniProtKB/Swiss-Prot;Acc:Q23237]
WBGene00003950	pbs-4	I	3908747	3909701	171975	NA	AgeFactDB	NA	Proteasome subunit beta type-2 [Source:UniProtKB/Swiss-Prot;Acc:P91477]
WBGene00003951	pbs-5	I	14719167	14720477	173334	pro	AgeFactDB;GenAge	NA	Proteasome subunit pbs-5 [Source:UniProtKB/Swiss-Prot;Acc:Q9XUV0]
WBGene00003952	pbs-6	III	8243122	8244092	176161	NA	AgeFactDB	NA	Proteasome subunit beta type-1 [Source:UniProtKB/Swiss-Prot;Acc:P34286]
WBGene00003953	pbs-7	I	8695205	8696376	172674	NA	AgeFactDB	NA	Proteasome subunit beta [Source:UniProtKB/TrEMBL;Acc:P90868]
WBGene00003954	pcm-1	V	5960585	5963882	178981	pro	AgeFactDB;GenAge	NA	Protein-L-isoaspartate O-methyltransferase [Source:UniProtKB/Swiss-Prot;Acc:Q27873]
WBGene00003965	pdk-1	X	1321353	1327985	180475	anti	AgeFactDB;GenAge	NA	3-phosphoinositide-dependent protein kinase 1 [Source:UniProtKB/Swiss-Prot;Acc:Q9Y1J3]
WBGene00003967	pdr-1	III	13771448	13773348	176816	NA	biomart_GO0007568	NA	Parkinson's Disease Related [Source:UniProtKB/TrEMBL;Acc:V6CLJ6]
WBGene00003977	pes-2.1	I	11355236	11356370	173026;173025	anti	AgeFactDB;GenAge	NA	Patterned Expression Site; Pes-2 protein [Source:UniProtKB/TrEMBL;Acc:G5ECQ5]
WBGene00003990	pfn-2	X	5353033	5354144	180808	anti	AgeFactDB;GenAge	NA	Profilin-2 [Source:UniProtKB/Swiss-Prot;Acc:Q20025]
WBGene00003992	pgl-1	IV	6974401	6977318	177461	anti	AgeFactDB;GenAge	NA	Guanyl-specific ribonuclease pgl-1 [Source:UniProtKB/Swiss-Prot;Acc:Q9TZQ3]
WBGene00004013	pha-4	V	20752883	20760317	180357	pro	biomart_GO0007568;KEGG4213;AgeFactDB;GenAge	NA	Defective pharyngeal development protein 4 [Source:UniProtKB/Swiss-Prot;Acc:Q17381]
WBGene00004014	phb-1	I	2071352	2072547	171768	pro	AgeFactDB;GenAge	NA	Mitochondrial prohibitin complex protein 1 [Source:UniProtKB/Swiss-Prot;Acc:Q9BKU4]
WBGene00004015	phb-2	II	6251411	6252797	174034	pro	AgeFactDB;GenAge	NA	Mitochondrial prohibitin complex protein 2 [Source:UniProtKB/Swiss-Prot;Acc:P50093]
WBGene00004049	parp-1	I	2907730	2924713	266823	anti	biomart_GO0007568;KEGG4213;GenAge	NA	Poly [ADP-ribose] polymerase 1 [Source:UniProtKB/Swiss-Prot;Acc:Q9N4H4]
WBGene00004050	parp-2	II	9593037	9595128	3565967	NA	KEGG4213	NA	Poly [ADP-ribose] polymerase 2 [Source:UniProtKB/Swiss-Prot;Acc:Q09525]
WBGene00004055	pmk-1	IV	8148794	8151156	191743	NA	KEGG4213;AgeFactDB	NA	Mitogen-activated protein kinase pmk-1 [Source:UniProtKB/Swiss-Prot;Acc:Q17446]
WBGene00004056	pmk-2	IV	8143500	8148647	177611	NA	KEGG4213	NA	Mitogen-activated protein kinase pmk-2 [Source:UniProtKB/Swiss-Prot;Acc:Q8MXI4]
WBGene00004057	pmk-3	IV	8139219	8143151	177610	NA	KEGG4213	NA	Mitogen-activated protein kinase pmk-3 [Source:UniProtKB/Swiss-Prot;Acc:O44514]
WBGene00004068	pnk-1	I	6295067	6297625	172327	pro	AgeFactDB;GenAge	NA	PaNtothenate Kinase [Source:UniProtKB/TrEMBL;Acc:H2KYP7]
WBGene00004075	pod-1	III	13514945	13524110	176784	anti	AgeFactDB;GenAge	NA	POD-1 [Source:UniProtKB/TrEMBL;Acc:G5EDS2]
WBGene00004078	pos-1	V	8414085	8415254	179224	anti	AgeFactDB;GenAge	NA	Cytoplasmic zinc-finger protein; POsterior Segregation [Source:UniProtKB/TrEMBL;Acc:G5EF15]
WBGene00004091	pps-1	IV	10162008	10164390	177893	NA	AgeFactDB	NA	3'-Phosphoadenosine 5'-Phosphosulfate Synthetase [Source:UniProtKB/TrEMBL;Acc:Q22501]
WBGene00004096	pqm-1	II	11150299	11152600	174705	NA	biomart_GO0007568	NA	ParaQuat (Methylviologen) responsive; Paraquat responsive protein [Source:UniProtKB/TrEMBL;Acc:G5EFY7]
WBGene00004194	prx-5	II	8704824	8706768	174392	anti	AgeFactDB;GenAge	NA	PeRoXisome assembly factor [Source:UniProtKB/TrEMBL;Acc:Q7JM90]
WBGene00004237	ptr-23	I	14909240	14913083	173362	pro	AgeFactDB;GenAge	NA	PaTched Related family [Source:UniProtKB/TrEMBL;Acc:G5EE13]
WBGene00004258	pyc-1	V	11817783	11822529	179616	anti	GenAge	NA	Pyruvate carboxylase 1 [Source:UniProtKB/Swiss-Prot;Acc:O17732]
WBGene00004268	rab-5	I	9308442	9310221	172755	pro	AgeFactDB;GenAge	NA	RAB family [Source:UniProtKB/TrEMBL;Acc:P91857]
WBGene00004271	rab-7	II	11965339	11966931	174834	pro	AgeFactDB;GenAge	NA	RAB family [Source:UniProtKB/TrEMBL;Acc:Q23146]
WBGene00004273	rab-10	I	6457061	6458479	266836	anti	AgeFactDB;GenAge	NA	Ras-related protein Rab-10 [Source:UniProtKB/Swiss-Prot;Acc:Q94148]
WBGene00004319	rbr-2	IV	10920075	10926807	177985	pro_anti	biomart_GO0007568;AgeFactDB;GenAge	NA	Lysine-specific demethylase rbr-2 [Source:UniProtKB/Swiss-Prot;Acc:Q23541]
WBGene00004321	rcan-1	III	5682310	5684098	175788	anti	GenAge	NA	Calcipressin-like protein [Source:UniProtKB/Swiss-Prot;Acc:P53806]
WBGene00004322	rcq-5	III	4052807	4057976	175522	pro	AgeFactDB;GenAge	NA	ATP-dependent DNA helicase [Source:UniProtKB/TrEMBL;Acc:Q19046]
WBGene00004333	rec-8	IV	13348870	13353193	178295	anti	GenAge	NA	Meiotic recombination protein rec-8 [Source:UniProtKB/Swiss-Prot;Acc:Q9XUB3]
WBGene00004356	rhi-1	X	4508509	4510960	180721	pro	AgeFactDB;GenAge	NA	Probable rho GDP-dissociation inhibitor [Source:UniProtKB/Swiss-Prot;Acc:Q20496]
WBGene00004364	ric-4	V	10261131	10270314	179427	anti	AgeFactDB;GenAge	NA	Synaptosomal-associated protein [Source:UniProtKB/TrEMBL;Acc:A5PEW5]
WBGene00004381	rnf-5	III	4164275	4166845	175532	anti	AgeFactDB;GenAge	NA	E3 ubiquitin ligase rnf-5 [Source:UniProtKB/Swiss-Prot;Acc:Q09463]
WBGene00004392	rnr-2	III	4093306	4094921	175525	anti	GenAge	NA	Ribonucleoside-diphosphate reductase small chain [Source:UniProtKB/Swiss-Prot;Acc:P42170]
WBGene00004408	rla-0	I	10567894	10569019	172943	anti	GenAge	NA	60S acidic ribosomal protein P0 [Source:UniProtKB/Swiss-Prot;Acc:Q93572]
WBGene00004411	rpc-1	IV	7160135	7165748	177491	anti	GenAge	NA	DNA-directed RNA polymerase subunit [Source:UniProtKB/TrEMBL;Acc:Q18566]
WBGene00004412	rpl-1	I	2875395	2876324	171853	anti	GenAge	NA	60S ribosomal protein L10a [Source:UniProtKB/Swiss-Prot;Acc:Q9N4I4]
WBGene00004414	rpl-3	III	3867852	3869587	175501	anti	GenAge	NA	60S ribosomal protein L3 [Source:UniProtKB/Swiss-Prot;Acc:P50880]
WBGene00004415	rpl-4	I	4645641	4646963	172074	anti	biomart_GO0007568;AgeFactDB;GenAge	NA	60S ribosomal protein L4 [Source:UniProtKB/Swiss-Prot;Acc:O02056]
WBGene00004417	rpl-6	III	7208432	7209863	176015	NA	biomart_GO0007568;AgeFactDB	NA	60S ribosomal protein L6 [Source:UniProtKB/Swiss-Prot;Acc:P47991]
WBGene00004418	rpl-7	I	111038	112417	171602	anti	GenAge	NA	60S ribosomal protein L7 [Source:UniProtKB/Swiss-Prot;Acc:O01802]
WBGene00004419	rpl-7A	IV	4389135	4390649	177203	anti	GenAge	NA	60S ribosomal protein L7a [Source:UniProtKB/Swiss-Prot;Acc:Q966C6]
WBGene00004420	rpl-9	III	7572105	7572831	176071	anti	biomart_GO0007568;AgeFactDB;GenAge	NA	60S ribosomal protein L9 [Source:UniProtKB/Swiss-Prot;Acc:Q95Y90]
WBGene00004421	rpl-10	II	8143863	8144671	174311	anti	GenAge	NA	60S ribosomal protein L10 [Source:UniProtKB/Swiss-Prot;Acc:Q09533]
WBGene00004429	rpl-17	I	1156579	1157474	171692	anti	GenAge	NA	60S ribosomal protein L17 [Source:UniProtKB/Swiss-Prot;Acc:Q9BL19]
WBGene00004431	rpl-19	I	5484779	5486354	172201	anti	biomart_GO0007568;AgeFactDB;GenAge	NA	60S ribosomal protein L19 [Source:UniProtKB/Swiss-Prot;Acc:O02639]
WBGene00004435	rpl-23	III	5705521	5706129	175796	anti	GenAge	NA	60S ribosomal protein L23 [Source:UniProtKB/Swiss-Prot;Acc:P48158]
WBGene00004444	rpl-30	I	10436254	10436884	172921	anti	biomart_GO0007568;AgeFactDB;GenAge	NA	Ribosomal Protein, Large subunit [Source:UniProtKB/TrEMBL;Acc:I2HAJ2]
WBGene00004445	rpl-31	I	13652939	13653704	173235	anti	GenAge	NA	60S ribosomal protein L31 [Source:UniProtKB/Swiss-Prot;Acc:Q9U332]
WBGene00004458	rpn-1	IV	6906415	6909913	177455	NA	AgeFactDB	NA	26S proteasome non-ATPase regulatory subunit 2 [Source:UniProtKB/TrEMBL;Acc:Q9GZH5]
WBGene00004459	rpn-2	III	6198902	6202594	175877	NA	AgeFactDB	NA	26S proteasome non-ATPase regulatory subunit 1 [Source:UniProtKB/Swiss-Prot;Acc:Q18115]
WBGene00004460	rpn-3	III	8447353	8449346	176196	NA	AgeFactDB	NA	26S proteasome non-ATPase regulatory subunit 3 [Source:UniProtKB/Swiss-Prot;Acc:Q04908]
WBGene00004461	rpn-5	II	4696419	4698427	173807	NA	AgeFactDB	NA	Proteasome Regulatory Particle, Non-ATPase-like [Source:UniProtKB/TrEMBL;Acc:Q19324]
WBGene00004462	rpn-6.1	III	6959110	6962027	175972	pro	biomart_GO0007568;AgeFactDB;GenAge	NA	Probable 26S proteasome regulatory subunit rpn-6.1 [Source:UniProtKB/Swiss-Prot;Acc:Q20938]
WBGene00004463	rpn-7	IV	9316639	9318632	177753	NA	AgeFactDB	NA	26S proteasome non-ATPase regulatory subunit 6 [Source:UniProtKB/Swiss-Prot;Acc:Q20585]
WBGene00004464	rpn-8	I	4175319	4177271	172009	NA	AgeFactDB	NA	Proteasome Regulatory Particle, Non-ATPase-like [Source:UniProtKB/TrEMBL;Acc:O61792]
WBGene00004465	rpn-9	II	11237447	11239092	174715	NA	AgeFactDB	NA	Proteasome Regulatory Particle, Non-ATPase-like [Source:UniProtKB/TrEMBL;Acc:Q22253]
WBGene00004466	rpn-10	I	10730712	10732448	172977	NA	AgeFactDB	NA	26S proteasome non-ATPase regulatory subunit 4 [Source:UniProtKB/Swiss-Prot;Acc:O61742]
WBGene00004467	rpn-11	II	4043059	4044330	173744	pro	AgeFactDB;GenAge	NA	26S proteasome non-ATPase regulatory subunit 14 [Source:UniProtKB/Swiss-Prot;Acc:O76577]
WBGene00004468	rpn-12	II	11653096	11654194	174786	NA	AgeFactDB	NA	26S proteasome non-ATPase regulatory subunit 8 [Source:UniProtKB/Swiss-Prot;Acc:Q23449]
WBGene00004469	rps-0	III	4752998	4754083	175628	anti	GenAge	NA	40S ribosomal protein SA [Source:UniProtKB/Swiss-Prot;Acc:P46769]
WBGene00004472	rps-3	III	6206803	6207971	175879	anti	AgeFactDB;GenAge	NA	40S ribosomal protein S3 [Source:UniProtKB/Swiss-Prot;Acc:P48152]
WBGene00004474	rps-5	IV	11110102	11111045	178012	anti	AgeFactDB;GenAge	NA	40S ribosomal protein S5 [Source:UniProtKB/Swiss-Prot;Acc:P49041]
WBGene00004475	rps-6	I	13952159	13953194	173260	anti	biomart_GO0007568;AgeFactDB;GenAge	NA	40S ribosomal protein S6 [Source:UniProtKB/Swiss-Prot;Acc:Q9NEN6]
WBGene00004477	rps-8	IV	7312981	7313864	177503	anti	AgeFactDB;GenAge	NA	40S ribosomal protein S8 [Source:UniProtKB/Swiss-Prot;Acc:P48156]
WBGene00004479	rps-10	I	4583873	4584505	172061	anti	biomart_GO0007568;AgeFactDB;GenAge	NA	Ribosomal Protein, Small subunit [Source:UniProtKB/TrEMBL;Acc:O01869]
WBGene00004480	rps-11	IV	11602641	11603283	178083	anti	biomart_GO0007568;AgeFactDB;GenAge	NA	Ribosomal Protein, Small subunit [Source:UniProtKB/TrEMBL;Acc:Q20206]
WBGene00004481	rps-12	III	5679298	5680187	175786	anti	GenAge	NA	40S ribosomal protein S12 [Source:UniProtKB/Swiss-Prot;Acc:P49196]
WBGene00004483	rps-14	III	7178984	7179606	176006	anti	GenAge	NA	40S ribosomal protein S14 [Source:UniProtKB/Swiss-Prot;Acc:P48150]
WBGene00004484	rps-15	I	8815554	8816193	172693	anti	biomart_GO0007568;AgeFactDB;GenAge	NA	40S ribosomal protein S15 [Source:UniProtKB/Swiss-Prot;Acc:Q9XVP0]
WBGene00004485	rps-16	V	15000011	15000594	179998	anti	GenAge	NA	40S ribosomal protein S16 [Source:UniProtKB/Swiss-Prot;Acc:Q22054]
WBGene00004489	rps-20	I	14468321	14469354	173309	anti	GenAge	NA	Ribosomal Protein, Small subunit [Source:UniProtKB/TrEMBL;Acc:Q8WQA8]
WBGene00004491	rps-22	III	1950492	1951426	175338	anti	biomart_GO0007568;AgeFactDB;GenAge	NA	Ribosomal Protein, Small subunit [Source:UniProtKB/TrEMBL;Acc:O17218]
WBGene00004492	rps-23	IV	12390264	12391396	178188	anti	AgeFactDB;GenAge	NA	40S ribosomal protein S23 [Source:UniProtKB/Swiss-Prot;Acc:Q19877]
WBGene00004495	rps-26	I	14759918	14760654	173342	anti	biomart_GO0007568;AgeFactDB;GenAge	NA	40S ribosomal protein S26 [Source:UniProtKB/Swiss-Prot;Acc:O45499]
WBGene00004501	rpt-1	V	11980502	11982450	179641	pro	AgeFactDB;GenAge	NA	26S proteasome regulatory subunit 7 [Source:UniProtKB/Swiss-Prot;Acc:Q18787]
WBGene00004502	rpt-2	V	6016049	6017669	178988	NA	AgeFactDB	NA	Probable 26S proteasome regulatory subunit 4 [Source:UniProtKB/Swiss-Prot;Acc:O16368]
WBGene00004503	rpt-3	III	6489793	6491282	175925	NA	AgeFactDB	NA	Probable 26S proteasome regulatory subunit 6B [Source:UniProtKB/Swiss-Prot;Acc:P46502]
WBGene00004504	rpt-4	II	42181	46216	173384	NA	AgeFactDB	NA	Probable 26S proteasome regulatory subunit 10B [Source:UniProtKB/Swiss-Prot;Acc:O17071]
WBGene00004505	rpt-5	I	5741868	5743571	172238	NA	AgeFactDB	NA	26S protease regulatory subunit 6A [Source:UniProtKB/Swiss-Prot;Acc:O76371]
WBGene00004506	rpt-6	III	12370456	12372625	176661	NA	AgeFactDB	NA	Proteasome Regulatory Particle, ATPase-like [Source:UniProtKB/TrEMBL;Acc:Q9XTT9]
WBGene00004510	rrf-3	II	8162465	8168644	174315	NA	AgeFactDB	NA	RNA-dependent RNA polymerase Family [Source:UniProtKB/TrEMBL;Acc:G5EE53]
WBGene00004679	rars-1	III	4914096	4917129	175659	anti	biomart_GO0007568;GenAge	NA	Probable arginine--tRNA ligase, cytoplasmic [Source:UniProtKB/Swiss-Prot;Acc:Q19825]
WBGene00004706	rsr-1	I	11177805	11182115	173013	anti	GenAge	NA	SR protein related [Source:UniProtKB/TrEMBL;Acc:O62185]
WBGene00004735	sbp-1	III	11428367	11442566	176574	NA	biomart_GO0007568	NA	Sterol regulatory element Binding Protein [Source:UniProtKB/TrEMBL;Acc:Q9XX00]
WBGene00004736	sca-1	III	10811906	10816844	176512	anti	biomart_GO0007568;AgeFactDB;GenAge	NA	Calcium-transporting ATPase [Source:UniProtKB/TrEMBL;Acc:Q9XU13]
WBGene00004740	scd-2	V	6633269	6639665	179054	pro	AgeFactDB;GenAge	NA	ALK tyrosine kinase receptor homolog scd-2 [Source:UniProtKB/Swiss-Prot;Acc:O76411]
WBGene00004742	scl-1	IV	13056376	13057271	186053	pro	biomart_GO0007568;AgeFactDB;GenAge	NA	SCP-Like extracellular protein [Source:UniProtKB/TrEMBL;Acc:Q20608]
WBGene00004746	sdc-2	X	11522707	11533450	181341	NA	AgeFactDB	NA	Sex determination and dosage compensation protein sdc-2 [Source:UniProtKB/Swiss-Prot;Acc:G5EBL3]
WBGene00004751	sea-2	II	3950145	3972137	173738	NA	AgeFactDB	NA	Signal Element on Autosome [Source:UniProtKB/TrEMBL;Acc:A0A0K3ARE6]
WBGene00004758	sek-1	X	7816720	7821045	181043	NA	KEGG4213;AgeFactDB	NA	Dual specificity mitogen-activated protein kinase kinase sek-1 [Source:UniProtKB/Swiss-Prot;Acc:G5EDF7]
WBGene00004762	sel-5	III	4571753	4578437	175599	anti	AgeFactDB;GenAge	NA	Serine/threonine-protein kinase sel-5 [Source:UniProtKB/Swiss-Prot;Acc:G5ECQ3]
WBGene00004774	sem-5	X	7959452	7961723	181055	anti	AgeFactDB;GenAge	NA	Sex muscle abnormal protein 5 [Source:UniProtKB/Swiss-Prot;Acc:P29355]
WBGene00004776	ser-1	X	16579745	16587624	181716	anti	AgeFactDB;GenAge	NA	SERotonin/octopamine receptor family; Serotonin receptor [Source:UniProtKB/TrEMBL;Acc:O17470]
WBGene00004779	ser-4	III	1723194	1733101	175322	pro	AgeFactDB;GenAge	NA	SERotonin/octopamine receptor family; Serotonin receptor [Source:UniProtKB/TrEMBL;Acc:G5EGH0]
WBGene00004782	set-2	III	4922446	4930204	175662	anti	biomart_GO0007568;AgeFactDB;GenAge	NA	Histone-lysine N-methyltransferase set-2 [Source:UniProtKB/Swiss-Prot;Acc:Q18221]
WBGene00004789	sgk-1	X	16254843	16262151	181697	anti	AgeFactDB;GenAge	NA	Serine/threonine-protein kinase sgk-1 [Source:UniProtKB/Swiss-Prot;Acc:Q2PJ68]
WBGene00004796	sid-2	III	13679445	13682450	176805	anti	AgeFactDB;GenAge	NA	Systemic RNA interference defective protein 2 [Source:UniProtKB/Swiss-Prot;Acc:G5EEV9]
WBGene00004798	sip-1	III	10506106	10506801	176471	pro	biomart_GO0007568;KEGG4213;GenAge	NA	Stress-induced protein 1 [Source:UniProtKB/Swiss-Prot;Acc:Q20363]
WBGene00004800	sir-2.1	IV	10363318	10366249	177924	pro_none	biomart_GO0007568;KEGG4213;AgeFactDB;GenAge	NA	NAD-dependent protein deacetylase sir-2.1 [Source:UniProtKB/Swiss-Prot;Acc:Q21921]
WBGene00004802	sir-2.3	X	13332014	13333825	185876	NA	AgeFactDB	NA	NAD-dependent protein deacylase sir-2.3 [Source:UniProtKB/Swiss-Prot;Acc:Q20481]
WBGene00004804	skn-1	IV	5651087	5660523	177343	pro	biomart_GO0007568;KEGG4213;AgeFactDB;GenAge	NA
WBGene00004807	skr-1	I	9471341	9472642	172775	pro	AgeFactDB;GenAge	NA	Skp1-related protein [Source:UniProtKB/Swiss-Prot;Acc:G5ECU1]
WBGene00004808	skr-2	I	9469704	9470633	172773	pro	AgeFactDB;GenAge	NA	SKR-2; SKp1 Related (Ubiquitin ligase complex component) [Source:UniProtKB/TrEMBL;Acc:G5EDD8]
WBGene00004809	skr-3	V	16121824	16122648	180081	NA	AgeFactDB	NA	SKR-3; SKp1 Related (Ubiquitin ligase complex component) [Source:UniProtKB/TrEMBL;Acc:G5EE67]
WBGene00004811	skr-5	V	17347922	17348625	180148	anti	biomart_GO0007568;AgeFactDB;GenAge	NA	SKp1 Related (Ubiquitin ligase complex component) [Source:UniProtKB/TrEMBL;Acc:Q9XU27]
WBGene00004813	skr-7	V	4422406	4423065	178840	NA	AgeFactDB	NA	SKR-7; SKp1 Related (Ubiquitin ligase complex component) [Source:UniProtKB/TrEMBL;Acc:G5EDY3]
WBGene00004814	skr-8	IV	17165191	17165855	178495	NA	AgeFactDB	NA	SKR-8; SKp1 Related (Ubiquitin ligase complex component) [Source:UniProtKB/TrEMBL;Acc:G5ECY4]
WBGene00004817	skr-11	V	16389241	16389865	191764	NA	AgeFactDB	NA
WBGene00004818	skr-12	IV	17167253	17168051	178496	NA	AgeFactDB	NA	SKR-12; SKp1 Related (Ubiquitin ligase complex component); Skp1p homolog [Source:UniProtKB/TrEMBL;Acc:G5EGD5]
WBGene00004819	skr-13	IV	17162024	17162634	178493	NA	AgeFactDB	NA	SKR-13; SKp1 Related (Ubiquitin ligase complex component) [Source:UniProtKB/TrEMBL;Acc:G5EEX4]
WBGene00004821	skr-15	II	3824148	3825614	173729	NA	AgeFactDB	NA	SKR-15; SKp1 Related (Ubiquitin ligase complex component) [Source:UniProtKB/TrEMBL;Acc:G5EE88]
WBGene00004825	skr-19	X	13223644	13224712	181446	NA	AgeFactDB	NA	SKR-19; SKp1 Related (Ubiquitin ligase complex component) [Source:UniProtKB/TrEMBL;Acc:G5EC92]
WBGene00004826	skr-20	X	13222920	13223546	181445	NA	AgeFactDB	NA	SKR-20; SKp1 Related (Ubiquitin ligase complex component) [Source:UniProtKB/TrEMBL;Acc:G5EE98]
WBGene00004858	sma-4	III	5816203	5820200	175815	NA	biomart_GO0007568	NA	Dwarfin sma-4 [Source:UniProtKB/Swiss-Prot;Acc:P45897]
WBGene00004859	sma-5	X	11997524	12005092	181373	NA	biomart_GO0007568	NA	Mitogen-activated protein kinase sma-5 [Source:UniProtKB/Swiss-Prot;Acc:G5EBT1]
WBGene00004879	smg-1	I	6900947	6913579	172418	anti	AgeFactDB;GenAge	NA	Serine/threonine-protein kinase smg-1 [Source:UniProtKB/Swiss-Prot;Acc:O01510]
WBGene00004887	smn-1	I	9511181	9512236	172783	pro	biomart_GO0007568;AgeFactDB;GenAge	NA	SMN (Human Survival Motor Neuron gene) homolog; Survival motor neuron protein [Source:UniProtKB/TrEMBL;Acc:G5EC16]
WBGene00004930	sod-1	II	6972712	6973892	174141	anti	biomart_GO0007568;AgeFactDB;GenAge	NA	Superoxide dismutase [Cu-Zn] [Source:UniProtKB/Swiss-Prot;Acc:P34697]
WBGene00004931	sod-2	I	8417124	8435811	172632	pro_anti	KEGG4213;AgeFactDB;GenAge	NA	Superoxide dismutase [Mn] 1, mitochondrial [Source:UniProtKB/Swiss-Prot;Acc:P31161]
WBGene00004932	sod-3	X	17092718	17094223	181748	NA	KEGG4213;AgeFactDB	NA	Superoxide dismutase [Mn] 2, mitochondrial [Source:UniProtKB/Swiss-Prot;Acc:P41977]
WBGene00004933	sod-4	III	9497019	9500202	176336	NA	AgeFactDB	NA	Extracellular superoxide dismutase [Cu-Zn] [Source:UniProtKB/Swiss-Prot;Acc:P34461]
WBGene00004947	sos-1	V	4517643	4549291	178846	NA	AgeFactDB	NA	Son of sevenless homolog [Source:UniProtKB/Swiss-Prot;Acc:Q9N5D3]
WBGene00004959	spe-5	I	5101682	5103467	172137	anti	AgeFactDB;GenAge	NA
WBGene00004964	spe-10	V	10384157	10385711	3565514	NA	AgeFactDB	NA	Palmitoyltransferase spe-10 [Source:UniProtKB/Swiss-Prot;Acc:Q5FC64]
WBGene00004972	spe-26	IV	10389578	10391969	177929	anti	AgeFactDB;GenAge	NA	Spermatocyte protein spe-26 [Source:UniProtKB/Swiss-Prot;Acc:Q10579]
WBGene00004978	spg-7	I	3467132	3478515	171915	anti	AgeFactDB;GenAge	NA	AFG3-like protein spg-7 [Source:UniProtKB/Swiss-Prot;Acc:Q9N3T5]
WBGene00004981	spl-1	IV	379898	383185	176857	pro	AgeFactDB;GenAge	NA	Sphingosine-1-phosphate lyase [Source:UniProtKB/Swiss-Prot;Acc:Q9Y194]
WBGene00005002	spp-17	I	1016403	1017180	171681	anti	AgeFactDB;GenAge	NA	SaPosin-like Protein family [Source:UniProtKB/TrEMBL;Acc:Q8WSN3]
WBGene00005008	spr-3	X	4514099	4516894	180722	anti	GenAge	NA	Suppressor of presenilin protein 3 [Source:UniProtKB/Swiss-Prot;Acc:Q17768]
WBGene00005014	spt-4	III	69073	69817	175172	anti	AgeFactDB;GenAge	NA	Transcription elongation factor SPT4 [Source:UniProtKB/Swiss-Prot;Acc:Q9TZ93]
WBGene00005460	srh-254	V	15441324	15442979	NA	NA	AgeFactDB	NA
WBGene00005655	srr-4	V	5019224	5022369	187292	NA	biomart_GO0007568	NA	Serpentine Receptor, class R [Source:UniProtKB/TrEMBL;Acc:H2KYR4]
WBGene00005680	sru-17	IV	12505697	12507381	188048	anti	AgeFactDB;GenAge	NA	Serpentine Receptor, class U [Source:UniProtKB/TrEMBL;Acc:O18021]
WBGene00005767	srw-20	V	17078257	17079895	188136	anti	AgeFactDB;GenAge	NA	Serpentine Receptor, class W [Source:UniProtKB/TrEMBL;Acc:Q9XUR5]
WBGene00005846	srw-99	V	1708741	1710663	189965	anti	AgeFactDB;GenAge	NA	Serpentine Receptor, class W [Source:UniProtKB/TrEMBL;Acc:Q9N4V9]
WBGene00005847	srw-100	V	1711209	1715399	189964	anti	AgeFactDB;GenAge	NA	Serpentine Receptor, class W [Source:UniProtKB/TrEMBL;Acc:A0A0K3AVB7]
WBGene00006342	sup-37	V	8786551	8792771	179257	pro	AgeFactDB;GenAge	NA	SUPpressor [Source:UniProtKB/TrEMBL;Acc:Q8MNV9]
WBGene00006364	syd-2	X	10549123	10555239	181255	pro	AgeFactDB;GenAge	NA	Liprin-alpha [Source:UniProtKB/Swiss-Prot;Acc:Q21049]
WBGene00006414	raga-1	II	11301359	11302783	174726	anti	biomart_GO0007568;AgeFactDB;GenAge	NA	RAs-related GTP-binding protein A [Source:UniProtKB/TrEMBL;Acc:Q22743]
WBGene00006424	ctbp-1	X	5862708	5873320	180853	anti	GenAge	NA	C-terminal-binding protein 1 [Source:UniProtKB/Swiss-Prot;Acc:Q20595]
WBGene00006433	sdhb-1	II	9350648	9352801	174482	NA	AgeFactDB	NA	Succinate dehydrogenase [ubiquinone] iron-sulfur subunit, mitochondrial [Source:UniProtKB/Swiss-Prot;Acc:Q09545]
WBGene00006434	prdx-2	II	5378068	5379632	266858	pro	biomart_GO0007568;AgeFactDB;GenAge	NA	PeRoxireDoXin [Source:UniProtKB/TrEMBL;Acc:H2KZL7]
WBGene00006438	nrfl-1	IV	9119098	9130378	177736	anti	AgeFactDB;GenAge	NA	NHERF (Mammalian Na/H Exchange Regulatory Factor) Like [Source:UniProtKB/TrEMBL;Acc:X5LVA5]
WBGene00006439	ant-1.1	III	13463163	13464657	176773	anti	biomart_GO0007568;AgeFactDB;GenAge	NA	Adenine Nucleotide Translocator [Source:UniProtKB/TrEMBL;Acc:G3MU69]
WBGene00006446	atx-3	V	15575498	15577443	180049	anti	AgeFactDB;GenAge	NA	Ataxin-3 homolog [Source:UniProtKB/Swiss-Prot;Acc:O17850]
WBGene00006448	glod-4	III	4153599	4154650	175530	NA	biomart_GO0007568;AgeFactDB	NA	Glyoxalase 1 [Source:UniProtKB/Swiss-Prot;Acc:Q09253]
WBGene00006463	nduf-2.2	III	6465157	6467208	188912	anti	AgeFactDB;GenAge	NA	NADH Ubiquinone oxidoreductase Fe-S protein [Source:UniProtKB/TrEMBL;Acc:Q22800]
WBGene00006474	wdr-5.1	III	3705265	3706784	175474	anti	biomart_GO0007568;AgeFactDB;GenAge	NA	WD repeat-containing protein wdr-5.1 [Source:UniProtKB/Swiss-Prot;Acc:Q17963]
WBGene00006505	lagr-1	I	13724577	13732046	189370	pro	AgeFactDB;GenAge	NA	Probable ceramide synthase lagr-1 [Source:UniProtKB/Swiss-Prot;Acc:Q9XWE9]
WBGene00006514	tdp-1	II	8997827	8999722	174436	anti	biomart_GO0007568;AgeFactDB;GenAge	NA	Tar DNA-binding protein homolog 1 [Source:UniProtKB/Swiss-Prot;Acc:D0VWM8]
WBGene00006516	vps-16	III	6433239	6436502	175913	pro	AgeFactDB;GenAge	NA	Vacuolar protein sorting-associated protein 16 homolog [Source:UniProtKB/Swiss-Prot;Acc:Q11182]
WBGene00006519	tag-174	III	5081726	5082995	175693	anti	AgeFactDB;GenAge	NA	Cytochrome c oxidase subunit 6A, mitochondrial [Source:UniProtKB/Swiss-Prot;Acc:Q20779]
WBGene00006522	abcx-1	II	6532163	6535455	183860	anti	AgeFactDB;GenAge	NA	ABC transporter, eXtended [Source:UniProtKB/TrEMBL;Acc:D7SFK1]
WBGene00006525	tax-2	I	9020945	9025553	172723	NA	AgeFactDB	NA	TAX2 [Source:UniProtKB/TrEMBL;Acc:G5EEE2]
WBGene00006526	tax-4	III	9181550	9185649	176297	anti	AgeFactDB;GenAge	NA	Cyclic nucleotide-gated cation channel [Source:UniProtKB/Swiss-Prot;Acc:Q03611]
WBGene00006527	tax-6	IV	10493071	10501599	177943	anti	biomart_GO0007568;AgeFactDB;GenAge	NA	Serine/threonine-protein phosphatase 2B catalytic subunit [Source:UniProtKB/Swiss-Prot;Acc:Q0G819]
WBGene00006530	tba-4	II	10918706	10920202	174680	anti	GenAge	NA	Tubulin alpha chain [Source:UniProtKB/TrEMBL;Acc:G5EDD4]
WBGene00006533	tba-7	III	11368415	11371775	176568	anti	AgeFactDB;GenAge	NA	Tubulin alpha chain [Source:UniProtKB/TrEMBL;Acc:O18154]
WBGene00006537	tbb-2	III	4015769	4017643	175519	anti	GenAge	NA	Tubulin beta-2 chain [Source:UniProtKB/Swiss-Prot;Acc:P52275]
WBGene00006542	tbp-1	III	7384033	7386132	176054	pro	AgeFactDB;GenAge	NA	TATA-box-binding protein [Source:UniProtKB/Swiss-Prot;Acc:P32085]
WBGene00006576	tkr-1	III	9383796	9387605	192055	NA	AgeFactDB	NA	Probable G-protein coupled receptor tkr-1 [Source:UniProtKB/Swiss-Prot;Acc:Q03566]
WBGene00006577	tlf-1	I	8697923	8701971	172676	pro	AgeFactDB;GenAge	NA	TBP-like factor [Source:UniProtKB/TrEMBL;Acc:G5EC52]
WBGene00006594	tom-1	I	5546120	5561642	172209	pro	AgeFactDB;GenAge	NA	TOMosyn synaptic protein [Source:UniProtKB/TrEMBL;Acc:A0A0K3AWL6]
WBGene00006595	top-1	I	13292506	13297555	266847	pro	AgeFactDB;GenAge	NA	DNA topoisomerase 1 [Source:UniProtKB/Swiss-Prot;Acc:O17966]
WBGene00006599	tpa-1	IV	92016	110756	176825	anti	AgeFactDB;GenAge	NA	Protein kinase C-like 1 [Source:UniProtKB/Swiss-Prot;Acc:P34722]
WBGene00006600	tph-1	II	7549335	7551977	174227	NA	biomart_GO0007568;AgeFactDB	NA	TryPtophan Hydroxylase [Source:UniProtKB/TrEMBL;Acc:Q2V4U7]
WBGene00006601	tpi-1	II	12036842	12039139	174844	NA	biomart_GO0007568	NA	Triosephosphate isomerase [Source:UniProtKB/Swiss-Prot;Acc:Q10657]
WBGene00006602	tps-1	X	17467121	17474585	181778	NA	AgeFactDB	NA	Alpha,alpha-trehalose-phosphate synthase [UDP-forming] 1 [Source:UniProtKB/Swiss-Prot;Acc:Q7YZT6]
WBGene00006603	tps-2	II	14600902	14610554	3565050	NA	AgeFactDB	NA	Alpha,alpha-trehalose-phosphate synthase [UDP-forming] 2 [Source:UniProtKB/Swiss-Prot;Acc:O45380]
WBGene00006617	tars-1	II	11691326	11695657	174790	anti	biomart_GO0007568;AgeFactDB;GenAge	NA	Threonine--tRNA ligase, cytoplasmic [Source:UniProtKB/Swiss-Prot;Acc:P52709]
WBGene00006619	try-1	II	4948154	4949527	173856	anti	GenAge	NA	TRYpsin-like protease [Source:UniProtKB/TrEMBL;Acc:Q23528]
WBGene00006629	tsp-3	III	13212666	13214371	192059	anti	GenAge	NA	TetraSPanin family [Source:UniProtKB/TrEMBL;Acc:Q9U2K6]
WBGene00006652	ttx-1	V	20053733	20064174	180313	pro	AgeFactDB;GenAge	NA
WBGene00006654	ttx-3	X	11764456	11769378	181357	pro	AgeFactDB;GenAge	NA	LIM/homeobox protein ttx-3 [Source:UniProtKB/Swiss-Prot;Acc:G5EE86]
WBGene00006655	tub-1	II	8154096	8156937	174312	anti	AgeFactDB;GenAge	NA	Tubby protein homolog 1 [Source:UniProtKB/Swiss-Prot;Acc:Q09306]
WBGene00006708	ubc-13	IV	2922591	2925691	177073	pro	AgeFactDB;GenAge	NA	Ubiquitin-conjugating enzyme E2 13 [Source:UniProtKB/Swiss-Prot;Acc:Q95XX0]
WBGene00006713	ubc-18	III	7067686	7068570	175985	NA	biomart_GO0007568;AgeFactDB	NA	UBiquitin Conjugating enzyme [Source:UniProtKB/TrEMBL;Acc:Q21633]
WBGene00006721	ubh-1	V	6509910	6511409	179039	pro	AgeFactDB;GenAge	NA	Ubiquitin carboxyl-terminal hydrolase [Source:UniProtKB/TrEMBL;Acc:Q9UAV3]
WBGene00006723	ubh-3	V	6506752	6508803	259626	pro	AgeFactDB;GenAge	NA	Ubiquitin carboxyl-terminal hydrolase [Source:UniProtKB/TrEMBL;Acc:Q965V9]
WBGene00006724	ubh-4	II	8038271	8039597	174289	anti	AgeFactDB;GenAge	NA	Ubiquitin carboxyl-terminal hydrolase ubh-4 [Source:UniProtKB/Swiss-Prot;Acc:Q09444]
WBGene00006726	ubl-5	I	5607820	5608841	185872	NA	KEGG4213	NA	Ubiquitin-like protein 5 [Source:UniProtKB/Swiss-Prot;Acc:P91302]
WBGene00006733	ufd-1	IV	12329407	12331054	3565860	pro	AgeFactDB;GenAge	NA	Ubiquitin fusion degradation protein 1 homolog [Source:UniProtKB/Swiss-Prot;Acc:Q19584]
WBGene00006734	ufd-2	II	8062741	8066193	174295	NA	biomart_GO0007568	NA	Ubiquitin conjugation factor E4 ufd-2 [Source:UniProtKB/Swiss-Prot;Acc:Q09349]
WBGene00006736	ulp-1	III	5165659	5169799	175704	pro	AgeFactDB;GenAge	NA	Sentrin-specific protease [Source:UniProtKB/Swiss-Prot;Acc:Q09353]
WBGene00006744	unc-4	II	9897754	9900376	174544	NA	AgeFactDB;GenAge	NA	Homeobox protein unc-4 [Source:UniProtKB/Swiss-Prot;Acc:P29506]
WBGene00006750	unc-10	X	7272334	7280322	180990	anti	AgeFactDB;GenAge	NA	Rab-3-interacting molecule unc-10 [Source:UniProtKB/Swiss-Prot;Acc:Q22366]
WBGene00006752	unc-13	I	7422785	7454088	172497	anti	AgeFactDB;GenAge	NA	Phorbol ester/diacylglycerol-binding protein unc-13 [Source:UniProtKB/Swiss-Prot;Acc:P27715]
WBGene00006762	unc-25	III	12942617	12949899	176713	NA	AgeFactDB	NA	Glutamic acid decarboxylase [Source:UniProtKB/TrEMBL;Acc:G5EDB7]
WBGene00006763	unc-26	IV	13261556	13272514	178284	anti	AgeFactDB;GenAge	NA	Synaptojanin [Source:UniProtKB/Swiss-Prot;Acc:G5ECL2]
WBGene00006766	unc-30	IV	13119096	13124387	178265	NA	AgeFactDB	NA	Homeobox protein unc-30 [Source:UniProtKB/Swiss-Prot;Acc:P52906]
WBGene00006767	unc-31	IV	12773862	12787513	178233	anti	AgeFactDB;GenAge	NA	Calcium-dependent secretion activator [Source:UniProtKB/Swiss-Prot;Acc:Q23658]
WBGene00006768	unc-32	III	8905615	8911749	176257	anti	AgeFactDB;GenAge	NA	Probable V-type proton ATPase 116 kDa subunit a [Source:UniProtKB/Swiss-Prot;Acc:P30628]
WBGene00006772	unc-36	III	8193844	8201206	176155	anti	GenAge	NA	Voltage-dependent calcium channel unc-36 [Source:UniProtKB/Swiss-Prot;Acc:P34374]
WBGene00006779	unc-43	IV	10324255	10350217	177921	NA	AgeFactDB	NA	Calcium/calmodulin-dependent protein kinase type II [Source:UniProtKB/Swiss-Prot;Acc:O62305]
WBGene00006783	unc-47	III	10183794	10186390	176431	NA	AgeFactDB	NA	Vesicular GABA transporter [Source:UniProtKB/Swiss-Prot;Acc:P34579]
WBGene00006784	unc-49	III	10520676	10532705	176472	NA	AgeFactDB	NA	Ionotropic GABA receptor subunit UNC-49B.3 [Source:UniProtKB/TrEMBL;Acc:G5ECD3]
WBGene00006786	unc-51	V	19995986	20004485	180311	pro_anti	biomart_GO0007568;KEGG4213;AgeFactDB;GenAge	NA	Serine/threonine-protein kinase unc-51 [Source:UniProtKB/Swiss-Prot;Acc:Q23023]
WBGene00006787	unc-52	II	14647325	14684456	175126	anti	AgeFactDB;GenAge	NA	Basement membrane proteoglycan [Source:UniProtKB/Swiss-Prot;Acc:Q06561]
WBGene00006794	unc-60	V	1475086	1479581	178640	pro	AgeFactDB;GenAge	NA	Actin-depolymerizing factor 2, isoform c [Source:UniProtKB/Swiss-Prot;Acc:Q07749]
WBGene00006796	unc-62	V	4497463	4511449	178845	anti	AgeFactDB;GenAge	NA	Homeobox protein unc-62 [Source:UniProtKB/Swiss-Prot;Acc:Q9N5D6]
WBGene00006798	unc-64	III	13277261	13283883	176743	NA	AgeFactDB;GenAge	NA	Syntaxin-1A homolog [Source:UniProtKB/Swiss-Prot;Acc:O16000]
WBGene00006808	unc-76	V	15071748	15080152	180014	NA	AgeFactDB;GenAge	NA
WBGene00006811	unc-79	III	4066717	4082794	3565180	NA	AgeFactDB	NA	Uncoordinated protein 79 [Source:UniProtKB/Swiss-Prot;Acc:P42173]
WBGene00006812	unc-80	V	20879854	20898906	180374	NA	AgeFactDB	NA
WBGene00006815	unc-83	V	6465065	6487880	179033	anti	AgeFactDB;GenAge	NA	Nuclear migration protein unc-83 [Source:UniProtKB/Swiss-Prot;Acc:Q23064]
WBGene00006868	vab-1	II	4572000	4590970	173794	pro	AgeFactDB;GenAge	NA	Ephrin receptor 1 [Source:UniProtKB/Swiss-Prot;Acc:O61460]
WBGene00006915	vha-6	II	11435212	11438464	174743	anti	AgeFactDB;GenAge	NA	V-type proton ATPase subunit a [Source:UniProtKB/TrEMBL;Acc:G5EGP4]
WBGene00006922	vhl-1	X	11307360	11308400	181321	anti	KEGG4213;AgeFactDB;GenAge	NA	von Hippel-Lindau tumor suppressor homolog [Source:UniProtKB/Swiss-Prot;Acc:Q19213]
WBGene00006923	vhp-1	II	5323005	5340826	173904	NA	biomart_GO0007568	NA	Tyrosine-protein phosphatase vhp-1 [Source:UniProtKB/Swiss-Prot;Acc:Q10038]
WBGene00006925	vit-1	X	7727889	7733168	181034	anti	GenAge	NA	Vitellogenin-1 [Source:UniProtKB/Swiss-Prot;Acc:P55155]
WBGene00006926	vit-2	X	5101032	5106173	180781	anti	AgeFactDB;GenAge	NA	Vitellogenin-2 [Source:UniProtKB/Swiss-Prot;Acc:P05690]
WBGene00006929	vit-5	X	3403471	3408603	180630	anti	AgeFactDB;GenAge	NA	Vitellogenin-5 [Source:UniProtKB/Swiss-Prot;Acc:P06125]
WBGene00006932	vps-34	I	6028486	6033457	172280	NA	biomart_GO0007568;AgeFactDB	NA	Phosphatidylinositol 3-kinase catalytic subunit type 3 [Source:UniProtKB/Swiss-Prot;Acc:Q9TXI7]
WBGene00006936	glp-4	I	13547898	13559361	173224	NA	biomart_GO0007568	NA	Valine--tRNA ligase [Source:UniProtKB/Swiss-Prot;Acc:Q9U1Q4]
WBGene00006937	wah-1	III	11990167	11999552	176635	anti	GenAge	NA	Worm AIF (Apoptosis inducing factor) Homolog [Source:UniProtKB/TrEMBL;Acc:K8ESD4]
WBGene00006944	wrn-1	II	6554977	6559267	174081	NA	biomart_GO0007568	NA	Probable Werner syndrome ATP-dependent helicase homolog 1 [Source:UniProtKB/Swiss-Prot;Acc:Q19546]
WBGene00006959	xbp-1	III	4193809	4195358	175541	none	GenAge	NA	X-box Binding Protein homolog; X-box binding protein unprocessed isoform [Source:UniProtKB/TrEMBL;Acc:G5EE07]
WBGene00006963	xpa-1	I	7159714	7160917	187120	NA	biomart_GO0007568	NA	XPA (Xeroderma pigmentosum comp grp A) related [Source:UniProtKB/TrEMBL;Acc:Q21302]
WBGene00006968	yars-2	IV	4710861	4712624	177237	anti	AgeFactDB;GenAge	NA	Tyrosine--tRNA ligase [Source:UniProtKB/TrEMBL;Acc:H2KZL6]
WBGene00006975	zfp-1	III	8792847	8806305	176237	pro	AgeFactDB;GenAge	NA	Uncharacterized protein F54F2.2, isoform a [Source:UniProtKB/Swiss-Prot;Acc:P34447]
WBGene00006983	zig-6	X	5186921	5189077	192089	NA	AgeFactDB	NA	Zwei Ig domain protein zig-6 [Source:UniProtKB/Swiss-Prot;Acc:Q22125]
WBGene00007000	tufm-1	III	2811870	2814969	175398	anti	AgeFactDB;GenAge	NA	Elongation factor Tu homologue; TU elongation Factor (EF-Tu), Mitochondrial [Source:UniProtKB/TrEMBL;Acc:G5ECM6]
WBGene00007009	wwp-1	I	537122	542200	171647	pro	biomart_GO0007568;AgeFactDB;GenAge	NA	E3 ubiquitin-protein ligase [Source:UniProtKB/TrEMBL;Acc:V6CJJ8]
WBGene00007016	mdt-15	III	5828603	5833745	175817	pro	biomart_GO0007568;AgeFactDB;GenAge	NA	Mediator of RNA polymerase II transcription subunit 15 [Source:UniProtKB/Swiss-Prot;Acc:Q21955]
WBGene00007030	epc-1	III	12599304	12608604	176679	anti	AgeFactDB;GenAge	NA	Enhancer of PolyComb-like; Enhancer of polycomb [Source:UniProtKB/TrEMBL;Acc:G5EC14]
WBGene00007047	wts-1	I	10291870	10297927	172896	anti	biomart_GO0007568;AgeFactDB;GenAge	NA	Serine/threonine-protein kinase WARTS homolog [Source:UniProtKB/Swiss-Prot;Acc:O45797]
WBGene00007097	B0024.4	V	10297399	10298865	179432	anti	AgeFactDB;GenAge	NA
WBGene00007122	B0250.5	V	20493924	20497348	180344	anti	GenAge	NA	Probable 3-hydroxyisobutyrate dehydrogenase, mitochondrial [Source:UniProtKB/Swiss-Prot;Acc:Q9XTI0]
WBGene00007135	cdk-12	III	4332996	4340464	175559	pro	GenAge	NA	Cyclin-dependent kinase 12 [Source:UniProtKB/Swiss-Prot;Acc:P46551]
WBGene00007174	mboa-1	X	16030806	16034816	181681	pro	AgeFactDB;GenAge	NA	O-acyltransferase [Source:UniProtKB/TrEMBL;Acc:Q17498]
WBGene00007192	B0491.5	II	11343716	11345743	174734	anti	AgeFactDB;GenAge	NA
WBGene00007197	B0513.5	IV	13868556	13876615	178350	NA	AgeFactDB	NA	Proline dehydrogenase 1, mitochondrial [Source:UniProtKB/Swiss-Prot;Acc:O45228]
WBGene00007210	agmo-1	III	12793386	12798157	176695	pro	AgeFactDB;GenAge	NA	Alkylglycerol monooxygenase [Source:UniProtKB/Swiss-Prot;Acc:O17554]
WBGene00007221	cpna-3	IV	9096842	9099364	3565393	anti	AgeFactDB;GenAge	NA	CoPiNe domain protein, Atypical [Source:UniProtKB/TrEMBL;Acc:Q17559]
WBGene00007228	acs-7	II	9292017	9294050	174472	anti	AgeFactDB;GenAge	NA	Fatty Acid CoA Synthetase family [Source:UniProtKB/TrEMBL;Acc:Q17577]
WBGene00007255	cnnm-4	I	7222296	7224381	182093	NA	biomart_GO0007568	NA	Metal transporter cnnm-4 [Source:UniProtKB/Swiss-Prot;Acc:Q17586]
WBGene00007314	gcy-29	II	14540895	14548791	175116	NA	AgeFactDB	NA	Receptor-type guanylate cyclase gcy-29 [Source:UniProtKB/Swiss-Prot;Acc:O62026]
WBGene00007352	cdc-48.1	II	10560018	10563407	174624	anti	biomart_GO0007568;AgeFactDB;GenAge	NA	Transitional endoplasmic reticulum ATPase homolog 1 [Source:UniProtKB/Swiss-Prot;Acc:P54811]
WBGene00007362	cyp-35C1	V	13896663	13898488	179885	NA	AgeFactDB	NA	CYtochrome P450 family [Source:UniProtKB/TrEMBL;Acc:G5ECD0]
WBGene00007385	atp-5	V	11122820	11123867	179541	anti	AgeFactDB;GenAge	NA	ATP synthase subunit [Source:UniProtKB/TrEMBL;Acc:Q17763]
WBGene00007396	tiar-3	X	10167096	10171668	182350	NA	biomart_GO0007568	NA	TIA-1/TIAL RNA binding protein homolog [Source:UniProtKB/TrEMBL;Acc:Q93194]
WBGene00007400	bud-31	III	9694668	9696517	176368	pro	AgeFactDB;GenAge	NA
WBGene00007458	ule-4	IV	13646735	13647658	178331	anti	GenAge	NA	UPF0375 protein ule-4 [Source:UniProtKB/Swiss-Prot;Acc:O62053]
WBGene00007462	C08H9.1	II	9875179	9878008	182429	NA	AgeFactDB	NA	Uncharacterized serine carboxypeptidase C08H9.1 [Source:UniProtKB/Swiss-Prot;Acc:P52714]
WBGene00007529	C11H1.3	X	14307863	14311683	181537	pro	AgeFactDB;GenAge	NA
WBGene00007536	daf-36	V	10223513	10225760	179422	NA	KEGG4213	NA	Cholesterol 7-desaturase [Source:UniProtKB/Swiss-Prot;Acc:Q17938]
WBGene00007547	nhr-154	V	12101293	12103286	182565	anti	AgeFactDB;GenAge	NA	Nuclear hormone receptor family member nhr-154 [Source:UniProtKB/Swiss-Prot;Acc:O01931]
WBGene00007560	C14A4.9	II	10599337	10600529	174637	pro	AgeFactDB;GenAge	NA
WBGene00007586	ril-2	V	12596393	12599151	179725	anti	AgeFactDB;GenAge	NA	RNAi-Induced Longevity [Source:UniProtKB/TrEMBL;Acc:Q52GY7]
WBGene00007630	har-1	III	4152054	4152915	175529	NA	biomart_GO0007568	NA	Hemiasterlin resistant protein 1 [Source:UniProtKB/Swiss-Prot;Acc:Q09254]
WBGene00007660	pals-6	I	13136467	13138521	182749	anti	AgeFactDB;GenAge	NA	Protein containing ALS2cr12 (ALS2CR12) signature [Source:UniProtKB/TrEMBL;Acc:O45258]
WBGene00007684	C18E9.4	II	8964238	8964901	174428	anti	AgeFactDB;GenAge	NA
WBGene00007690	sftd-3	II	8955239	8964149	174427	anti	AgeFactDB;GenAge	NA	Vesicle transport protein [Source:UniProtKB/TrEMBL;Acc:A0A2K5ATL4]
WBGene00007696	tram-1	IV	10219373	10221281	177902	NA	AgeFactDB	NA	Translocating chain-associated membrane protein [Source:UniProtKB/TrEMBL;Acc:Q9XXK7]
WBGene00007698	qns-1	IV	10214986	10219308	177900	NA	biomart_GO0007568	NA	Glutamine-dependent NAD(+) synthetase [Source:UniProtKB/TrEMBL;Acc:F3Y5P7]
WBGene00007764	C27B7.7	IV	8907047	8915383	177708	anti	AgeFactDB;GenAge	NA	Ig-like and fibronectin type-III domain-containing protein C27B7.7 [Source:UniProtKB/Swiss-Prot;Acc:Q18245]
WBGene00007799	nrx-1	V	10825012	10846695	179503	anti	AgeFactDB;GenAge	NA	NeuReXin related [Source:UniProtKB/TrEMBL;Acc:I2HAJ7]
WBGene00007801	trpa-1	IV	11864532	11875738	178118	pro	AgeFactDB;GenAge	NA	Transient receptor potential cation channel subfamily A member 1 homolog [Source:UniProtKB/Swiss-Prot;Acc:Q18297]
WBGene00007864	irg-6	IV	12912790	12914969	183126	anti	AgeFactDB;GenAge	NA	Infection Response protein [Source:UniProtKB/TrEMBL;Acc:H9G327]
WBGene00007868	C32H11.5	IV	12923525	12924432	183129	anti	AgeFactDB;GenAge	NA
WBGene00007873	dod-21	IV	12936738	12937988	183134	anti	AgeFactDB;GenAge	NA	Downstream Of DAF-16 (Regulated by DAF-16) [Source:UniProtKB/TrEMBL;Acc:Q9U3N6]
WBGene00007875	dod-24	IV	12940106	12941405	178245	anti	AgeFactDB;GenAge	NA	Downstream Of DAF-16 (Regulated by DAF-16) [Source:UniProtKB/TrEMBL;Acc:Q9XUH3]
WBGene00007880	C33A12.1	IV	9523764	9524895	177786	anti	AgeFactDB;GenAge	NA	Probable NADH dehydrogenase [ubiquinone] 1 alpha subcomplex subunit 5 [Source:UniProtKB/Swiss-Prot;Acc:Q18359]
WBGene00007987	C36H8.1	IV	12743039	12744813	178230	anti	AgeFactDB;GenAge	NA	Major sperm protein [Source:UniProtKB/TrEMBL;Acc:Q18503]
WBGene00008026	scl-4	IV	13061774	13063205	183342;183342	anti	AgeFactDB;GenAge	NA
WBGene00008030	scl-8	IV	13071754	13072478	183345	anti	AgeFactDB;GenAge	NA	SCP-Like extracellular protein [Source:UniProtKB/TrEMBL;Acc:Q18540]
WBGene00008040	ttr-5	III	9330316	9330928	176312	anti	AgeFactDB;GenAge	NA	Transthyretin-like protein 5 [Source:UniProtKB/Swiss-Prot;Acc:Q03575]
WBGene00008048	hpo-41	X	11775190	11775728	NA	NA	AgeFactDB	NA
WBGene00008053	cdc-48.2	II	8137880	8141276	174309	NA	AgeFactDB	NA	Transitional endoplasmic reticulum ATPase homolog 2 [Source:UniProtKB/Swiss-Prot;Acc:P54812]
WBGene00008136	C47D12.2	II	11676306	11679197	174789	anti	GenAge	NA
WBGene00008147	C47E12.2	IV	10001972	10003534	177858	anti	AgeFactDB;GenAge	NA
WBGene00008205	sams-1	X	11965962	11969784	181370	anti	AgeFactDB;GenAge	NA	Probable S-adenosylmethionine synthase 1 [Source:UniProtKB/Swiss-Prot;Acc:O17680]
WBGene00008206	set-6	X	11970030	11974679	181371	pro	AgeFactDB;GenAge	NA	SET (Trithorax/polycomb) domain containing [Source:UniProtKB/TrEMBL;Acc:O17679]
WBGene00008262	ril-1	V	14523329	14524129	179958	anti	AgeFactDB;GenAge	NA	RNAi-Induced Longevity [Source:UniProtKB/TrEMBL;Acc:O17694]
WBGene00008316	dod-18	I	8019578	8020901	183813	anti	AgeFactDB;GenAge	NA	Downstream Of DAF-16 (Regulated by DAF-16) [Source:UniProtKB/TrEMBL;Acc:Q18851]
WBGene00008375	D1054.8	V	10784236	10785367	183917	anti	AgeFactDB;GenAge	NA
WBGene00008378	ule-3	V	10793793	10794924	179497	anti	GenAge	NA	Uterine Lumin Expressed/locailized [Source:UniProtKB/TrEMBL;Acc:Q18947]
WBGene00008380	prp-38	V	10804721	10806034	179499	anti	AgeFactDB;GenAge	NA	Yeast PRP (Splicing factor) related [Source:UniProtKB/TrEMBL;Acc:Q18942]
WBGene00008411	mans-1	I	7567775	7571250	172510	anti	AgeFactDB;GenAge	NA	alpha-1,2-Mannosidase [Source:UniProtKB/TrEMBL;Acc:P90787]
WBGene00008414	D2030.4	I	7580944	7581628	172513	anti	AgeFactDB;GenAge	NA	NADH dehydrogenase [ubiquinone] 1 beta subcomplex subunit 7 [Source:UniProtKB/Swiss-Prot;Acc:P90789]
WBGene00008419	wdr-23	I	7596507	7602203	172518	anti	biomart_GO0007568;AgeFactDB;GenAge	NA	DDB1- and CUL4-associated factor 11 homolog [Source:UniProtKB/Swiss-Prot;Acc:P90794]
WBGene00008428	eif-2Bepsilon	II	8661869	8664721	174387	anti	AgeFactDB;GenAge	NA	Eukaryotic Initiation Factor [Source:UniProtKB/TrEMBL;Acc:Q18994]
WBGene00008430	hgap-2	II	8669133	8684897	3564922	NA	biomart_GO0007568;AgeFactDB	NA	Heterodimeric GTPase Activating Protein subunit [Source:UniProtKB/TrEMBL;Acc:H9G2Q4]
WBGene00008441	usp-50	V	17924916	17934225	180175	pro	AgeFactDB;GenAge	NA	Ubiquitin Specific Protease [Source:UniProtKB/TrEMBL;Acc:G5EBW2]
WBGene00008443	pde-3	II	14919705	14953312	183981	NA	biomart_GO0007568	NA	Probable 3',5'-cyclic phosphodiesterase pde-3 [Source:UniProtKB/Swiss-Prot;Acc:Q8I0P7]
WBGene00008452	mrps-5	V	12563487	12565785	179721	anti	GenAge	NA	Putative 28S ribosomal protein S5, mitochondrial [Source:UniProtKB/Swiss-Prot;Acc:Q93425]
WBGene00008505	F01G4.6	IV	11146940	11149504	178020	anti	GenAge	NA	Phosphate carrier protein, mitochondrial [Source:UniProtKB/Swiss-Prot;Acc:P40614]
WBGene00008506	tkt-1	IV	10243591	10245752	177906	anti	AgeFactDB;GenAge	NA	TransKeTolase homolog [Source:UniProtKB/TrEMBL;Acc:O17759]
WBGene00008514	F02A9.4	III	9084479	9089373	176285	anti	GenAge	NA	Mitochondrial Ribosomal Protein, Large [Source:RefSeq peptide;Acc:NP_499012]
WBGene00008519	cyp-13B1	X	13406674	13409644	181462	anti	AgeFactDB;GenAge	NA	Putative cytochrome P450 cyp-13B1 [Source:UniProtKB/Swiss-Prot;Acc:O17624]
WBGene00008549	din-1	II	11614636	11633609	174782	pro	AgeFactDB;GenAge	NA	Daf-12-interacting protein 1 [Source:UniProtKB/Swiss-Prot;Acc:G5EGK6]
WBGene00008593	clec-227	V	14472529	14474374	184216	anti	AgeFactDB;GenAge	NA	C-type LECtin [Source:UniProtKB/TrEMBL;Acc:Q19231]
WBGene00008641	pch-2	II	8158349	8159925	174313	pro	GenAge	NA	Putative pachytene checkpoint protein 2 [Source:UniProtKB/Swiss-Prot;Acc:Q09535]
WBGene00008670	eif-2Bdelta	V	9513824	9517585	179331	anti	biomart_GO0007568;AgeFactDB;GenAge	NA	Eukaryotic Initiation Factor [Source:UniProtKB/TrEMBL;Acc:G5EFF9]
WBGene00008767	F13G3.7	I	7304918	7307010	172478	anti	AgeFactDB;GenAge	NA
WBGene00008781	rpoa-2	I	9280963	9286577	172752	anti	AgeFactDB;GenAge	NA	DNA-directed RNA polymerase subunit beta [Source:UniProtKB/TrEMBL;Acc:Q27493]
WBGene00008850	F15B9.6	V	13014144	13016641	184523	anti	AgeFactDB;GenAge	NA
WBGene00008857	timm-23	I	11578641	11579612	173041	pro	KEGG4213;GenAge	NA	Translocase, Inner Mitochondrial Membrane [Source:UniProtKB/TrEMBL;Acc:Q9XVQ2]
WBGene00008858	pals-1	I	11579861	11581986	184528	anti	AgeFactDB;GenAge	NA	Protein containing ALS2cr12 (ALS2CR12) signature [Source:UniProtKB/TrEMBL;Acc:O62174]
WBGene00008919	vps-36	V	10958928	10960919	179520	pro	AgeFactDB;GenAge	NA	Related to yeast Vacuolar Protein Sorting factor [Source:UniProtKB/TrEMBL;Acc:Q19519]
WBGene00008948	F19B6.1	IV	12330984	12336041	178181	anti	AgeFactDB;GenAge	NA	Uridine kinase [Source:UniProtKB/TrEMBL;Acc:D3YT38]
WBGene00008977	iglr-1	X	14987369	14991380	184720	anti	GenAge	NA	IG(Immunoglobulin) and LRR(Leucine Rich Repeat) domains [Source:UniProtKB/TrEMBL;Acc:Q93539]
WBGene00009013	mrps-33	IV	8739504	8740026	184770	anti	AgeFactDB;GenAge	NA	Mitochondrial Ribosomal Protein, Small [Source:UniProtKB/TrEMBL;Acc:Q19685]
WBGene00009048	cth-1	V	16100627	16102750	180079	pro	GenAge	NA	CystaTHionine gamma lyase [Source:UniProtKB/TrEMBL;Acc:O45391]
WBGene00009082	dlat-1	V	14445324	14447608	179945	anti	GenAge	NA	Dihydrolipoyllysine-residue acetyltransferase component of pyruvate dehydrogenase complex, mitochondrial [Source:UniProtKB/Swiss-Prot;Acc:Q19749]
WBGene00009102	F25B3.5	V	9568749	9570295	184916	anti	AgeFactDB;GenAge	NA
WBGene00009119	ndk-1	I	10553116	10553913	172939	anti	GenAge	NA	Nucleoside diphosphate kinase [Source:UniProtKB/TrEMBL;Acc:Q93576]
WBGene00009141	ncbp-2	I	7642270	7643328	184953	pro	AgeFactDB;GenAge	NA	Nuclear cap-binding protein subunit 2 [Source:UniProtKB/Swiss-Prot;Acc:Q93594]
WBGene00009142	F26A3.4	I	7656978	7658291	172525	anti	AgeFactDB;GenAge	NA
WBGene00009159	F26E4.4	I	9771061	9772565	259393	anti	AgeFactDB;GenAge	NA
WBGene00009161	F26E4.6	I	9773172	9774012	3565338	anti	AgeFactDB;GenAge	NA	Cytochrome OXidase assembly protein [Source:UniProtKB/TrEMBL;Acc:O18687]
WBGene00009166	F26F2.1	V	20559080	20561895	184982	NA	AgeFactDB	NA
WBGene00009218	acs-20	IV	12392121	12398706	178190	pro	AgeFactDB;GenAge	NA	Fatty Acid CoA Synthetase family [Source:UniProtKB/TrEMBL;Acc:Q19878]
WBGene00009245	rict-1	II	13098249	13116806	3565035	NA	GenAge	NA
WBGene00009264	sac-1	I	9488488	9492620	172778	pro	AgeFactDB;GenAge	NA	SAC1 PIP phosphatase (Yeast Suppressor of ACtin) homolog [Source:UniProtKB/TrEMBL;Acc:Q93641]
WBGene00009267	usp-48	I	9506553	9511184	172782	pro	AgeFactDB;GenAge	NA	Ubiquitin carboxyl-terminal hydrolase [Source:UniProtKB/TrEMBL;Acc:G5ECC7]
WBGene00009371	F33H2.8	I	15031145	15033039	185238	pro	AgeFactDB;GenAge	NA
WBGene00009385	sas-5	V	11610708	11613054	179592	anti	AgeFactDB;GenAge	NA	Spindle assembly abnormal protein 5 [Source:UniProtKB/Swiss-Prot;Acc:Q20010]
WBGene00009454	F36A2.7	I	8813761	8814979	172692	anti	AgeFactDB;GenAge	NA
WBGene00009578	F40F8.5	II	11132861	11135140	174702	anti	AgeFactDB;GenAge	NA
WBGene00009595	F40F12.7	III	9914261	9915883	176402	pro	AgeFactDB;GenAge	NA	CBP/p300 homolog [Source:UniProtKB/TrEMBL;Acc:Q7JMS5]
WBGene00009608	nhr-265	I	12251906	12253554	185603	anti	GenAge	NA	Nuclear Hormone Receptor family [Source:UniProtKB/TrEMBL;Acc:O45507]
WBGene00009628	tatn-1	X	14791008	14792980	181574	anti	GenAge	NA	Tyrosine AminoTraNsferase [Source:UniProtKB/TrEMBL;Acc:Q93703]
WBGene00009645	F42G10.1	X	10018046	10022304	181214	anti	AgeFactDB;GenAge	NA
WBGene00009650	ccnk-1	V	14612432	14613706	185704	pro	AgeFactDB;GenAge	NA	CyCliN K [Source:UniProtKB/TrEMBL;Acc:O17869]
WBGene00009661	patr-1	II	11774669	11777943	174808	NA	biomart_GO0007568	NA
WBGene00009664	idha-1	I	8606404	8608631	172655	anti	AgeFactDB;GenAge	NA	Probable isocitrate dehydrogenase [NAD] subunit alpha, mitochondrial [Source:UniProtKB/Swiss-Prot;Acc:Q93714]
WBGene00009706	argk-1	V	16103894	16105950	180080	pro	GenAge	NA	ARGinine Kinase [Source:UniProtKB/TrEMBL;Acc:O45518]
WBGene00009734	F45G2.8	III	13434861	13435670	176769	pro	GenAge	NA	Mitochondrial import inner membrane translocase subunit tim-16 [Source:UniProtKB/Swiss-Prot;Acc:O62250]
WBGene00009739	F45H10.2	II	13491803	13493050	174992	anti	AgeFactDB;GenAge	NA
WBGene00009741	drr-1	II	13495050	13495900	174994	anti	AgeFactDB;GenAge	NA	Dietary Restriction Response (WT but not eat-2 lifespan increased) [Source:UniProtKB/TrEMBL;Acc:O02268]
WBGene00009839	fbxa-188	V	17343312	17348239	185954	anti	AgeFactDB;GenAge	NA	F-box A protein [Source:UniProtKB/TrEMBL;Acc:Q9XU29]
WBGene00009878	F49C12.9	IV	9314810	9316215	177752	anti	AgeFactDB;GenAge	NA
WBGene00009881	F49C12.12	IV	9320122	9321089	177755	NA	KEGG4213	NA
WBGene00009897	skpo-1	II	8400299	8404848	174340	NA	biomart_GO0007568	NA	Peroxidase skpo-1 [Source:UniProtKB/Swiss-Prot;Acc:Q20616]
WBGene00009898	dod-23	II	8398161	8399160	186056	anti	AgeFactDB;GenAge	NA	Downstream Of DAF-16 (Regulated by DAF-16) [Source:UniProtKB/TrEMBL;Acc:Q20615]
WBGene00009993	F53F4.11	V	13622107	13624525	179849	anti	AgeFactDB;GenAge	NA
WBGene00010015	atad-3	II	10248991	10251165	174590	anti	GenAge	NA	ATPase family AAA domain-containing protein 3 [Source:UniProtKB/Swiss-Prot;Acc:Q20748]
WBGene00010038	rheb-1	III	9454163	9456030	176327	anti	AgeFactDB;GenAge	NA	GTP-binding protein Rheb homolog 1 [Source:UniProtKB/Swiss-Prot;Acc:P34443]
WBGene00010083	xhd-1	IV	14401114	14412894	178381	anti	AgeFactDB;GenAge	NA	Xanthine DeHydrogenase homolog [Source:UniProtKB/TrEMBL;Acc:O17892]
WBGene00010085	F55B11.3	IV	14424693	14425859	178383	anti	AgeFactDB;GenAge	NA
WBGene00010087	F55B11.5	IV	14427695	14428464	3565591	anti	AgeFactDB;GenAge	NA
WBGene00010089	hpo-31	V	13823052	13825222	3565786	pro	AgeFactDB;GenAge	NA
WBGene00010115	aakb-1	X	13755771	13759391	181492	pro	AgeFactDB;GenAge	NA	AMP-Activated Kinase Beta subunit [Source:UniProtKB/TrEMBL;Acc:Q9XUY2]
WBGene00010125	dod-22	IV	12965387	12967318	178247	anti	AgeFactDB;GenAge	NA	Downstream Of DAF-16 (Regulated by DAF-16) [Source:UniProtKB/TrEMBL;Acc:Q9XUE0]
WBGene00010149	F56D5.5	IV	9407213	9408121	177772	anti	AgeFactDB;GenAge	NA
WBGene00010158	pes-2.2	I	11358167	11359301	173026	NA	AgeFactDB	NA	Patterned Expression Site; Pes-2 protein [Source:UniProtKB/TrEMBL;Acc:G5ECQ5]
WBGene00010179	F57A8.4	V	10067087	10068818	186430	NA	AgeFactDB	NA
WBGene00010266	dct-18	II	12931873	12933515	174934	pro	AgeFactDB;GenAge	NA	DAF-16/FOXO Controlled, germline Tumor affecting [Source:UniProtKB/TrEMBL;Acc:O62277]
WBGene00010279	letm-1	V	13661261	13664233	179854	anti	GenAge	NA	LETM1 (Leucine zipper, EF-hand, TransMembrane mitochondrial protein) homolog [Source:UniProtKB/TrEMBL;Acc:Q9XVL7]
WBGene00010310	F59B2.8	III	9007974	9010121	186593	pro	AgeFactDB;GenAge	NA
WBGene00010317	idh-1	IV	9439043	9440893	177775	anti	AgeFactDB;GenAge	NA	Isocitrate dehydrogenase [NADP] [Source:UniProtKB/TrEMBL;Acc:H9G2T4]
WBGene00010325	exos-3	I	10518379	10519263	186604	anti	AgeFactDB;GenAge	NA	EXOSome (Multiexonuclease complex) component [Source:UniProtKB/TrEMBL;Acc:Q93830]
WBGene00010326	F59C6.5	I	10519360	10520761	172933	anti	AgeFactDB;GenAge	NA
WBGene00010340	slcf-1	X	10529294	10532677	186633	anti	AgeFactDB;GenAge	NA	SoLute Carrier Family [Source:UniProtKB/TrEMBL;Acc:G5ECR3]
WBGene00010414	hpa-1	IV	16230452	16233128	186781	anti	AgeFactDB;GenAge	NA	High Performance in Advanced age [Source:UniProtKB/TrEMBL;Acc:Q9U3D2]
WBGene00010419	H28O16.1	I	12652277	12654646	173134	anti	AgeFactDB;GenAge	NA	ATP synthase subunit alpha, mitochondrial [Source:UniProtKB/Swiss-Prot;Acc:Q9XXK1]
WBGene00010458	mrpl-10	II	8277531	8278515	186840	anti	AgeFactDB;GenAge	NA	Mitochondrial Ribosomal Protein, Large [Source:UniProtKB/TrEMBL;Acc:Q21083]
WBGene00010459	slc-25A32	II	8276298	8277611	186841	anti	AgeFactDB;GenAge	NA	SLC (SoLute Carrier) homolog [Source:UniProtKB/TrEMBL;Acc:A5JYR3]
WBGene00010541	ttr-1	III	9929058	9930413	186958	anti	AgeFactDB;GenAge	NA	Transthyretin-like protein 1 [Source:UniProtKB/Swiss-Prot;Acc:P34502]
WBGene00010556	rack-1	IV	10176680	10178099	177895	anti	GenAge	NA	Guanine nucleotide-binding protein subunit beta-2-like 1 [Source:UniProtKB/Swiss-Prot;Acc:Q21215]
WBGene00010560	eif-2beta	I	8026606	8028752	172584	anti	biomart_GO0007568;AgeFactDB;GenAge	NA	Eukaryotic translation initiation factor 2 subunit 2 [Source:UniProtKB/Swiss-Prot;Acc:Q21230]
WBGene00010665	K08E3.5	III	13764030	13768092	176814	anti	AgeFactDB;GenAge	NA	UTP--glucose-1-phosphate uridylyltransferase [Source:UniProtKB/TrEMBL;Acc:Q86D12]
WBGene00010671	eak-7	IV	12563775	12566111	3564920	pro_anti	AgeFactDB;GenAge	NA	Enhancer of AKt-1 null [Source:UniProtKB/TrEMBL;Acc:Q21342]
WBGene00010745	dod-17	IV	12976231	12978343	187266	anti	AgeFactDB;GenAge	NA	Downstream Of DAF-16 (Regulated by DAF-16) [Source:UniProtKB/TrEMBL;Acc:O45667]
WBGene00010766	K11B4.1	I	14794899	14797166	173349	anti	AgeFactDB;GenAge	NA	Mitochondrial Ribosomal Protein, Small [Source:UniProtKB/TrEMBL;Acc:G5ECC9]
WBGene00010794	dld-1	IV	14464517	14469136	178387	anti_none	AgeFactDB;GenAge	NA	Dihydrolipoyl dehydrogenase, mitochondrial [Source:UniProtKB/Swiss-Prot;Acc:O17953]
WBGene00010870	let-522	I	7172463	7174156	187451	pro	AgeFactDB;GenAge	NA
WBGene00010882	atg-7	IV	11078677	11081055	178005	pro_anti	biomart_GO0007568;AgeFactDB;GenAge	NA	AuTophaGy (Yeast Atg homolog) [Source:UniProtKB/TrEMBL;Acc:G5EBK4]
WBGene00010898	nphp-1	II	10648938	10652256	174643	NA	biomart_GO0007568	NA	Nephrocystin-1-like protein [Source:UniProtKB/Swiss-Prot;Acc:O17972]
WBGene00010923	rle-1	III	10936246	10946834	176525	anti	biomart_GO0007568;AgeFactDB;GenAge	NA	Regulation of longevity by E3 ubiquitin-protein ligase [Source:UniProtKB/Swiss-Prot;Acc:O45962]
WBGene00010990	R03D7.4	II	10943390	10945660	174683	anti	AgeFactDB;GenAge	NA	Transcription elongation factor B polypeptide 3 [Source:UniProtKB/Swiss-Prot;Acc:Q09413]
WBGene00011022	R05A10.5;CELE_R05A10.5	IV	14168906	14170838	187596	anti	AgeFactDB;GenAge	NA
WBGene00011050	agl-1	II	14350719	14358113	175091	NA	AgeFactDB	NA	AGL (Amylo-1,6-GLucosidase, 4-alpha-glucanotransferase) glycogen debranching enzyme [Source:UniProtKB/TrEMBL;Acc:O62334]
WBGene00011110	prdx-3	III	4407444	4408437	175573	pro	AgeFactDB;GenAge	NA	Probable peroxiredoxin prdx-3 [Source:UniProtKB/Swiss-Prot;Acc:Q21824]
WBGene00011146	pde-2	III	8975070	8981897	176270	NA	biomart_GO0007568	NA	Probable 3',5'-cyclic phosphodiesterase pde-2 [Source:UniProtKB/Swiss-Prot;Acc:P30645]
WBGene00011225	R10H10.7	IV	10409985	10413928	177932	anti	AgeFactDB;GenAge	NA
WBGene00011232	pck-2	I	7866136	7872080	172556	anti	AgeFactDB;GenAge	NA	Phosphoenolypyruvate CarboxyKinase [Source:UniProtKB/TrEMBL;Acc:Q7JKI2]
WBGene00011260	cnnm-5	III	3826378	3829205	187872	NA	biomart_GO0007568	NA	Metal transporter cnnm-5 [Source:UniProtKB/Swiss-Prot;Acc:G5ED05]
WBGene00011261	nphp-4	V	11831203	11843625	179620	NA	biomart_GO0007568	NA	NePHronoPhthisis (Human kidney disease) homolog; Nephrocystin-4-like protein [Source:UniProtKB/TrEMBL;Acc:G5ECP0]
WBGene00011271	flad-1	II	9944026	9947121	3565030	NA	AgeFactDB	NA	Probable FAD synthase Molybdenum cofactor biosynthesis protein-like region FAD synthase region [Source:UniProtKB/Swiss-Prot;Acc:Q22017]
WBGene00011273	R53.4	II	9967277	9968049	174554	anti	AgeFactDB;GenAge	NA	Putative ATP synthase subunit f, mitochondrial [Source:UniProtKB/Swiss-Prot;Acc:Q22021]
WBGene00011299	ikke-1	III	9046055	9050693	176278	NA	AgeFactDB	NA	Inhibitor of nuclear factor kappa-B kinase epsilon subunit homolog 1 [Source:UniProtKB/Swiss-Prot;Acc:P32742]
WBGene00011304	mnk-1	II	10542428	10555044	174623	pro	biomart_GO0007568;AgeFactDB;GenAge	NA	MAP kinase-interacting serine/threonine-protein kinase mnk-1 [Source:UniProtKB/Swiss-Prot;Acc:Q8I113]
WBGene00011392	sbt-1	V	20827715	20828939	180366	pro	AgeFactDB;GenAge	NA	Seven B Two (Mammalian 7BT prohormone convertase chaperone) homolog [Source:UniProtKB/TrEMBL;Acc:Q9XTY3]
WBGene00011433	pde-1	I	13310915	13318704	173200	NA	biomart_GO0007568	NA	Probable 3',5'-cyclic phosphodiesterase pde-1 [Source:UniProtKB/Swiss-Prot;Acc:O18696]
WBGene00011455	T05A1.4	NA	NA	NA	NA	NA	AgeFactDB	NA	NA
WBGene00011456	T05A1.5	IV	9546286	9560428	188077	anti	AgeFactDB;GenAge	NA
WBGene00011474	aldo-1	III	13563346	13564990	176788	NA	AgeFactDB	NA	Fructose-bisphosphate aldolase 1 [Source:UniProtKB/Swiss-Prot;Acc:P54216]
WBGene00011527	cchl-1	II	11235053	11236450	174713	anti	AgeFactDB;GenAge	NA	Probable cytochrome c-type heme lyase [Source:UniProtKB/Swiss-Prot;Acc:P53703]
WBGene00011546	T06G6.4	I	12712158	12714722	173140	anti	AgeFactDB;GenAge	NA
WBGene00011559	umps-1	III	10355799	10357761	176453	NA	biomart_GO0007568	NA	Uridine 5'-monophosphate synthase Orotate phosphoribosyltransferase Orotidine 5'-phosphate decarboxylase [Source:UniProtKB/Swiss-Prot;Acc:G5EDZ2]
WBGene00011636	cec-3	II	7855814	7857600	174265	anti	AgeFactDB;GenAge	NA	Chromo domain-containing protein cec-3 [Source:UniProtKB/Swiss-Prot;Acc:P45968]
WBGene00011730	drr-2	III	13642420	13643570	259546	anti	AgeFactDB;GenAge	NA	Dietary Restriction Response (WT but not eat-2 lifespan increased) [Source:UniProtKB/TrEMBL;Acc:O45781]
WBGene00011831	T19B10.2	V	11221302	11222834	179551	pro	AgeFactDB;GenAge	NA
WBGene00011867	chc-1	III	10203821	10209704	176434	pro	biomart_GO0007568;AgeFactDB;GenAge	NA	Probable clathrin heavy chain 1 [Source:UniProtKB/Swiss-Prot;Acc:P34574]
WBGene00011883	mrpl-50	II	8929841	8930937	174422	anti	AgeFactDB;GenAge	NA	Mitochondrial Ribosomal Protein, Large [Source:UniProtKB/TrEMBL;Acc:Q22623]
WBGene00011890	mics-1	V	10576513	10578322	179475	anti	GenAge	NA	Mitochondrial scaffolding protein 1 [Source:UniProtKB/Swiss-Prot;Acc:Q22638]
WBGene00011904	hlb-1	X	13865038	13882693	181499	pro	AgeFactDB;GenAge	NA	Liprin-beta [Source:UniProtKB/Swiss-Prot;Acc:Q94071]
WBGene00011908	pash-1	I	10598673	10606620	172950	pro	GenAge	NA	PArtner of DroSHa (DRSH-1 interactor) [Source:UniProtKB/TrEMBL;Acc:U4PEM4]
WBGene00011944	T23D8.3	I	9973377	9976315	172857	anti	GenAge	NA
WBGene00012005	2020-06-01	II	9113219	9132213	174452	NA	biomart_GO0007568	NA	Transcription factor jun-1 [Source:UniProtKB/Swiss-Prot;Acc:G5ECU7]
WBGene00012007	T25B9.1	IV	10748385	10750141	177968	anti	GenAge	NA
WBGene00012019	dkf-2	V	16747559	16788435	180121	anti	biomart_GO0007568;AgeFactDB;GenAge	NA	Serine/threonine-protein kinase dkf-2 [Source:UniProtKB/Swiss-Prot;Acc:O45818]
WBGene00012094	T27E9.2	III	13462239	13462594	176772	anti	AgeFactDB;GenAge	NA	Cytochrome b-c1 complex subunit 6 [Source:UniProtKB/TrEMBL;Acc:O45864]
WBGene00012112	T28A8.6	III	13499199	13501510	176780	anti	AgeFactDB;GenAge	NA
WBGene00012124	T28D6.4	III	11360456	11366214	176566	anti	AgeFactDB;GenAge	NA
WBGene00012132	ifta-2	IV	17300809	17302033	189055	anti	biomart_GO0007568;AgeFactDB;GenAge	NA	Intraflagellar transport associated protein 2 [Source:UniProtKB/Swiss-Prot;Acc:Q9XUC2]
WBGene00012166	nuo-6	I	7068106	7069186	172438	anti	AgeFactDB;GenAge	NA	NADH Ubiquinone Oxidoreductase [Source:UniProtKB/TrEMBL;Acc:Q23098]
WBGene00012204	mfn-1	II	11470010	11472033	174752	anti	GenAge	NA	Mitoferrin [Source:UniProtKB/Swiss-Prot;Acc:Q23125]
WBGene00012256	lpr-5	X	11062132	11064539	181297	pro	AgeFactDB;GenAge	NA	LiPocalin-Related protein [Source:UniProtKB/TrEMBL;Acc:Q23163]
WBGene00012340	dct-15	IV	9806416	9810733	189289	anti	AgeFactDB;GenAge	NA	DAF-16/FOXO Controlled, germline Tumor affecting [Source:UniProtKB/TrEMBL;Acc:C6KRK5]
WBGene00012348	pptr-1	V	16357521	16367574	180100	NA	biomart_GO0007568	NA	Serine/threonine-protein phosphatase 2A regulatory subunit pptr-1 [Source:UniProtKB/Swiss-Prot;Acc:O18178]
WBGene00012352	dkf-1	I	13640297	13648405	173234	NA	biomart_GO0007568	NA	Serine/threonine-protein kinase dkf-1 [Source:UniProtKB/Swiss-Prot;Acc:Q9XUJ7]
WBGene00012354	W09C5.8	I	13658171	13659128	173237	anti	AgeFactDB;GenAge	NA	Cytochrome OXidase assembly protein [Source:UniProtKB/TrEMBL;Acc:Q9U329]
WBGene00012361	mrpl-12	III	10707761	10708518	176495	anti	AgeFactDB;GenAge	NA	Mitochondrial Ribosomal Protein, Large [Source:UniProtKB/TrEMBL;Acc:O18180]
WBGene00012375	mecr-1	II	13185987	13187351	174963	anti	AgeFactDB;GenAge	NA	Enoyl-[acyl-carrier-protein] reductase, mitochondrial [Source:UniProtKB/Swiss-Prot;Acc:O45903]
WBGene00012458	ash-2	II	11979838	11989017	174838	anti	biomart_GO0007568;AgeFactDB;GenAge	NA	Set1/Ash2 histone methyltransferase complex subunit ash-2 [Source:UniProtKB/Swiss-Prot;Acc:G5EFZ3]
WBGene00012485	fbxa-121	I	12906462	12907754	189476	pro	AgeFactDB;GenAge	NA
WBGene00012497	ragc-1	IV	11603613	11604927	178084	anti	biomart_GO0007568;GenAge	NA	RAs-related GTP binding protein C homolog [Source:UniProtKB/TrEMBL;Acc:A0A061ACG4]
WBGene00012543	nkcc-1	IV	14107721	14116034	3565648	anti	GenAge	NA	Na-K-Cl Cotransporter homolog [Source:UniProtKB/TrEMBL;Acc:L8E912]
WBGene00012552	enu-3.5	III	12878515	12880699	176705	anti	AgeFactDB;GenAge	NA	ENhancer of Uncoordination [Source:UniProtKB/TrEMBL;Acc:Q9XWV9]
WBGene00012553	cco-2	III	12905491	12906619	176707	anti	AgeFactDB;GenAge	NA	Cytochrome c oxidase subunit 5A, mitochondrial [Source:UniProtKB/Swiss-Prot;Acc:P55954]
WBGene00012556	mrps-10	III	12926557	12927886	189618	anti	AgeFactDB;GenAge	NA	Probable 28S ribosomal protein S10, mitochondrial [Source:UniProtKB/Swiss-Prot;Acc:Q9XWV5]
WBGene00012616	dct-14	V	20499899	20500494	189684	anti	AgeFactDB;GenAge	NA	DAF-16/FOXO Controlled, germline Tumor affecting [Source:UniProtKB/TrEMBL;Acc:Q9XX55]
WBGene00012666	Y39B6A.3	V	19189246	19190035	180262	anti	AgeFactDB;GenAge	NA
WBGene00012730	xrn-1	II	14068907	14089119	175059	NA	biomart_GO0007568	NA	5'-3' exoribonuclease 1 [Source:UniProtKB/TrEMBL;Acc:Q9BHK7]
WBGene00012735	sptf-3	I	13360401	13366888	189783	pro	AgeFactDB;GenAge	NA	SP (Specificity Protein) Transcription Factor [Source:UniProtKB/TrEMBL;Acc:Q9XW26]
WBGene00012783	Y43C5A.3	IV	10274036	10275411	189848	anti	AgeFactDB;GenAge	NA
WBGene00012804	Y43F4B.7	III	13307502	13313389	259544	anti	AgeFactDB;GenAge	NA
WBGene00012822	Y43F8B.12	V	19468383	19469554	189875	anti	AgeFactDB;GenAge	NA
WBGene00012898	Y46G5A.6	II	12744707	12746834	189958;189958	pro	AgeFactDB;GenAge	NA
WBGene00012904	tiar-2	II	12768686	12773903	174909	NA	biomart_GO0007568	NA	TIA-1/TIAL RNA binding protein homolog [Source:UniProtKB/TrEMBL;Acc:Q9U2F5]
WBGene00012910	Y46G5A.20	II	12811009	12811934	174915	anti	AgeFactDB;GenAge	NA
WBGene00012928	aakb-2	III	11237149	11238252	176552	pro	AgeFactDB;GenAge	NA	AMP-Activated Kinase Beta subunit [Source:UniProtKB/TrEMBL;Acc:Q9NAH7]
WBGene00012929	rsks-1	III	11245120	11252281	176554	anti	biomart_GO0007568;KEGG4213;AgeFactDB;GenAge	NA	Ribosomal protein S6 kinase beta [Source:UniProtKB/Swiss-Prot;Acc:Q9NAH6]
WBGene00012936	pola-1	III	11142448	11154287	176544	pro	AgeFactDB;GenAge	NA	DNA polymerase [Source:UniProtKB/TrEMBL;Acc:C7IVS4]
WBGene00012947	Y47H9C.1	I	11830985	11833166	173061	anti	AgeFactDB;GenAge	NA
WBGene00012982	jmjd-2	II	14234972	14243603	175080	anti	GenAge	NA	Lysine-specific demethylase 4 [Source:UniProtKB/Swiss-Prot;Acc:Q9U297]
WBGene00012983	men-1	II	14226377	14234120	175079	NA	AgeFactDB	NA	Malic enzyme [Source:UniProtKB/TrEMBL;Acc:Q9U296]
WBGene00013000	ddl-2	II	13542007	13547645	190025	anti	biomart_GO0007568;KEGG4213;AgeFactDB;GenAge	NA	Daf-16-Dependent Longevity (WT but not daf-16 lifespan increased) [Source:UniProtKB/TrEMBL;Acc:O18195]
WBGene00013004	mrpl-37	II	13568077	13575068	175001	anti	GenAge	NA	Mitochondrial Ribosomal Protein, Large [Source:UniProtKB/TrEMBL;Acc:O18199]
WBGene00013106	set-26	IV	16646791	16655883	178463	anti	GenAge	NA	Histone-lysine N-methyltransferase set-26 [Source:UniProtKB/Swiss-Prot;Acc:Q9U263]
WBGene00013122	impt-1	I	10966394	10970166	173001	anti	GenAge	NA
WBGene00013128	dxbp-1	I	11034057	11038857	173005	pro	AgeFactDB;GenAge	NA	Downstream of XBP-1 [Source:UniProtKB/TrEMBL;Acc:Q9XWF2]
WBGene00013151	nsun-5	II	14969617	14977005	175153	anti	GenAge	NA	Nop2 (NOP2)/SUN domain family member [Source:UniProtKB/TrEMBL;Acc:Q9NAA8]
WBGene00013169	Y53F4B.23	II	15124504	15126365	190220	anti	AgeFactDB;GenAge	NA
WBGene00013197	ttm-5	I	14688639	14691736	173327	anti	GenAge	NA	Putative sphingolipid delta(4)-desaturase/C4-monooxygenase [Source:UniProtKB/Swiss-Prot;Acc:G5EC63]
WBGene00013202	Y54E5A.7	I	14711081	14715030	173332	anti	AgeFactDB;GenAge	NA
WBGene00013209	bub-3	II	13726062	13729610	175018	anti	AgeFactDB;GenAge	NA	Mitotic checkpoint protein bub-3 [Source:UniProtKB/Swiss-Prot;Acc:Q9XWH0]
WBGene00013210	Y54G9A.7	II	13724978	13725805	175017	anti	GenAge	NA	2O16 [Source:UniProtKB/TrEMBL;Acc:G5EC67]
WBGene00013217	ddl-3	II	14340068	14344454	175087	anti	AgeFactDB;GenAge	NA	Daf-16-Dependent Longevity (WT but not daf-16 lifespan increased) [Source:UniProtKB/TrEMBL;Acc:Q9XW00]
WBGene00013220	ctl-3	II	14307854	14310779	175086	NA	KEGG4213	NA	Catalase [Source:UniProtKB/TrEMBL;Acc:Q8MYL7]
WBGene00013229	Y56A3A.9	NA	NA	NA	190326	anti	AgeFactDB;GenAge	NA	NA
WBGene00013237	Y56A3A.19	III	11915151	11915712	176622	anti	AgeFactDB;GenAge	NA	Acyl carrier protein [Source:UniProtKB/TrEMBL;Acc:Q9U241]
WBGene00013258	polg-1	II	12189795	12199959	174860	NA	biomart_GO0007568	NA	POLG (Mitochondrial DNA POLymerase Gamma) [Source:UniProtKB/TrEMBL;Acc:Q9U208]
WBGene00013260	rsr-2	II	12225356	12227265	174862	pro	AgeFactDB;GenAge	NA	SR protein related [Source:UniProtKB/TrEMBL;Acc:Q9U213]
WBGene00013261	sinh-1	II	12228305	12237051	190339	anti	AgeFactDB;GenAge	NA	Stress-activated map kinase-interacting protein 1 homolog [Source:UniProtKB/Swiss-Prot;Acc:Q9NA80]
WBGene00013285	dct-12	II	12430788	12432311	190351	anti	AgeFactDB;GenAge	NA	DAF-16/FOXO Controlled, germline Tumor affecting [Source:UniProtKB/TrEMBL;Acc:O62491]
WBGene00013308	nuo-3	IV	14796421	14797544	178404	anti	AgeFactDB;GenAge	NA	NADH Ubiquinone Oxidoreductase [Source:UniProtKB/TrEMBL;Acc:O18236]
WBGene00013312	hhat-2	IV	14826449	14829115	190374	anti	AgeFactDB;GenAge	NA	Homolog of Hedgehog AcylTransferase [Source:UniProtKB/TrEMBL;Acc:O18241]
WBGene00013394	ule-5	X	11883127	11884043	181365	anti	GenAge	NA	Uterine Lumin Expressed/locailized [Source:UniProtKB/TrEMBL;Acc:Q9XWT3]
WBGene00013421	fbxa-220	III	11482603	11484244	190489	anti	AgeFactDB;GenAge	NA	F-box A protein [Source:UniProtKB/TrEMBL;Acc:Q7K6I8]
WBGene00013548	lury-1	III	12186411	12190116	190703	NA	biomart_GO0007568	NA	Luqin-like RYamide peptides lury-1 LURY-1-1 LURY-1-2 [Source:UniProtKB/Swiss-Prot;Acc:Q9XW71]
WBGene00013549	Y75B8A.13	III	12203822	12215686	176648	anti	AgeFactDB;GenAge	NA
WBGene00013563	Y75B8A.33	III	12361859	12367373	190713	anti	AgeFactDB;GenAge	NA
WBGene00013575	acs-5	III	13540139	13543534	176785	anti	AgeFactDB;GenAge	NA	Fatty Acid CoA Synthetase family [Source:UniProtKB/TrEMBL;Acc:Q9XWD1]
WBGene00013585	cyp-42A1	V	18912038	18918109	180236	pro	AgeFactDB;GenAge	NA	CYtochrome P450 family [Source:UniProtKB/TrEMBL;Acc:Q9U1R5]
WBGene00013591	gcn-2	II	13083989	13091483	174953	NA	biomart_GO0007568	NA	Eukaryotic translation initiation factor 2-alpha kinase gcn-2 [Source:UniProtKB/Swiss-Prot;Acc:D0Z5N4]
WBGene00013595	atg-4.1	I	13536892	13542703	190777	pro	AgeFactDB;GenAge	NA	Cysteine protease [Source:UniProtKB/TrEMBL;Acc:Q9NA30]
WBGene00013597	gpi-1	I	13576148	13581585	173227	anti	AgeFactDB;GenAge	NA	Glucose-6-phosphate isomerase [Source:UniProtKB/TrEMBL;Acc:Q9U1Q2]
WBGene00013652	sams-2	IV	15942535	15944430	178446	anti	AgeFactDB;GenAge	NA
WBGene00013766	prmt-1	V	20267377	20269711	180326	NA	biomart_GO0007568;AgeFactDB	NA	Protein arginine N-methyltransferase 1 [Source:UniProtKB/Swiss-Prot;Acc:Q9U2X0]
WBGene00013794	dct-13	IV	17024318	17025132	178476	anti	AgeFactDB;GenAge	NA	DAF-16/FOXO Controlled, germline Tumor affecting [Source:UniProtKB/TrEMBL;Acc:Q9U2V4]
WBGene00013866	cbs-1	X	10054281	10057524	181215	pro	GenAge	NA	Cystathionine Beta-Synthase [Source:UniProtKB/TrEMBL;Acc:G5EFH8]
WBGene00013878	atfs-1	V	14193685	14197695	179922	anti	GenAge	NA	Stress activated transcription factor atfs-1 [Source:UniProtKB/Swiss-Prot;Acc:Q23272]
WBGene00013955	kri-1	I	8226509	8240637	191275	pro	KEGG4213;AgeFactDB;GenAge	NA	KRIT 1 (Krev interaction trapped/cerebral cavernous malformation 1) homolog [Source:UniProtKB/TrEMBL;Acc:G5EF18]
WBGene00013972	scl-20	V	18732802	18734466	191309	pro	AgeFactDB;GenAge	NA	SCP-Like extracellular protein [Source:UniProtKB/TrEMBL;Acc:O62508]
WBGene00014027	tpk-1	III	8912144	8913632	176258	NA	AgeFactDB	NA	Thiamin pyrophosphokinase 1 [Source:UniProtKB/Swiss-Prot;Acc:P30636]
WBGene00014080	atg-4.2	IV	11668024	11671505	3565022	pro	AgeFactDB;GenAge	NA	Cysteine protease [Source:UniProtKB/TrEMBL;Acc:Q9U1N6]
WBGene00014086	ZK809.3	IV	11652403	11653461	178096	anti	AgeFactDB;GenAge	NA
WBGene00014095	gdh-1	IV	11953249	11955541	178130	anti	GenAge	NA	Glutamate dehydrogenase [Source:UniProtKB/TrEMBL;Acc:Q23621]
WBGene00014138	clec-186	IV	12866109	12869080	178238	anti	AgeFactDB;GenAge	NA	C-type LECtin [Source:UniProtKB/TrEMBL;Acc:O02343]
WBGene00014172	clpp-1	II	10300789	10302859	174594	NA	KEGG4213	NA	ATP-dependent Clp protease proteolytic subunit 1, mitochondrial [Source:UniProtKB/Swiss-Prot;Acc:Q27539]
WBGene00014261	shk-1	II	9758234	9768265	174536	NA	AgeFactDB	NA	Potassium voltage-gated channel protein shk-1 [Source:UniProtKB/Swiss-Prot;Acc:Q8I4B0]
WBGene00014883	Y39C12A.2	IV	12224335	12225071	NA	NA	AgeFactDB	NA
WBGene00015047	faah-1	IV	8159358	8162042	177613	NA	AgeFactDB	NA	Fatty acid amide hydrolase 1 [Source:UniProtKB/Swiss-Prot;Acc:Q17449]
WBGene00015062	trx-1	II	7752637	7753607	181863	pro	biomart_GO0007568;AgeFactDB;GenAge	NA	Thioredoxin-1 [Source:UniProtKB/Swiss-Prot;Acc:Q09433]
WBGene00015092	mrpl-47	I	5244283	5245402	172164	anti	AgeFactDB;GenAge	NA	Mitochondrial Ribosomal Protein, Large [Source:UniProtKB/TrEMBL;Acc:Q2L6V1]
WBGene00015124	anmt-1	III	8684808	8686481	176217	anti	GenAge	NA	Nicotinamide N-methyltransferase [Source:UniProtKB/Swiss-Prot;Acc:P34254]
WBGene00015130	vps-33.1	III	8700927	8703341	176221	pro	AgeFactDB;GenAge	NA	Vacuolar protein sorting-associated protein 33A [Source:UniProtKB/Swiss-Prot;Acc:P34260]
WBGene00015171	vang-1	X	2885863	2890625	180579	anti	GenAge	NA	Vang-like protein [Source:UniProtKB/TrEMBL;Acc:Q95ZZ6]
WBGene00015217	tes-1	IV	7449067	7451445	177515	anti	AgeFactDB;GenAge	NA	TEStin (Human testis-derived transcript) homolog [Source:UniProtKB/TrEMBL;Acc:Q17525]
WBGene00015232	B0511.6	I	10625388	10628387	172954	anti	AgeFactDB;GenAge	NA	RNA helicase [Source:UniProtKB/TrEMBL;Acc:O61815]
WBGene00015250	B0546.3	IV	3379020	3382841	182030	anti	AgeFactDB;GenAge	NA
WBGene00015259	dod-20	V	422498	424064	182037	anti	AgeFactDB;GenAge	NA	Downstream Of DAF-16 (Regulated by DAF-16) [Source:UniProtKB/TrEMBL;Acc:P91002]
WBGene00015296	C01F1.1	II	4301607	4305287	173764	pro	AgeFactDB;GenAge	NA	General Transcription Factor homolog [Source:UniProtKB/TrEMBL;Acc:Q17558]
WBGene00015297	sco-1	II	4299653	4300919	173763	anti	AgeFactDB;GenAge	NA	SCO (Yeast Suppressor of Cytochrome Oxidase deficiency) homolog [Source:UniProtKB/TrEMBL;Acc:Q17557]
WBGene00015337	gsto-2	III	8554772	8555821	353420	NA	KEGG4213	NA	Probable glutathione transferase omega-2 [Source:UniProtKB/Swiss-Prot;Acc:P34277]
WBGene00015391	sdha-1	X	8542867	8546021	181108	NA	AgeFactDB	NA	Succinate dehydrogenase [ubiquinone] flavoprotein subunit, mitochondrial [Source:UniProtKB/Swiss-Prot;Acc:Q09508]
WBGene00015405	C03H5.3	II	386134	387949	173427	anti	AgeFactDB;GenAge	NA
WBGene00015499	inst-1	I	6011977	6022516	182280	pro	AgeFactDB;GenAge	NA	INtegrator complex SubuniT 1 homolog [Source:UniProtKB/TrEMBL;Acc:O01483]
WBGene00015525	rha-2	III	8609882	8614569	176207	anti	AgeFactDB;GenAge	NA	Putative ATP-dependent RNA helicase rha-2 [Source:UniProtKB/Swiss-Prot;Acc:P34305]
WBGene00015538	sams-3	IV	5848657	5850845	177355	anti	AgeFactDB;GenAge	NA	Probable S-adenosylmethionine synthase 3 [Source:UniProtKB/Swiss-Prot;Acc:P50305]
WBGene00015547	ain-1	X	16613451	16617675	181719	pro	AgeFactDB;GenAge	NA	ALG-1 INteracting protein [Source:UniProtKB/TrEMBL;Acc:Q17740]
WBGene00015621	C09B7.2	X	2668127	2670590	182438	anti	AgeFactDB;GenAge	NA
WBGene00015776	dct-1	X	7954355	7956211	181053	NA	biomart_GO0007568	NA	NIP3 homolog [Source:UniProtKB/Swiss-Prot;Acc:Q09969]
WBGene00015802	kynu-1	X	6106926	6109338	180883	anti	GenAge	NA	Kynureninase [Source:UniProtKB/Swiss-Prot;Acc:Q18026]
WBGene00015943	tiar-1	II	5712351	5714823	173967	NA	biomart_GO0007568	NA	TIA-1/TIAL RNA binding protein homolog [Source:UniProtKB/TrEMBL;Acc:Q95QV8]
WBGene00016020	sptl-1	II	51072	57576	173389	anti	GenAge	NA	Serine palmitoyltransferase 1 [Source:UniProtKB/Swiss-Prot;Acc:P91079]
WBGene00016115	mdt-26	II	5661167	5665243	173960	pro	AgeFactDB;GenAge	NA	MeDiaTor [Source:UniProtKB/TrEMBL;Acc:H2KYV0]
WBGene00016118	C25H3.9	II	5690137	5691355	173963	anti	AgeFactDB;GenAge	NA
WBGene00016125	C26B2.2	IV	8021146	8022122	182926	anti	AgeFactDB;GenAge	NA
WBGene00016133	C26B9.3	X	5338273	5340182	180804	pro	AgeFactDB;GenAge	NA
WBGene00016167	vps-22	III	4960390	4961715	175672	pro	AgeFactDB;GenAge	NA	Vacuolar-sorting protein SNF8 [Source:UniProtKB/TrEMBL;Acc:Q18258]
WBGene00016201	tdo-2	III	5917628	5920086	175836	anti	GenAge	NA	Tryptophan 2,3-dioxygenase [Source:UniProtKB/Swiss-Prot;Acc:Q09474]
WBGene00016204	gsto-1	III	7945544	7947018	183000	NA	KEGG4213	NA	Glutathione transferase omega-1 [Source:UniProtKB/Swiss-Prot;Acc:P34345]
WBGene00016216	pals-22	III	132418	134401	175180	pro	AgeFactDB;GenAge	NA	Protein containing ALS2cr12 (ALS2CR12) signature [Source:UniProtKB/TrEMBL;Acc:Q9TZB2]
WBGene00016217	C29F9.2	III	130947	131751	175179	pro	AgeFactDB;GenAge	NA	3A339 [Source:UniProtKB/TrEMBL;Acc:G5ED94]
WBGene00016250	hsp-110	III	8443917	8446920	176195	NA	biomart_GO0007568	NA	Heat shock protein 110 [Source:UniProtKB/Swiss-Prot;Acc:Q05036]
WBGene00016281	pals-32	V	2896637	2898434	183078	anti	AgeFactDB;GenAge	NA	Protein containing ALS2cr12 (ALS2CR12) signature [Source:UniProtKB/TrEMBL;Acc:O16898]
WBGene00016292	tbc-7	X	5138991	5146742	180784	pro	AgeFactDB;GenAge	NA	TBC (Tre-2/Bub2/Cdc16) domain family [Source:UniProtKB/TrEMBL;Acc:Q8MQB0]
WBGene00016313	set-4	II	6329850	6331341	174045	anti	biomart_GO0007568;AgeFactDB;GenAge	NA	Histone-lysine N-methyltransferase Suv4-20 [Source:UniProtKB/Swiss-Prot;Acc:Q09265]
WBGene00016328	pde-5	I	5196078	5200102	183125	NA	biomart_GO0007568	NA	Probable 3',5'-cyclic phosphodiesterase pde-5 [Source:UniProtKB/Swiss-Prot;Acc:P91119]
WBGene00016329	osr-1	I	5200258	5203504	172161	NA	AgeFactDB	NA	Osmotic stress resistance protein [Source:UniProtKB/TrEMBL;Acc:G5EEJ4]
WBGene00016343	cnnm-3	X	3036427	3045806	180591	NA	biomart_GO0007568	NA	Metal transporter cnnm-3 [Source:UniProtKB/Swiss-Prot;Acc:A0A131MCZ8]
WBGene00016358	C33F10.12	II	4836304	4837759	183168	anti	AgeFactDB;GenAge	NA
WBGene00016384	cdgs-1	IV	7812770	7815733	3565046	pro	AgeFactDB;GenAge	NA	Phosphatidate cytidylyltransferase [Source:UniProtKB/Swiss-Prot;Acc:P53439]
WBGene00016391	lonp-1	I	10676922	10682374	172966	anti	GenAge	NA	Lon protease homolog, mitochondrial [Source:UniProtKB/Swiss-Prot;Acc:O44952]
WBGene00016405	hecd-1	IV	7134347	7144898	177486	NA	biomart_GO0007568	NA	E3 ubiquitin-protein ligase hecd-1 [Source:UniProtKB/Swiss-Prot;Acc:V6CLA2]
WBGene00016430	C35A11.3	V	5372418	5375354	183228	anti	AgeFactDB;GenAge	NA
WBGene00016500	memo-1	V	7844343	7847164	179163	anti	GenAge	NA	Protein memo-1 homolog, partial [Source:RefSeq peptide;Acc:NP_001337309]
WBGene00016539	madd-2	V	1223901	1235445	178619	anti	AgeFactDB;GenAge	NA
WBGene00016581	C42C1.3	IV	12269594	12270492	183399	anti	AgeFactDB;GenAge	NA
WBGene00016655	acbp-1	I	4635722	4637328	172071	NA	biomart_GO0007568	NA	Acyl-CoA-binding protein homolog 1 [Source:UniProtKB/Swiss-Prot;Acc:O01805]
WBGene00016670	ilys-3	IV	2464456	2465401	177033	NA	biomart_GO0007568	NA	Invertebrate-type lysozyme 3 [Source:UniProtKB/Swiss-Prot;Acc:O76357]
WBGene00016721	C46G7.1	IV	6018003	6019713	177368	NA	KEGG4213	NA
WBGene00016722	C46G7.2	IV	6015195	6017803	177367	anti	AgeFactDB;GenAge	NA
WBGene00016750	let-611	I	6255035	6257791	172321	anti	AgeFactDB;GenAge	NA
WBGene00016761	tkr-2	IV	6202080	6205703	183595	NA	AgeFactDB	NA	TachyKinin Receptor family [Source:UniProtKB/TrEMBL;Acc:O44148]
WBGene00016848	klo-1	IV	7745979	7748225	177557	pro	AgeFactDB;GenAge	NA	KLOtho (Mammalian aging-associated protein) homolog [Source:UniProtKB/TrEMBL;Acc:Q18758]
WBGene00016865	ets-9	X	4280980	4284176	180702	pro	GenAge	NA	ETS class transcription factor [Source:UniProtKB/TrEMBL;Acc:Q7JNQ1]
WBGene00016879	cnnm-1	IV	17197905	17206845	178499	NA	biomart_GO0007568	NA	Metal transporter cnnm-1 [Source:UniProtKB/Swiss-Prot;Acc:A3QM97]
WBGene00016977	akap-1	III	6346285	6366660	175898	anti	AgeFactDB;GenAge	NA	KH domain-containing protein akap-1 [Source:UniProtKB/Swiss-Prot;Acc:Q09285]
WBGene00016990	vps-37	V	5592685	5593612	178944	pro	AgeFactDB;GenAge	NA	Related to yeast Vacuolar Protein Sorting factor [Source:UniProtKB/TrEMBL;Acc:O44158]
WBGene00017016	snap-1	V	8130388	8133329	179193	pro	GenAge	NA	SNAP (Soluble NSF Attachment Protein) homolog [Source:UniProtKB/TrEMBL;Acc:Q18921]
WBGene00017037	D1069.3	II	341982	347891	173425	pro	AgeFactDB;GenAge	NA
WBGene00017046	utx-1	X	8557151	8563235	181110	anti	GenAge	NA	UTX (Ubiquitously transcribed TPR on X) homolog [Source:UniProtKB/TrEMBL;Acc:A0A131MBT2]
WBGene00017103	klo-2	III	2446223	2448696	184000	pro	AgeFactDB;GenAge	NA	KLOtho (Mammalian aging-associated protein) homolog [Source:UniProtKB/TrEMBL;Acc:Q9TZA0]
WBGene00017112	E03H12.5	IV	4977201	4978084	177262	anti	AgeFactDB;GenAge	NA
WBGene00017119	timm-17B.1	IV	4744377	4745492	177242	pro	GenAge	NA	Probable mitochondrial import inner membrane translocase subunit tim-17B.1 [Source:UniProtKB/Swiss-Prot;Acc:O44477]
WBGene00017121	cyc-2.1	IV	4747901	4749113	177243	anti	AgeFactDB;GenAge	NA	Cytochrome c 2.1 [Source:UniProtKB/Swiss-Prot;Acc:P19974]
WBGene00017123	maoc-1	II	7196276	7197495	174181	anti	AgeFactDB;GenAge	NA	MAO-C-like dehydratase domain [Source:UniProtKB/TrEMBL;Acc:Q19058]
WBGene00017238	F08B4.7	IV	8686756	8687810	177674	anti	AgeFactDB;GenAge	NA	U1 small nuclear ribonucleoprotein C [Source:UniProtKB/Swiss-Prot;Acc:P90815]
WBGene00017244	apy-1	X	7568137	7569722	181019	pro	biomart_GO0007568;AgeFactDB;GenAge	NA	Apyrase apy-1 [Source:UniProtKB/Swiss-Prot;Acc:Q19202]
WBGene00017267	numr-2	III	7364385	7365230	176048;176049;176049	pro	AgeFactDB;GenAge	NA	NUclear localized Metal Responsive [Source:UniProtKB/TrEMBL;Acc:Q19209]
WBGene00017270	numr-1	III	7362619	7363464	176048;176049;176048	pro	AgeFactDB;GenAge	NA	NUclear localized Metal Responsive [Source:UniProtKB/TrEMBL;Acc:Q19209]
WBGene00017300	rpc-2	III	5557344	5564837	175767	anti	GenAge	NA	DNA-directed RNA polymerase subunit beta [Source:UniProtKB/TrEMBL;Acc:Q27492]
WBGene00017301	hach-1	III	5555404	5557318	175766	anti	GenAge	NA	3-hydroxyisobutyryl-CoA hydrolase, mitochondrial [Source:UniProtKB/TrEMBL;Acc:Q8MNT7]
WBGene00017302	F09F7.5	III	5546987	5551231	175764	anti	AgeFactDB;GenAge	NA
WBGene00017319	mrps-9	III	8266062	8267841	184267	anti	AgeFactDB;GenAge	NA	Probable 40S ribosomal protein S9, mitochondrial [Source:UniProtKB/Swiss-Prot;Acc:P34388]
WBGene00017388	F11G11.13	II	4875280	4875666	184367	anti	AgeFactDB;GenAge	NA
WBGene00017416	F13B6.1	IV	7456525	7458214	184407	anti	AgeFactDB;GenAge	NA
WBGene00017472	cst-1	X	4339634	4343702	180708	pro	biomart_GO0007568;AgeFactDB;GenAge	NA	Serine/threonine-protein kinase cst-1 Serine/threonine-protein kinase cst-1 37kDa subunit Serine/threonine-protein kinase cst-1 18kDa subunit [Source:UniProtKB/Swiss-Prot;Acc:Q9NB31]
WBGene00017482	set-9	IV	4307896	4317140	177196	anti	biomart_GO0007568;AgeFactDB;GenAge	NA	Histone-lysine N-methyltransferase set-9 [Source:UniProtKB/Swiss-Prot;Acc:O44498]
WBGene00017532	ent-5	X	4647526	4649197	184599	anti	AgeFactDB;GenAge	NA	Equilibrative Nucleoside Transporter [Source:UniProtKB/TrEMBL;Acc:Q19495]
WBGene00017546	rpa-1	II	7664582	7667110	174238	anti	GenAge	NA	Probable replication factor A 73 kDa subunit [Source:UniProtKB/Swiss-Prot;Acc:Q19537]
WBGene00017578	drl-1	IV	325063	330631	3565236	anti	GenAge	NA
WBGene00017625	cgt-2	X	17695232	17701744	181790	anti	GenAge	NA	Ceramide glucosyltransferase 2 [Source:UniProtKB/Swiss-Prot;Acc:G5EC84]
WBGene00017668	ins-39	X	1343837	1344410	180476	NA	AgeFactDB	NA	INSulin related [Source:UniProtKB/TrEMBL;Acc:O16588]
WBGene00017683	rbbp-5	II	6097830	6099663	174019	anti	AgeFactDB;GenAge	NA	Retinoblastoma-binding protein homolog 5 [Source:UniProtKB/Swiss-Prot;Acc:Q09309]
WBGene00017687	ets-4	X	6518883	6522656	180927	anti	AgeFactDB;GenAge	NA	Transcription factor ets-4 [Source:UniProtKB/Swiss-Prot;Acc:A8WFJ9]
WBGene00017699	flcn-1	II	6928770	6947899	174134	NA	AgeFactDB	NA	FoLliCuliN [Source:UniProtKB/TrEMBL;Acc:S6FMZ4]
WBGene00017701	F22D3.5	II	6938585	6938869	184826	anti	AgeFactDB;GenAge	NA
WBGene00017751	F23F12.3	III	6500514	6507717	175926	anti	AgeFactDB;GenAge	NA
WBGene00017779	gtr-1	X	802796	804264	180427	NA	AgeFactDB	NA	GPCR Thermal Receptor [Source:UniProtKB/TrEMBL;Acc:Q19779]
WBGene00017797	symk-1	V	8570311	8581397	182490	anti	AgeFactDB;GenAge	NA	SYMpleKin cleavage and polyadenylation factor [Source:UniProtKB/TrEMBL;Acc:O16929]
WBGene00017830	rpb-8	III	4917104	4918008	175660	anti	GenAge	NA	Probable DNA-directed RNA polymerases I, II, and III subunit RPABC3 [Source:UniProtKB/Swiss-Prot;Acc:Q19826]
WBGene00017886	F28B3.5	I	4926592	4928840	172111	anti	AgeFactDB;GenAge	NA
WBGene00017888	acl-11	I	4928654	4932147	185044	anti	AgeFactDB;GenAge	NA	ACyLtransferase-like [Source:UniProtKB/TrEMBL;Acc:Q95R12]
WBGene00017895	vrk-1	II	5921967	5924838	174004	pro	AgeFactDB;GenAge	NA	Serine/threonine-protein kinase VRK1 [Source:UniProtKB/Swiss-Prot;Acc:Q19848]
WBGene00017926	F29C4.2	IV	126731	127640	176828	anti	AgeFactDB;GenAge	NA	Cytochrome OXidase assembly protein [Source:UniProtKB/TrEMBL;Acc:O76367]
WBGene00017929	grld-1	IV	121797	126225	176827	anti	AgeFactDB;GenAge	NA	Glutamate Receptor Level Decreased [Source:UniProtKB/TrEMBL;Acc:Q8MXG5]
WBGene00017967	ada-2	II	7252259	7255735	174194	NA	AgeFactDB	NA	ADA (Histone acetyltransferase complex) subunit [Source:UniProtKB/TrEMBL;Acc:Q5DX44]
WBGene00017997	mrpl-1	IV	7707575	7709084	177549	anti	AgeFactDB;GenAge	NA	Mitochondrial Ribosomal Protein, Large [Source:UniProtKB/TrEMBL;Acc:Q7KPW7]
WBGene00018041	F35D2.3	II	7570605	7572444	174229	anti	AgeFactDB;GenAge	NA
WBGene00018144	F37C4.4	IV	3867147	3871842	177145	pro	AgeFactDB;GenAge	NA
WBGene00018152	acs-4	III	7167838	7170990	176005	anti	GenAge	NA	Fatty Acid CoA Synthetase family [Source:UniProtKB/TrEMBL;Acc:Q20121]
WBGene00018256	cutl-28	IV	684497	688336	176895	anti	AgeFactDB;GenAge	NA	CUTiclin-Like [Source:UniProtKB/TrEMBL;Acc:O61834]
WBGene00018285	smk-1	V	8607800	8615841	179243	pro	KEGG4213;AgeFactDB;GenAge	NA	SMEK (Dictyostelium Suppressor of MEK null) homolog [Source:UniProtKB/TrEMBL;Acc:H2KYN7]
WBGene00018294	atg-18	V	8629223	8631325	179246	pro_anti	biomart_GO0007568;AgeFactDB;GenAge	NA	AuTophaGy (Yeast Atg homolog) [Source:UniProtKB/TrEMBL;Acc:H2KYN5]
WBGene00018323	F42A6.1	IV	3355057	3357551	24104569;185645	anti	AgeFactDB;GenAge	NA
WBGene00018334	cyp-33E2	IV	8612363	8614683	185653	anti	AgeFactDB;GenAge	NA	CYtochrome P450 family [Source:UniProtKB/TrEMBL;Acc:Q27499]
WBGene00018364	dagl-2	III	778253	783303	3565075	pro	GenAge	NA	DiAcylGlycerol Lipase homolog [Source:UniProtKB/TrEMBL;Acc:Q65ZK3]
WBGene00018384	F43C11.7	II	2335933	2337696	173591	NA	biomart_GO0007568	NA
WBGene00018393	msra-1	II	7363216	7364107	185709	NA	AgeFactDB	NA	Methionine Sulfoxide Reductase A [Source:UniProtKB/TrEMBL;Acc:O02089]
WBGene00018395	mtch-1	II	7372594	7374172	174207	anti	AgeFactDB;GenAge	NA	MiTochondrial Carrier Homolog [Source:UniProtKB/TrEMBL;Acc:Q8I7N5]
WBGene00018491	mdh-1	V	6515276	6516526	179041	anti	AgeFactDB;GenAge	NA	Malate dehydrogenase [Source:UniProtKB/TrEMBL;Acc:Q8IA49]
WBGene00018610	F48E8.3	III	5461379	5464382	175751	NA	AgeFactDB	NA
WBGene00018652	F49F1.12	IV	4141734	4143019	186068	anti	AgeFactDB;GenAge	NA
WBGene00018659	F52C6.2	II	1926462	1927347	173558	pro	AgeFactDB;GenAge	NA
WBGene00018700	lmd-3	V	8415687	8444773	179225	NA	biomart_GO0007568	NA	LysM Domain (Peptidoglycan binding) protein [Source:UniProtKB/TrEMBL;Acc:Q3Y409]
WBGene00018777	F53H1.3	IV	1329162	1339376	176945	anti	AgeFactDB;GenAge	NA
WBGene00018788	shc-1	I	969089	976550	3565745	pro	AgeFactDB;GenAge	NA	SHC-transforming protein homolog 1 [Source:UniProtKB/Swiss-Prot;Acc:Q9TYT3]
WBGene00018932	mrpl-2	IV	773228	776655	176903	anti	GenAge	NA	Mitochondrial Ribosomal Protein, Large [Source:UniProtKB/TrEMBL;Acc:U4PFC3]
WBGene00018963	ucr-1	III	5592135	5594785	175772	anti	AgeFactDB;GenAge	NA	Cytochrome b-c1 complex subunit 1, mitochondrial [Source:UniProtKB/Swiss-Prot;Acc:P98080]
WBGene00018990	klf-1	III	2874818	2880705	175404	pro	GenAge	NA	Kruppel-Like Factor (Zinc finger protein) [Source:UniProtKB/TrEMBL;Acc:Q9TZ64]
WBGene00019001	ipgm-1	I	6569494	6572598	172376	anti	AgeFactDB;GenAge	NA	2,3-bisphosphoglycerate-independent phosphoglycerate mutase [Source:UniProtKB/Swiss-Prot;Acc:G5EFZ1]
WBGene00019060	acox-3	IV	6245341	6248492	177386	anti	AgeFactDB;GenAge	NA	Acyl-coenzyme A oxidase [Source:UniProtKB/TrEMBL;Acc:Q20992]
WBGene00019076	mrpl-24	I	5505377	5507023	172204	anti	AgeFactDB;GenAge	NA	Probable 39S ribosomal protein L24, mitochondrial [Source:UniProtKB/Swiss-Prot;Acc:P91353]
WBGene00019125	ddl-1	II	5647154	5647884	173954	anti	biomart_GO0007568;KEGG4213;AgeFactDB;GenAge	NA	WASH complex subunit homolog 3 [Source:UniProtKB/Swiss-Prot;Acc:O01901]
WBGene00019154	glf-1	IV	5885835	5889821	177358	pro	AgeFactDB;GenAge	NA	GaLactoFuranose synthesis (UGM, UDP-galactopyranose mutase); UDP-galactopyranose mutase [Source:UniProtKB/TrEMBL;Acc:G5ECS4]
WBGene00019164	H06H21.8	IV	4817388	4821131	186700	anti	AgeFactDB;GenAge	NA
WBGene00019207	fgt-1	II	1504566	1509831	173525	anti	GenAge	NA	Facilitated glucose transporter protein 1 [Source:UniProtKB/Swiss-Prot;Acc:O44827]
WBGene00019212	zmp-2	III	2636405	2642848	175383	NA	biomart_GO0007568	NA	Matrix metalloproteinase-B [Source:UniProtKB/Swiss-Prot;Acc:O44836]
WBGene00019245	sacy-1	I	6851372	6854140	172413	NA	AgeFactDB	NA	Suppressor of ACY-4 sterility [Source:UniProtKB/TrEMBL;Acc:Q9N5K1]
WBGene00019305	snap-29	III	8776183	8777895	176233	pro	GenAge	NA	Soluble NSF attachment protein 29 [Source:UniProtKB/Swiss-Prot;Acc:P83351]
WBGene00019345	tmem-135	X	4673706	4677283	180740	NA	biomart_GO0007568;AgeFactDB;GenAge	NA	Transmembrane protein 135 homolog [Source:UniProtKB/Swiss-Prot;Acc:Q95QD1]
WBGene00019364	mksr-1	X	1066789	1069033	186954	NA	biomart_GO0007568	NA	MecKel Syndrome 1 (MKS1)-Related [Source:UniProtKB/TrEMBL;Acc:Q21191]
WBGene00019376	lipl-4	V	6550171	6551817	179046	pro	biomart_GO0007568;KEGG4213;GenAge	NA	Lipase [Source:UniProtKB/TrEMBL;Acc:A0A0K3AUZ3]
WBGene00019401	nuo-4	III	7156032	7158809	176001	anti	AgeFactDB;GenAge	NA	NADH dehydrogenase [ubiquinone] 1 alpha subcomplex subunit 10, mitochondrial [Source:UniProtKB/TrEMBL;Acc:Q21233]
WBGene00019428	dgk-5	II	6456522	6471111	174068	anti	GenAge	NA	Putative diacylglycerol kinase K06A1.6 [Source:UniProtKB/Swiss-Prot;Acc:Q10024]
WBGene00019503	tbce-1	IV	8294690	8297283	177624	anti	AgeFactDB;GenAge	NA	TuBulin folding Cofactor E homolog [Source:UniProtKB/TrEMBL;Acc:Q20068]
WBGene00019508	K07H8.8	IV	8266752	8268412	187128	anti	AgeFactDB;GenAge	NA
WBGene00019530	scrm-8	IV	4164692	4166230	187152	anti	AgeFactDB;GenAge	NA	Phospholipid scramblase [Source:UniProtKB/TrEMBL;Acc:Q21319]
WBGene00019544	miro-1	IV	4712825	4715807	177238	anti	GenAge	NA	Mitochondrial Rho GTPase 1 [Source:UniProtKB/Swiss-Prot;Acc:Q94263]
WBGene00019615	K10B4.3	II	114429	121222	173397	anti	AgeFactDB;GenAge	NA
WBGene00019628	pup-2	III	5185920	5188646	175708	anti	AgeFactDB;GenAge	NA	Poly(U) Polymerase [Source:UniProtKB/TrEMBL;Acc:Q09408]
WBGene00019629	cid-1	III	5173922	5180507	175707	anti	AgeFactDB;GenAge	NA	Caffeine Induced Death (S. pombe Cid) homolog [Source:UniProtKB/TrEMBL;Acc:Q09409]
WBGene00019649	K11D12.9	V	5042408	5046203	178892	pro	AgeFactDB;GenAge	NA
WBGene00019680	K12H4.5	III	8044481	8044916	187337	anti	AgeFactDB;GenAge	NA
WBGene00019760	calu-1	X	4969537	4972281	180769	pro	AgeFactDB;GenAge	NA	CALUmenin (Calcium-binding protein) homolog [Source:UniProtKB/TrEMBL;Acc:H2L0I1]
WBGene00019778	M57.2	IV	3527354	3532521	177113	pro	AgeFactDB;GenAge	NA
WBGene00019821	R02D3.3	IV	225439	231773	176838	anti	GenAge	NA	General Transcription Factor homolog [Source:UniProtKB/TrEMBL;Acc:O44499]
WBGene00019869	cnnm-2	X	8812143	8816805	181129	NA	biomart_GO0007568	NA	Metal transporter cnnm-2 [Source:UniProtKB/Swiss-Prot;Acc:Q9GYL2]
WBGene00019883	met-2	III	8375300	8380833	176183	pro	GenAge	NA	Histone-lysine N-methyltransferase met-2 [Source:UniProtKB/Swiss-Prot;Acc:P34544]
WBGene00019937	R07E4.3	X	5953450	5953815	180862	anti	AgeFactDB;GenAge	NA
WBGene00019939	lips-17	II	7608253	7610986	187683	NA	KEGG4213	NA	LIPaSe related [Source:UniProtKB/TrEMBL;Acc:Q09611]
WBGene00019959	R08E3.3	X	4818599	4821708	180757	anti	AgeFactDB;GenAge	NA
WBGene00019971	ergo-1	V	1008803	1018350	178602	anti	GenAge	NA	Piwi-like protein ergo-1 [Source:UniProtKB/Swiss-Prot;Acc:O61931]
WBGene00019983	sti-1	V	773518	774854	178587	NA	biomart_GO0007568	NA	Stress-induced-phosphoprotein 1 [Source:UniProtKB/Swiss-Prot;Acc:O16259]
WBGene00020006	set-15	IV	4776833	4780083	187813	anti	biomart_GO0007568;AgeFactDB;GenAge	NA	SET (Trithorax/polycomb) domain containing [Source:UniProtKB/TrEMBL;Acc:Q9TYX6]
WBGene00020020	R12B2.6	III	5834022	5834998	187837	pro	AgeFactDB;GenAge	NA
WBGene00020031	suco-1	I	4178812	4182158	172011	anti	AgeFactDB;GenAge	NA	SUn (SUN) domain Containing Ossification factor homolog [Source:UniProtKB/TrEMBL;Acc:O61794]
WBGene00020092	pcf-11	III	5024966	5029540	246008	pro	GenAge	NA	Polyadenylation and cleavage factor homolog 11 [Source:UniProtKB/Swiss-Prot;Acc:Q09345]
WBGene00020094	wip-1	III	5018645	5021118	175681	pro	AgeFactDB;GenAge	NA	Wiskott-Aldrich syndrome protein (WASP)-Interacting Protein and gene assignment [Source:UniProtKB/TrEMBL;Acc:H2KZ22]
WBGene00020131	gcy-28	I	4481203	4508930	172051	anti	AgeFactDB;GenAge	NA	Receptor-type guanylate cyclase gcy-28 [Source:UniProtKB/Swiss-Prot;Acc:Q86GV3]
WBGene00020142	aak-2	X	16796087	16803357	181727	pro	biomart_GO0007568;AgeFactDB;GenAge	NA	5'-AMP-activated protein kinase catalytic subunit alpha-2 [Source:UniProtKB/Swiss-Prot;Acc:Q95ZQ4]
WBGene00020181	T02H6.11	II	700482	701125	173459	anti	AgeFactDB;GenAge	NA
WBGene00020184	uba-5	I	3874037	3875995	171968	NA	biomart_GO0007568	NA	Ubiquitin-like modifier-activating enzyme 5 [Source:UniProtKB/Swiss-Prot;Acc:P91430]
WBGene00020275	atp-4	V	6426193	6427112	179025	anti	AgeFactDB;GenAge	NA	ATP synthase subunit [Source:UniProtKB/TrEMBL;Acc:O16517]
WBGene00020296	T07A9.8	IV	396545	399095	176864	anti	AgeFactDB;GenAge	NA	Ribosomal RNA-processing protein 8 [Source:UniProtKB/Swiss-Prot;Acc:O44410]
WBGene00020297	nog-1	IV	393880	396554	176863	NA	biomart_GO0007568	NA	Nucleolar GTP-binding protein 1 [Source:UniProtKB/Swiss-Prot;Acc:O44411]
WBGene00020383	tin-44	I	6177983	6180840	172302	pro	GenAge	NA	Probable mitochondrial import inner membrane translocase subunit tin-44 [Source:UniProtKB/Swiss-Prot;Acc:O02161]
WBGene00020417	nuo-2	I	6530131	6531963	172363	anti	biomart_GO0007568;AgeFactDB;GenAge	NA	NADH Ubiquinone Oxidoreductase [Source:UniProtKB/TrEMBL;Acc:Q86NC2]
WBGene00020432	hpa-2	II	2952957	2956040	188415	anti	AgeFactDB;GenAge	NA	High Performance in Advanced age [Source:UniProtKB/TrEMBL;Acc:B3CJ42]
WBGene00020462	T12E12.1	IV	5551134	5558820	177339	anti	AgeFactDB;GenAge	NA	Potential E3 ubiquitin-protein ligase ariadne-2 [Source:UniProtKB/Swiss-Prot;Acc:Q22431]
WBGene00020530	T15B12.1	III	5288180	5298361	188527	anti	GenAge	NA
WBGene00020596	oga-1	X	9343333	9347430	181164	NA	AgeFactDB	NA	O-GlcNAc selective N-Acetyl-beta-D-glucosaminidase (O-GlcNAcase) [Source:UniProtKB/TrEMBL;Acc:A8WFI7]
WBGene00020633	aakg-2	X	16866069	16869031	181736	pro	AgeFactDB;GenAge	NA	AMP-Activated protein Kinase Gamma subunit [Source:UniProtKB/TrEMBL;Acc:O02168]
WBGene00020636	T20H4.5	III	7232926	7234202	176023	anti	AgeFactDB;GenAge	NA	Probable NADH dehydrogenase [ubiquinone] iron-sulfur protein 8, mitochondrial [Source:UniProtKB/Swiss-Prot;Acc:Q22619]
WBGene00020649	sma-10	IV	274570	279940	176849	anti	AgeFactDB;GenAge	NA	Leucine-rich repeats and immunoglobulin-like domains protein sma-10 [Source:UniProtKB/Swiss-Prot;Acc:Q965M2]
WBGene00020679	ogdh-1	IV	4696982	4704011	177235	anti	AgeFactDB;GenAge	NA	2-oxoglutarate dehydrogenase, mitochondrial [Source:UniProtKB/Swiss-Prot;Acc:O61199]
WBGene00020706	atg-9	V	349374	359016	178561	pro	AgeFactDB;GenAge	NA	Autophagy-related protein 9 [Source:UniProtKB/TrEMBL;Acc:H2L0M4]
WBGene00020712	ckr-1	I	6687349	6691662	188774	NA	biomart_GO0007568;AgeFactDB	NA	CholecystoKinin Receptor homolog [Source:UniProtKB/TrEMBL;Acc:P91487]
WBGene00020719	natc-1	V	8462327	8465569	179228	NA	biomart_GO0007568	NA	N-alpha-AcetylTransferase C complex subunit [Source:UniProtKB/TrEMBL;Acc:O17003]
WBGene00020757	ucr-2.3	III	879860	881506	175248	anti	AgeFactDB;GenAge	NA	Ubiquinol-Cytochrome c oxidoReductase complex [Source:UniProtKB/TrEMBL;Acc:Q9TZ33]
WBGene00020866	vps-24	II	4994002	4995607	173863	pro	AgeFactDB;GenAge	NA	Related to yeast Vacuolar Protein Sorting factor [Source:UniProtKB/TrEMBL;Acc:Q9GYK4]
WBGene00020868	eif-1	II	4990831	4993580	266853	anti	AgeFactDB;GenAge	NA	Eukaryotic Initiation Factor [Source:UniProtKB/TrEMBL;Acc:Q967F1]
WBGene00020915	nol-5	I	3267094	3269116	171901	anti	AgeFactDB;GenAge	NA	NucleOLar protein [Source:UniProtKB/TrEMBL;Acc:O45012]
WBGene00020930	hlh-30	IV	4014799	4034784	177157	pro	biomart_GO0007568;GenAge	NA	Helix Loop Helix [Source:UniProtKB/TrEMBL;Acc:Q86MJ3]
WBGene00021005	ule-1	I	2219471	2222313	171778	anti	GenAge	NA	Uterine Lumin Expressed/locailized [Source:UniProtKB/TrEMBL;Acc:X5M5P2]
WBGene00021011	W03G1.5	IV	505069	506600	189167	anti	AgeFactDB;GenAge	NA
WBGene00021013	W03G1.8	IV	527998	528951	189168	anti	AgeFactDB;GenAge	NA
WBGene00021060	dct-11	X	5838039	5839778	189237	pro	AgeFactDB;GenAge	NA	DAF-16/FOXO Controlled, germline Tumor affecting [Source:UniProtKB/TrEMBL;Acc:Q23190]
WBGene00021063	sbds-1	III	636479	638419	175218	pro	AgeFactDB;GenAge	NA	Ribosome maturation protein SBDS [Source:UniProtKB/Swiss-Prot;Acc:Q23202]
WBGene00021073	nol-1	II	471247	475940	173437	anti	AgeFactDB;GenAge	NA	NucleOLar protein [Source:UniProtKB/TrEMBL;Acc:A0A0M7RDQ9]
WBGene00021127	W10C8.4	I	2851963	2853903	189332	NA	KEGG4213	NA
WBGene00021133	tomm-22	II	468374	470475	173436	pro	GenAge	NA	Mitochondrial import receptor subunit TOM22 homolog [Source:UniProtKB/Swiss-Prot;Acc:O17287]
WBGene00021170	arx-4	III	862306	865399	175247	pro	AgeFactDB;GenAge	NA	Probable actin-related protein 2/3 complex subunit 2 [Source:UniProtKB/Swiss-Prot;Acc:Q8WTM6]
WBGene00021209	hgap-1	I	700274	715874	171663	NA	biomart_GO0007568	NA	Heterodimeric GTPase Activating Protein subunit [Source:UniProtKB/TrEMBL;Acc:V6CJZ0]
WBGene00021237	crtc-1	I	2026277	2033966	259368	anti	biomart_GO0007568;AgeFactDB;GenAge	NA	CREB-regulated transcription coactivator 1 homolog [Source:UniProtKB/Swiss-Prot;Acc:Q95XA8]
WBGene00021286	tald-1	IV	4386630	4388878	177202	anti	GenAge	NA	Transaldolase [Source:UniProtKB/TrEMBL;Acc:Q8T876]
WBGene00021395	pnc-1	IV	184554	192151	176833	pro	AgeFactDB;GenAge	NA	Pyrazinamidase and NiCotinamidase [Source:UniProtKB/TrEMBL;Acc:A7WK39]
WBGene00021416	mksr-2	IV	2304446	2306540	189676	NA	biomart_GO0007568	NA	MecKel Syndrome 1 (MKS1)-Related [Source:UniProtKB/TrEMBL;Acc:Q9N423]
WBGene00021439	ckr-2	III	2009302	2021589	175341	NA	biomart_GO0007568;AgeFactDB	NA	CholecystoKinin Receptor homolog [Source:UniProtKB/TrEMBL;Acc:G4SNP8]
WBGene00021457	Y39F10C.1	II	675603	678347	189761	anti	AgeFactDB;GenAge	NA
WBGene00021466	eif-2gamma	I	2313271	2316003	171792	anti	AgeFactDB;GenAge	NA	Eukaryotic Initiation Factor [Source:UniProtKB/TrEMBL;Acc:Q95XR0]
WBGene00021474	dot-1.1	I	2382953	2401492	171797	anti	GenAge	NA	Histone-lysine N-methyltransferase, H3 lysine-79 specific [Source:UniProtKB/TrEMBL;Acc:Q6AW06]
WBGene00021482	Y39H10A.6	V	3749494	3757074	178791	anti	AgeFactDB;GenAge	NA
WBGene00021486	lbp-9	V	2068449	2069143	178686	pro	AgeFactDB;GenAge	NA	Fatty acid-binding protein homolog 9 [Source:UniProtKB/Swiss-Prot;Acc:Q965W1]
WBGene00021534	mvk-1	III	6124184	6136276	175863	pro	AgeFactDB;GenAge	NA	MeValonate Kinase [Source:UniProtKB/TrEMBL;Acc:Q65XX9]
WBGene00021546	laat-1	II	232852	237821	3565323	anti	AgeFactDB;GenAge	NA	Lysosomal amino acid transporter 1 [Source:UniProtKB/Swiss-Prot;Acc:Q95XZ6]
WBGene00021562	nuo-5	V	2698972	2707024	178735	anti	AgeFactDB;GenAge	NA	NADH Ubiquinone Oxidoreductase [Source:UniProtKB/TrEMBL;Acc:Q9N4Y8]
WBGene00021606	Y46H3C.6	V	1697889	1701617	189968	anti	AgeFactDB;GenAge	NA
WBGene00021644	Y47G6A.18	I	3508397	3512735	171919	pro	AgeFactDB;GenAge	NA
WBGene00021660	Y48G1A.4	I	323788	330987	171622	anti	AgeFactDB;GenAge	NA	NucleOLar protein [Source:UniProtKB/TrEMBL;Acc:Q9N3Q9]
WBGene00021811	ral-1	III	3311423	3317713	175433	anti	biomart_GO0007568;AgeFactDB;GenAge	NA	RAL (Ras-related GTPase) homolog [Source:UniProtKB/TrEMBL;Acc:Q9N3F8]
WBGene00021843	Y54E10BR.4	I	3015742	3021531	171874	anti	AgeFactDB;GenAge	NA
WBGene00021902	oxy-4	III	5155472	5158774	175702	NA	AgeFactDB	NA	Probable cytosolic Fe-S cluster assembly factor oxy-4 [Source:UniProtKB/Swiss-Prot;Acc:Q9N392]
WBGene00021921	Y55F3AM.3	IV	1012624	1019558	176922	pro	AgeFactDB;GenAge	NA	RNA Binding Motif protein homolog [Source:UniProtKB/TrEMBL;Acc:Q8MXS6]
WBGene00021922	atg-3	IV	1010054	1012502	176921	pro	AgeFactDB;GenAge	NA	Autophagy-related protein 3 [Source:UniProtKB/TrEMBL;Acc:U4PRD2]
WBGene00021929	dcap-1	IV	1052524	1054794	176924	NA	biomart_GO0007568	NA	mRNA DeCAPping enzyme [Source:UniProtKB/TrEMBL;Acc:Q9N363]
WBGene00021934	cct-8	IV	1087095	1093920	176928	anti	GenAge	NA	T-complex protein 1 subunit theta [Source:UniProtKB/Swiss-Prot;Acc:Q9N358]
WBGene00021981	lgc-26	V	268238	271419	178554	NA	biomart_GO0007568;AgeFactDB	NA	Ligand-Gated ion Channel [Source:UniProtKB/TrEMBL;Acc:Q9N4R6]
WBGene00022004	npr-22	IV	8559434	8563159	190424	NA	biomart_GO0007568	NA	Neuropeptide receptor 22 [Source:UniProtKB/Swiss-Prot;Acc:Q59E83]
WBGene00022017	Y61A9LA.5	V	4556055	4557114	NA	NA	AgeFactDB	NA
WBGene00022027	vps-20	I	636804	637852	171654	pro	AgeFactDB;GenAge	NA	Related to yeast Vacuolar Protein Sorting factor [Source:UniProtKB/TrEMBL;Acc:Q9BL60]
WBGene00022042	icd-2	I	535791	536670	171646	anti	AgeFactDB;GenAge	NA	Nascent polypeptide-associated complex subunit alpha [Source:UniProtKB/Swiss-Prot;Acc:Q86S66]
WBGene00022090	Y69A2AR.19	IV	2488820	2494135	177036	anti	AgeFactDB;GenAge	NA
WBGene00022103	cdh-12	III	1152044	1181137	190583	NA	AgeFactDB	NA	CaDHerin family [Source:UniProtKB/TrEMBL;Acc:K8F801]
WBGene00022144	pghm-1	I	1808091	1811835	171746	anti	AgeFactDB;GenAge	NA	Probable peptidylglycine alpha-hydroxylating monooxygenase 1 [Source:UniProtKB/Swiss-Prot;Acc:Q95XM2]
WBGene00022149	lin-65	I	1755329	1766400	171739	pro	GenAge	NA	LIN-65L [Source:UniProtKB/TrEMBL;Acc:Q95XN0]
WBGene00022152	atg-5	I	1709587	1715568	171735	pro	AgeFactDB;GenAge	NA	Autophagy protein 5 [Source:UniProtKB/TrEMBL;Acc:W6RR39]
WBGene00022170	Y71H2AM.5	III	2786117	2786859	3565081	anti	AgeFactDB;GenAge	NA	Cytochrome OXidase assembly protein [Source:UniProtKB/TrEMBL;Acc:Q9BL34]
WBGene00022189	Y71H2AR.2	III	2838763	2840927	190615	anti	AgeFactDB;GenAge	NA
WBGene00022200	fard-1	X	2933361	2937740	180582	NA	KEGG4213	NA	Fatty acyl-CoA reductase [Source:UniProtKB/TrEMBL;Acc:Q9TZL9]
WBGene00022266	srt-56	V	3120282	3121843	190663	anti	AgeFactDB;GenAge	NA	Serpentine Receptor, class T [Source:UniProtKB/TrEMBL;Acc:Q9TXW8]
WBGene00022279	sesn-1	I	27591	32544	171593	pro	GenAge	NA	Sestrin homolog [Source:UniProtKB/Swiss-Prot;Acc:Q9N4D6]
WBGene00022281	abtm-1	I	2472066	2485391	171807	NA	AgeFactDB	NA	ABC Transporter, Mitochondrial [Source:UniProtKB/TrEMBL;Acc:A0A061AJH7]
WBGene00022310	Y77E11A.7	IV	1410872	1419847	176951	pro	AgeFactDB;GenAge	NA
WBGene00022473	bet-1	I	4526232	4534798	172054	pro	AgeFactDB;GenAge	NA	Bromodomain-containing protein bet-1 [Source:UniProtKB/Swiss-Prot;Acc:Q95Y80]
WBGene00022518	zfh-2	I	803368	835277	171670	pro	GenAge	NA	Zinc Finger and Homeobox [Source:UniProtKB/TrEMBL;Acc:V6CLS4]
WBGene00022577	nstp-3	V	5794688	5798232	191128	pro	AgeFactDB;GenAge	NA	Nucleotide Sugar TransPorter family [Source:UniProtKB/TrEMBL;Acc:O01879]
WBGene00022599	ZC395.10	III	5273800	5274787	175727	NA	GenAge	NA	Co-chaperone protein daf-41 [Source:UniProtKB/Swiss-Prot;Acc:Q23280]
WBGene00022631	nekl-2	I	6663050	6665160	191199	NA	AgeFactDB	NA	Serine/threonine-protein kinase nekl-2 [Source:UniProtKB/Swiss-Prot;Acc:O01775]
WBGene00022644	dod-19	V	411782	414760	178564	anti	AgeFactDB;GenAge	NA	Downstream Of DAF-16 (Regulated by DAF-16) [Source:UniProtKB/TrEMBL;Acc:A0A0K3ASK2]
WBGene00022719	pdhk-2	III	8737686	8741412	176226	NA	AgeFactDB	NA	Probable [pyruvate dehydrogenase (acetyl-transferring)] kinase, mitochondrial [Source:UniProtKB/Swiss-Prot;Acc:Q02332]
WBGene00022792	ZK686.2	III	7763698	7766052	176088	anti	AgeFactDB;GenAge	NA	Putative ATP-dependent RNA helicase ZK686.2 [Source:UniProtKB/Swiss-Prot;Acc:P34668]
WBGene00022832	pdp-1	I	4368089	4370504	172035	pro	GenAge	NA	Pyruvate Dehydrogenase Phosphatase homolog [Source:UniProtKB/TrEMBL;Acc:Q9N4M0]
WBGene00022852	ZK1127.5	II	7050672	7052001	174151	anti	AgeFactDB;GenAge	NA	Probable RNA 3'-terminal phosphate cyclase-like protein [Source:UniProtKB/Swiss-Prot;Acc:Q23400]
WBGene00022855	tcer-1	II	7046041	7050071	174150	pro	KEGG4213;GenAge	NA	TransCription Elongation Regulator homolog [Source:UniProtKB/TrEMBL;Acc:Q95PX9]
WBGene00022856	cth-2	II	7056173	7058014	174155	pro	GenAge	NA	Putative cystathionine gamma-lyase 2 [Source:UniProtKB/Swiss-Prot;Acc:P55216]
WBGene00022861	dve-1	X	427043	433799	180398	pro	KEGG4213;AgeFactDB;GenAge	NA
WBGene00023497	lin-15B	X	15726129	15732025	181662	pro	AgeFactDB;GenAge	NA
WBGene00043097	C02D5.4	III	8552555	8553839	13190517	NA	KEGG4213	NA
WBGene00044281	R04A9.7	X	391360	394828	3565956	NA	KEGG4213	NA
WBGene00044305	rad-8	I	5744148	5745617	3565366	NA	AgeFactDB	NA	Reticulon-4-interacting protein 1, mitochondrial [Source:UniProtKB/Swiss-Prot;Acc:Q4W4Z2]
WBGene00044321	mrps-30	I	10636692	10638977	172957	anti	AgeFactDB;GenAge	NA	Mitochondrial Ribosomal Protein, Small [Source:UniProtKB/TrEMBL;Acc:O61818]
WBGene00044620	bus-4	IV	4688269	4691936	188726	pro	AgeFactDB;GenAge	NA	Glycoprotein-N-acetylgalactosamine 3-beta-galactosyltransferase 1 [Source:UniProtKB/TrEMBL;Acc:O44563]
WBGene00044623	bus-8	X	5493348	5496000	180821	pro	AgeFactDB;GenAge	NA	Glycosyltransferase [Source:UniProtKB/TrEMBL;Acc:G5ECB6]
WBGene00044731	eat-1	NA	NA	NA	NA	anti	AgeFactDB;GenAge	NA	NA
WBGene00045038	ule-2	IV	14635126	14636051	4927009	anti	GenAge	NA	Uterine Lumin Expressed/locailized [Source:UniProtKB/TrEMBL;Acc:Q067X2]
WBGene00045483	oxy-5;F56H1.7	I	5760897	5762435	24104659;6418597	pro	AgeFactDB;GenAge	NA
WBGene00269432	ZC132.11	V	4296721	4298089	178827	anti	AgeFactDB;GenAge	NA
WBGene00270321	Y41C4A.32	III	11721706	11723602	189814	anti	AgeFactDB;GenAge	NA
WBGene00004911	snf-12	X	9029478	9033955	181143	NA	NA	Dierking_et_al	Transporter [Source:UniProtKB/TrEMBL;Acc:O45813]
WBGene00010251	sta-2	V	9741206	9744326	3565291	NA	NA	Dierking_et_al	Signal transducer and activator of transcription b [Source:UniProtKB/Swiss-Prot;Acc:Q20977]
WBGene00000936	dbl-1	V	6758135	6760418	179068	NA	NA	Mallo_et_al	DPP/BMP-Like; Decapentaplegic protein homolog [Source:UniProtKB/TrEMBL;Acc:G5EEL5]
WBGene00016997	cebp-1	X	1452695	1454000	180481	NA	NA	McEwan_et_al	C/EBP (CCAAT/enhancer-binding protein) homolog [Source:UniProtKB/TrEMBL;Acc:Q18909]
WBGene00003807	npr-1	X	4767178	4769985	180752	NA	NA	Reddy_et_al_Andersen_et_al_Styer_et_al_Doroszuk_et_al_Balla_et_al_Nakad_et_al	NeuroPeptide Receptor family [Source:UniProtKB/TrEMBL;Acc:Q18534]
WBGene00013111	sta-1	IV	16664320	16671467	178465	NA	NA	Tanguy_et_al	Signal transducer and activator of transcription 1 [Source:UniProtKB/Swiss-Prot;Acc:Q9NAD6]
WBGene00018237	irg-7	X	3235768	3243624	180613	NA	NA	Yunger_et_al	Infection Response Gene [Source:RefSeq peptide;Acc:NP_508552]
WBGene00010700	nipi-3	X	15607969	15610631	181650	NA	NA	Pujol_et_al_McEwan_et_al

## Sheet: Cele_Imm
wormbase_gene	external_gene_name	chromosome_name	start_position	end_position	entrezgene	database	handcurated	description
WBGene00000102	akt-1	V	10248907	10252895	179424	biomart_GO0002376	NA	Serine/threonine-protein kinase akt-1 [Source:UniProtKB/Swiss-Prot;Acc:Q17941]
WBGene00000103	akt-2	X	14147700	14152070	181524	biomart_GO0002376	NA	Serine/threonine-protein kinase akt-2 [Source:UniProtKB/Swiss-Prot;Acc:Q9XTG7]
WBGene00000150	apm-1	I	5342180	5344724	172180	biomart_GO0002376	NA	AdaPtin, Mu/medium chain (Clathrin associated complex) [Source:UniProtKB/TrEMBL;Acc:O01755]
WBGene00000169	aqp-1	II	7235834	7238349	174190	biomart_GO0002376	NA	AQuaPorin or aquaglyceroporin related [Source:UniProtKB/TrEMBL;Acc:Q8IG23]
WBGene00000178	aqp-10	II	9768357	9769847	174537	biomart_GO0002376	NA	Putative aquaporin-10 [Source:UniProtKB/Swiss-Prot;Acc:Q09369]
WBGene00000186	ark-1	IV	12622093	12631022	178218	biomart_GO0002376	NA	Ack-related non-receptor tyrosine kinase [Source:UniProtKB/Swiss-Prot;Acc:G5EBZ8]
WBGene00000223	atf-7	III	4491627	4499043	175587	biomart_GO0002376	NA	ATF (cAMP-dependent transcription factor) family [Source:UniProtKB/TrEMBL;Acc:Q17801]
WBGene00000522	clc-1	X	11047446	11049271	181293	biomart_GO0002376	NA	CLaudin-like in Caenorhabditis [Source:UniProtKB/TrEMBL;Acc:Q93198]
WBGene00000555	cnc-1	V	1444044	1444280	187726	biomart_GO0002376	NA	CaeNaCin (Caenorhabditis bacteriocin) [Source:UniProtKB/TrEMBL;Acc:O44615]
WBGene00000556	cnc-2	V	1449665	1450189	178637	biomart_GO0002376	NA	CaeNaCin (Caenorhabditis bacteriocin) [Source:UniProtKB/TrEMBL;Acc:O44611]
WBGene00000558	cnc-4	V	1447195	1447707	178635	biomart_GO0002376	NA	CaeNaCin (Caenorhabditis bacteriocin) [Source:UniProtKB/TrEMBL;Acc:O44613]
WBGene00000559	cnc-5	V	1445381	1445832	187729	biomart_GO0002376	NA	CaeNaCin (Caenorhabditis bacteriocin) [Source:UniProtKB/TrEMBL;Acc:O44614]
WBGene00000560	cnc-6	III	1763524	1764836	175324	biomart_GO0002376	NA	CaeNaCin (Caenorhabditis bacteriocin) [Source:UniProtKB/TrEMBL;Acc:Q9N3V6]
WBGene00000752	col-179	X	11201465	11202488	181308	biomart_GO0002376	NA	COLlagen [Source:UniProtKB/TrEMBL;Acc:O17642]
WBGene00000776	cpl-1	V	16592572	16595346	180111	biomart_GO0002376	NA	CathePsin L family [Source:UniProtKB/TrEMBL;Acc:H9G333]
WBGene00000783	cpr-3	V	15296853	15298700	180033	biomart_GO0002376	NA	Cathepsin B-like cysteine proteinase 3 [Source:UniProtKB/Swiss-Prot;Acc:P43507]
WBGene00000795	crn-2	V	5594615	5595842	178945	biomart_GO0002376	NA	Cell death-related nuclease 2; Cell-death-Related Nuclease [Source:UniProtKB/TrEMBL;Acc:G5EG18]
WBGene00000841	cul-6	IV	12586511	12590428	178214	biomart_GO0002376	NA	Cullin-6 [Source:UniProtKB/Swiss-Prot;Acc:Q21346]
WBGene00000898	daf-2	III	2995487	3040860	175410	biomart_GO0002376	NA	Insulin-like receptor Insulin-like receptor subunit alpha Insulin-like receptor subunit beta [Source:UniProtKB/Swiss-Prot;Acc:Q968Y9]
WBGene00000900	daf-4	III	5625014	5632322	175781	biomart_GO0002376	NA	Cell surface receptor daf-4 [Source:UniProtKB/Swiss-Prot;Acc:P50488]
WBGene00000912	daf-16	I	10750343	10776700	172981	biomart_GO0002376	NA	Forkhead box protein O [Source:UniProtKB/Swiss-Prot;Acc:O16850]
WBGene00000936	dbl-1	V	6758135	6760418	179068	biomart_GO0002376	NA	DPP/BMP-Like; Decapentaplegic protein homolog [Source:UniProtKB/TrEMBL;Acc:G5EEL5]
WBGene00001090	drh-1	IV	6607376	6613353	177425	biomart_GO0002376	NA	Dicer Related Helicase [Source:UniProtKB/TrEMBL;Acc:V6CIX1]
WBGene00001196	egl-30	I	1835631	1841936	171751	biomart_GO0002376	NA	EGL-30; Heterotrimeric G protein alpha subunit [Source:UniProtKB/TrEMBL;Acc:G5EGU1]
WBGene00001250	elt-2	X	10481240	10483446	181250	biomart_GO0002376	NA	Transcription factor elt-2 [Source:UniProtKB/Swiss-Prot;Acc:Q10655]
WBGene00001345	fos-1	V	6003601	6016087	178987	biomart_GO0002376	NA	Transcription factor fos-1 [Source:UniProtKB/Swiss-Prot;Acc:G5ECG2]
WBGene00001394	fat-2	IV	13323850	13326394	178293	biomart_GO0002376	NA	Delta(12) fatty acid desaturase fat-2 [Source:UniProtKB/Swiss-Prot;Acc:G5EGA5]
WBGene00001395	fat-3	IV	9803023	9806119	177820	biomart_GO0002376	NA	Delta(6)-fatty-acid desaturase fat-3 [Source:UniProtKB/Swiss-Prot;Acc:Q23221]
WBGene00001398	fat-6	IV	11913691	11915796	178122	biomart_GO0002376	NA	Delta(9)-fatty-acid desaturase fat-6 [Source:UniProtKB/Swiss-Prot;Acc:G5EGN2]
WBGene00001487	frk-1	IV	10043183	10045739	191635	biomart_GO0002376	NA	Fer-related kinase 1 [Source:UniProtKB/Swiss-Prot;Acc:Q22146]
WBGene00001749	gst-1	III	9059314	9060181	176281	biomart_GO0002376	NA	Glutathione S-transferase P [Source:UniProtKB/Swiss-Prot;Acc:P10299]
WBGene00001753	gst-5	II	10950350	10951604	187537	biomart_GO0002376	NA	Probable glutathione S-transferase 5 [Source:UniProtKB/Swiss-Prot;Acc:Q09596]
WBGene00001754	gst-6	II	4879885	4881105	173841	biomart_GO0002376	NA	Probable glutathione S-transferase 6 [Source:UniProtKB/Swiss-Prot;Acc:P91252]
WBGene00001755	gst-7	II	4882062	4883358	173842	biomart_GO0002376	NA	Probable glutathione S-transferase 7 [Source:UniProtKB/Swiss-Prot;Acc:P91253]
WBGene00001761	gst-13	II	9231457	9232340	188915	biomart_GO0002376	NA	Glutathione S-Transferase [Source:UniProtKB/TrEMBL;Acc:Q22814]
WBGene00001772	gst-24	II	13610443	13611349	185407	biomart_GO0002376	NA	Glutathione S-Transferase [Source:UniProtKB/TrEMBL;Acc:Q93694]
WBGene00001786	gst-38	V	15915216	15916079	185299	biomart_GO0002376	NA	Glutathione S-Transferase [Source:UniProtKB/TrEMBL;Acc:O45451]
WBGene00001812	haf-2	II	7353576	7356426	174204	biomart_GO0002376	NA	HAlF transporter (PGP related) [Source:UniProtKB/TrEMBL;Acc:O02086]
WBGene00001814	haf-4	I	489969	496150	171639	biomart_GO0002376	NA	HAlF transporter (PGP related) [Source:UniProtKB/TrEMBL;Acc:V6CLE7]
WBGene00001819	haf-9	I	6081782	6085962	172288	biomart_GO0002376	NA	HAlF transporter (PGP related) [Source:UniProtKB/TrEMBL;Acc:O44897]
WBGene00001972	hmg-1.2	III	6280380	6282411	175890	biomart_GO0002376	NA	High mobility group protein 1.2 [Source:UniProtKB/Swiss-Prot;Acc:Q09390]
WBGene00002004	hsf-1	I	11953512	11961984	173078	biomart_GO0002376	NA	Heat Shock Factor; Heat shock transcription factor 1 [Source:UniProtKB/TrEMBL;Acc:G5EFT5]
WBGene00002094	ins-11	II	5556761	5557088	173941	biomart_GO0002376	NA	Probable insulin-like peptide gamma-type 1 B-chain-like peptide A-chain-like peptide [Source:UniProtKB/Swiss-Prot;Acc:Q18060]
WBGene00002193	kin-5	IV	9967095	9969181	188489	biomart_GO0002376	NA	Tyrosine-protein kinase [Source:UniProtKB/TrEMBL;Acc:G5EC46]
WBGene00002198	kin-14	I	7075918	7079566	172440	biomart_GO0002376	NA	Tyrosine-protein kinase [Source:UniProtKB/TrEMBL;Acc:Q19726]
WBGene00002204	kin-21	IV	9832935	9834822	177826	biomart_GO0002376	NA	Tyrosine-protein kinase [Source:UniProtKB/TrEMBL;Acc:G5EBM6]
WBGene00002206	kin-24	IV	9839057	9841084	177829	biomart_GO0002376	NA	Tyrosine-protein kinase [Source:UniProtKB/TrEMBL;Acc:D6R8W4]
WBGene00002207	sid-3	X	17186380	17193289	181756	biomart_GO0002376	NA	Tyrosine-protein kinase sid-3 [Source:UniProtKB/Swiss-Prot;Acc:Q10925]
WBGene00002208	kin-26	IV	7875727	7877881	177575	biomart_GO0002376	NA	Tyrosine-protein kinase [Source:UniProtKB/TrEMBL;Acc:Q22245]
WBGene00002213	kin-32	I	5086317	5093793	172135	biomart_GO0002376	NA	Inactive tyrosine-protein kinase kin-32 [Source:UniProtKB/Swiss-Prot;Acc:Q95YD4]
WBGene00002274	lec-11	IV	6588184	6590307	177420	biomart_GO0002376	NA	Galectin [Source:UniProtKB/TrEMBL;Acc:Q94215]
WBGene00003090	lys-1	V	10277827	10279127	179428	biomart_GO0002376	NA	Lysozyme-like protein 1 [Source:UniProtKB/Swiss-Prot;Acc:O62415]
WBGene00003091	lys-2	V	10280310	10281474	179429	biomart_GO0002376	NA	Lysozyme-like protein 2 [Source:UniProtKB/Swiss-Prot;Acc:O62416]
WBGene00003092	lys-3	V	10282204	10283544	179430	biomart_GO0002376	NA	Lysozyme-like protein 3 [Source:UniProtKB/Swiss-Prot;Acc:Q9XXS1]
WBGene00003094	lys-5	IV	11624255	11625582	186491	biomart_GO0002376	NA	Lysozyme-like protein 5 [Source:UniProtKB/Swiss-Prot;Acc:Q20967]
WBGene00003096	lys-7	V	3481421	3482600	178772	biomart_GO0002376	NA	Lysozyme-like protein 7 [Source:UniProtKB/Swiss-Prot;Acc:O16202]
WBGene00003097	lys-8	II	5586165	5587651	173944	biomart_GO0002376	NA	LYSozyme [Source:UniProtKB/TrEMBL;Acc:Q09975]
WBGene00003098	lys-9	I	12454853	12455826	183772	biomart_GO0002376	NA	LYSozyme [Source:UniProtKB/TrEMBL;Acc:O02233]
WBGene00003225	mev-1	III	10334267	10335171	260040	biomart_GO0002376	NA	Succinate dehydrogenase cytochrome b560 subunit, mitochondrial [Source:UniProtKB/Swiss-Prot;Acc:P41956]
WBGene00003239	mig-2	X	11548608	11550740	181344	biomart_GO0002376	NA	Rac-like GTPase [Source:UniProtKB/TrEMBL;Acc:G5EBV3]
WBGene00003400	dapk-1	I	1305562	1328348	187322	biomart_GO0002376	NA	Death-associated protein kinase dapk-1 [Source:UniProtKB/Swiss-Prot;Acc:O44997]
WBGene00003480	klf-3	II	6618218	6622168	191713	biomart_GO0002376	NA	Kruppel-Like Factor (Zinc finger protein) [Source:UniProtKB/TrEMBL;Acc:P91329]
WBGene00003647	nhr-57	V	4131925	4134981	178813	biomart_GO0002376	NA	Nuclear hormone receptor family member nhr-57 [Source:UniProtKB/Swiss-Prot;Acc:O16425]
WBGene00003702	nhr-112	V	16722061	16723844	180115	biomart_GO0002376	NA	Nuclear Hormone Receptor family [Source:UniProtKB/TrEMBL;Acc:O62496]
WBGene00003705	nhr-115	V	2288487	2294798	178708	biomart_GO0002376	NA	Nuclear hormone receptor family member nhr-115 [Source:UniProtKB/Swiss-Prot;Acc:O16662]
WBGene00003822	nsy-1	II	5022764	5029982	24104671	biomart_GO0002376	NA	Mitogen-activated protein kinase kinase kinase nsy-1 [Source:UniProtKB/Swiss-Prot;Acc:Q21029]
WBGene00003995	pgp-1	IV	12591697	12599169	178215	biomart_GO0002376	NA	Multidrug resistance protein pgp-1 [Source:UniProtKB/Swiss-Prot;Acc:P34712]
WBGene00003997	pgp-3	X	11352136	11357094	181326	biomart_GO0002376	NA	Multidrug resistance protein pgp-3 [Source:UniProtKB/Swiss-Prot;Acc:P34713]
WBGene00004036	plc-1	X	10794852	10815004	181274	biomart_GO0002376	NA	1-phosphatidylinositol 4,5-bisphosphate phosphodiesterase epsilon-1 [Source:UniProtKB/Swiss-Prot;Acc:G5EFI8]
WBGene00004055	pmk-1	IV	8148794	8151156	191743	biomart_GO0002376	NA	Mitogen-activated protein kinase pmk-1 [Source:UniProtKB/Swiss-Prot;Acc:Q17446]
WBGene00004096	pqm-1	II	11150299	11152600	174705	biomart_GO0002376	NA	ParaQuat (Methylviologen) responsive; Paraquat responsive protein [Source:UniProtKB/TrEMBL;Acc:G5EFY7]
WBGene00004196	prx-11	I	12971120	12972347	353387	biomart_GO0002376	NA	PeRoXisome assembly factor [Source:UniProtKB/TrEMBL;Acc:O62103]
WBGene00004395	rol-3	V	8228300	8238409	179204	biomart_GO0002376	NA
WBGene00004758	sek-1	X	7816720	7821045	181043	biomart_GO0002376	NA	Dual specificity mitogen-activated protein kinase kinase sek-1 [Source:UniProtKB/Swiss-Prot;Acc:G5EDF7]
WBGene00004801	sir-2.2	X	13328252	13331248	181455	biomart_GO0002376	NA	NAD-dependent protein deacylase sir-2.2 [Source:UniProtKB/Swiss-Prot;Acc:Q20480]
WBGene00004809	skr-3	V	16121824	16122648	180081	biomart_GO0002376	NA	SKR-3; SKp1 Related (Ubiquitin ligase complex component) [Source:UniProtKB/TrEMBL;Acc:G5EE67]
WBGene00004857	sma-3	III	6860939	6863968	175955	biomart_GO0002376	NA	Dwarfin sma-3 [Source:UniProtKB/Swiss-Prot;Acc:P45896]
WBGene00004860	sma-6	II	6324484	6327355	174044	biomart_GO0002376	NA	Serine/threonine-protein kinase sma-6 [Source:UniProtKB/Swiss-Prot;Acc:Q09488]
WBGene00004911	snf-12	X	9029478	9033955	181143	biomart_GO0002376	NA	Transporter [Source:UniProtKB/TrEMBL;Acc:O45813]
WBGene00004962	spe-8	I	118109	120870	171606	biomart_GO0002376	NA	Spermatocyte protein spe-8 [Source:UniProtKB/Swiss-Prot;Acc:O01798]
WBGene00004986	spp-1	III	10355122	10355982	176452	biomart_GO0002376	NA	SaPosin-like Protein family [Source:UniProtKB/TrEMBL;Acc:Q22291]
WBGene00004988	spp-3	X	7314969	7315353	180993	biomart_GO0002376	NA	SaPosin-like Protein family [Source:UniProtKB/TrEMBL;Acc:Q22336]
WBGene00005003	spp-18	IV	9593667	9594425	185015	biomart_GO0002376	NA	SaPosin-like Protein family [Source:UniProtKB/TrEMBL;Acc:Q19837]
WBGene00005077	src-1	I	1566929	1580196	171722	biomart_GO0002376	NA	Tyrosine protein-kinase src-1 [Source:UniProtKB/Swiss-Prot;Acc:G5EE56]
WBGene00005078	src-2	I	14322237	14328965	173296	biomart_GO0002376	NA	Tyrosine protein-kinase src-2 [Source:UniProtKB/Swiss-Prot;Acc:O45539]
WBGene00006411	octr-1	X	5609155	5611250	184469	biomart_GO0002376	NA	OCTopamine Receptor (GPCR) [Source:UniProtKB/TrEMBL;Acc:Q7JP61]
WBGene00006575	tir-1	III	3869591	3901466	175502	biomart_GO0002376	NA	Sterile alpha and TIR motif-containing protein tir-1 [Source:UniProtKB/Swiss-Prot;Acc:Q86DA5]
WBGene00006578	tli-1	I	10536115	10538086	172936	biomart_GO0002376	NA	ToLlIp homolog [Source:UniProtKB/TrEMBL;Acc:Q93565]
WBGene00006612	trf-1	III	13430462	13433394	176767	biomart_GO0002376	NA	TNF Receptor Associated Factor (TRAF) homolog; TRF-1 [Source:UniProtKB/TrEMBL;Acc:G5EG80]
WBGene00006627	tsp-1	III	8237995	8239423	192096	biomart_GO0002376	NA	Tetraspanin-1 [Source:UniProtKB/Swiss-Prot;Acc:P34285]
WBGene00006875	vab-9	II	8636233	8637711	188736	biomart_GO0002376	NA	Cell junction protein VAB-9 [Source:UniProtKB/TrEMBL;Acc:G5ED30]
WBGene00006890	vem-1	X	8087554	8089427	181066	biomart_GO0002376	NA
WBGene00007153	clec-41	V	13134965	13138101	179797	biomart_GO0002376	NA	C-type LECtin [Source:UniProtKB/TrEMBL;Acc:P90732]
WBGene00007440	C08E8.4	V	18371846	18373528	182409	biomart_GO0002376	NA
WBGene00007506	C10C5.2	IV	9371508	9373636	182493	biomart_GO0002376	NA
WBGene00007659	pals-5	I	13130808	13132464	182748	biomart_GO0002376	NA	Protein containing ALS2cr12 (ALS2CR12) signature [Source:UniProtKB/TrEMBL;Acc:O45257]
WBGene00007682	C18D11.6	III	11810556	11811046	259533	biomart_GO0002376	NA
WBGene00007689	C18E9.9	II	8988359	8989544	182792	biomart_GO0002376	NA
WBGene00007717	C25D7.5	V	15053765	15056280	182884	biomart_GO0002376	NA
WBGene00007807	C29F3.7	V	15354833	15357572	180036	biomart_GO0002376	NA
WBGene00007867	C32H11.4	IV	12921264	12923288	178244	biomart_GO0002376	NA
WBGene00007875	dod-24	IV	12940106	12941405	178245	biomart_GO0002376	NA	Downstream Of DAF-16 (Regulated by DAF-16) [Source:UniProtKB/TrEMBL;Acc:Q9XUH3]
WBGene00007924	rsu-1	III	3472003	3473718	175451	biomart_GO0002376	NA	Ras SUppressor homolog [Source:UniProtKB/TrEMBL;Acc:Q09497]
WBGene00007989	fipr-22	I	14155470	14156316	259409	biomart_GO0002376	NA	FIP (Fungus-Induced Protein) Related [Source:UniProtKB/TrEMBL;Acc:O62092]
WBGene00007990	fipr-23	I	14153270	14154168	173283	biomart_GO0002376	NA	FIP (Fungus-Induced Protein) Related [Source:UniProtKB/TrEMBL;Acc:O62091]
WBGene00007992	fipr-24	I	14157611	14158076	183286	biomart_GO0002376	NA	FIP (Fungus-Induced Protein) Related [Source:UniProtKB/TrEMBL;Acc:O62093]
WBGene00008149	pyp-1	IV	9995472	9999032	177856	biomart_GO0002376	NA	Inorganic pyrophosphatase 1 [Source:UniProtKB/Swiss-Prot;Acc:Q18680]
WBGene00008199	C49C3.9	IV	17339640	17342314	178519	biomart_GO0002376	NA
WBGene00008234	C50F4.9	V	9523167	9524199	183680	biomart_GO0002376	NA
WBGene00008239	fshr-1	V	9889839	9894849	179381	biomart_GO0002376	NA	FSHR (Mammalian follicle stimulating hormone receptor) homolog [Source:UniProtKB/TrEMBL;Acc:L8EC40]
WBGene00008336	C55A6.7	V	11519335	11520530	183836	biomart_GO0002376	NA
WBGene00008400	drh-3	I	7820831	7826433	172546	biomart_GO0002376	NA	Dicer Related Helicase [Source:UniProtKB/TrEMBL;Acc:Q93413]
WBGene00008486	ugt-44	IV	10469741	10471899	177939	biomart_GO0002376	NA	UDP-GlucuronosylTransferase [Source:UniProtKB/TrEMBL;Acc:O17757]
WBGene00008492	F01D5.1	II	13996958	13997606	175049	biomart_GO0002376	NA
WBGene00008494	F01D5.3	II	13999059	14000144	184057	biomart_GO0002376	NA
WBGene00008495	F01D5.5	II	14001686	14002306	184058	biomart_GO0002376	NA
WBGene00008577	F08G2.5	II	13832870	13833653	184201	biomart_GO0002376	NA
WBGene00008584	irg-4	IV	12435802	12438274	184206	biomart_GO0002376	NA	Infection Response protein [Source:UniProtKB/TrEMBL;Acc:Q19223]
WBGene00008634	F10A3.4	V	16149125	16151870	180084	biomart_GO0002376	NA
WBGene00008698	F11D11.3	V	18757982	18760285	184350	biomart_GO0002376	NA
WBGene00008726	F13A7.11	V	16394015	16395075	184406	biomart_GO0002376	NA
WBGene00008900	F16H6.10	V	18222746	18224447	180190	biomart_GO0002376	NA
WBGene00008940	F18H3.4	X	13529088	13532032	181474	biomart_GO0002376	NA
WBGene00008969	F20C5.4	IV	8764867	8767450	184717	biomart_GO0002376	NA
WBGene00008988	F20G2.5	V	13771508	13773695	184745	biomart_GO0002376	NA
WBGene00009039	F22B3.8	IV	11422711	11425251	184809	biomart_GO0002376	NA	Tyrosine-protein kinase [Source:UniProtKB/TrEMBL;Acc:Q19704]
WBGene00009160	F26E4.5	I	9768836	9771068	172828	biomart_GO0002376	NA	Tyrosine-protein kinase [Source:UniProtKB/TrEMBL;Acc:O01325]
WBGene00009165	gpx-1	I	9780287	9781418	184981	biomart_GO0002376	NA	Glutathione peroxidase 1 [Source:UniProtKB/Swiss-Prot;Acc:O02621]
WBGene00009166	F26F2.1	V	20559080	20561895	184982	biomart_GO0002376	NA
WBGene00009213	thn-1	IV	12380104	12380857	185060	biomart_GO0002376	NA	THaumatiN family [Source:UniProtKB/TrEMBL;Acc:Q19874]
WBGene00009393	clec-62	II	12893065	12895098	174926	biomart_GO0002376	NA	C-type LECtin [Source:UniProtKB/TrEMBL;Acc:O45440]
WBGene00009397	clec-66	II	12904398	12906686	174929	biomart_GO0002376	NA	C-type LECtin [Source:UniProtKB/TrEMBL;Acc:O45445]
WBGene00009426	F35E12.2	V	13722254	13724881	185304	biomart_GO0002376	NA
WBGene00009429	irg-5	V	13737007	13738474	185307	biomart_GO0002376	NA	Infection Response protein [Source:UniProtKB/TrEMBL;Acc:O02357]
WBGene00009430	F35E12.6	V	13734118	13736247	179866	biomart_GO0002376	NA
WBGene00009431	dct-17	V	13727763	13730776	179865	biomart_GO0002376	NA	DAF-16/FOXO Controlled, germline Tumor affecting [Source:UniProtKB/TrEMBL;Acc:Q52GY1]
WBGene00009432	cld-9	V	13749181	13751972	179869	biomart_GO0002376	NA	Cub (CUB) Like Domain containing protein [Source:UniProtKB/TrEMBL;Acc:G5EFQ6]
WBGene00009433	F35E12.9	V	13741321	13745127	179867	biomart_GO0002376	NA
WBGene00009434	F35E12.10	V	13745696	13748758	179868	biomart_GO0002376	NA
WBGene00009635	F42F12.3	X	12350578	12351788	185670	biomart_GO0002376	NA
WBGene00009710	F44G3.10	V	16138846	16139627	185758	biomart_GO0002376	NA
WBGene00009805	F47B8.4	V	14323607	14324631	179930	biomart_GO0002376	NA
WBGene00009897	skpo-1	II	8400299	8404848	174340	biomart_GO0002376	NA	Peroxidase skpo-1 [Source:UniProtKB/Swiss-Prot;Acc:Q20616]
WBGene00009971	F53C11.1	V	13775751	13777767	179871	biomart_GO0002376	NA
WBGene00009973	F53C11.3	V	13782399	13784102	179872	biomart_GO0002376	NA	Uncharacterized oxidoreductase F53C11.3 [Source:UniProtKB/Swiss-Prot;Acc:Q93761]
WBGene00010019	F54B8.4	V	15816464	15817143	186201	biomart_GO0002376	NA
WBGene00010034	F54B11.11	X	13578783	13581728	186218	biomart_GO0002376	NA
WBGene00010050	F54D5.4	II	11569818	11571002	174772	biomart_GO0002376	NA
WBGene00010123	F55G11.2	IV	12967448	12969289	186337	biomart_GO0002376	NA
WBGene00010125	dod-22	IV	12965387	12967318	178247	biomart_GO0002376	NA	Downstream Of DAF-16 (Regulated by DAF-16) [Source:UniProtKB/TrEMBL;Acc:Q9XUE0]
WBGene00010127	F55G11.7	IV	12960436	12962120	178246	biomart_GO0002376	NA
WBGene00010128	F55G11.8	IV	12962808	12964625	186340	biomart_GO0002376	NA
WBGene00010251	sta-2	V	9741206	9744326	3565291	biomart_GO0002376	NA	Signal transducer and activator of transcription b [Source:UniProtKB/Swiss-Prot;Acc:Q20977]
WBGene00010470	cdr-4	V	12407428	12408592	259654	biomart_GO0002376	NA	CaDmium Responsive; Cadmium-inducible lysosomal protein CDR-4 [Source:UniProtKB/TrEMBL;Acc:G5EDZ7]
WBGene00010658	K08D8.4	IV	12907469	12909998	187144	biomart_GO0002376	NA
WBGene00010659	K08D8.5	IV	12910647	12912145	178243	biomart_GO0002376	NA
WBGene00010712	K09B11.5	IV	13431288	13434068	178307	biomart_GO0002376	NA	Tyrosine-protein kinase [Source:UniProtKB/TrEMBL;Acc:Q9U3B5]
WBGene00010745	dod-17	IV	12976231	12978343	187266	biomart_GO0002376	NA	Downstream Of DAF-16 (Regulated by DAF-16) [Source:UniProtKB/TrEMBL;Acc:O45667]
WBGene00010851	M04C3.2	V	19445873	19448901	180274	biomart_GO0002376	NA
WBGene00011039	R05H5.4	II	10198309	10199768	174581	biomart_GO0002376	NA	Tyrosine-protein kinase [Source:UniProtKB/TrEMBL;Acc:Q21764]
WBGene00011979	T24B8.5	II	9082626	9083146	188838	biomart_GO0002376	NA
WBGene00012010	T25B9.4	IV	10755760	10757716	188882	biomart_GO0002376	NA	Tyrosine-protein kinase [Source:UniProtKB/TrEMBL;Acc:Q22765]
WBGene00012011	T25B9.5	IV	10752398	10754785	188883	biomart_GO0002376	NA	Tyrosine-protein kinase [Source:UniProtKB/TrEMBL;Acc:Q22766]
WBGene00012019	dkf-2	V	16747559	16788435	180121	biomart_GO0002376	NA	Serine/threonine-protein kinase dkf-2 [Source:UniProtKB/Swiss-Prot;Acc:O45818]
WBGene00012101	zip-10	V	11650079	11650774	179599	biomart_GO0002376	NA	Transcription factor zip-10 [Source:UniProtKB/Swiss-Prot;Acc:Q22835]
WBGene00012172	W01B6.5	IV	10076325	10078705	189082	biomart_GO0002376	NA	Tyrosine-protein kinase [Source:UniProtKB/TrEMBL;Acc:Q23102]
WBGene00012352	dkf-1	I	13640297	13648405	173234	biomart_GO0002376	NA	Serine/threonine-protein kinase dkf-1 [Source:UniProtKB/Swiss-Prot;Acc:Q9XUJ7]
WBGene00012366	maea-1	I	13806917	13812268	173248	biomart_GO0002376	NA	MAEA (MAcrophage Erythroblast Attacher protein) homolog [Source:UniProtKB/TrEMBL;Acc:O18188]
WBGene00012462	Y17G7B.8	II	12025887	12027747	189455	biomart_GO0002376	NA
WBGene00012518	comt-2	V	16493655	16494449	189563	biomart_GO0002376	NA	Catechol-O-MethylTransferase family [Source:UniProtKB/TrEMBL;Acc:Q9XXH0]
WBGene00012624	fbxa-150	V	20522621	20524512	189692	biomart_GO0002376	NA	F-box A protein [Source:UniProtKB/TrEMBL;Acc:Q9XX49]
WBGene00012755	Y41C4A.8	III	11706969	11708820	176603	biomart_GO0002376	NA
WBGene00012785	Y43C5B.2	IV	10351445	10352343	189849	biomart_GO0002376	NA	Tyrosine-protein kinase [Source:UniProtKB/TrEMBL;Acc:Q9XXE5]
WBGene00012813	Y43F8B.2	V	19519925	19533110	180278	biomart_GO0002376	NA
WBGene00013273	2020-03-05	II	12358756	12367023	174876	biomart_GO0002376	NA	MARCH (Membrane-Associated Ring finger (C3HC4)) homolog [Source:UniProtKB/TrEMBL;Acc:Q9XWI0]
WBGene00013475	Y69E1A.3	IV	10952359	10954689	190549	biomart_GO0002376	NA	Tyrosine-protein kinase [Source:UniProtKB/TrEMBL;Acc:Q9XW34]
WBGene00013651	Y105C5B.11	IV	15937112	15941491	190893	biomart_GO0002376	NA
WBGene00013754	fbxa-116	V	20187710	20188882	190968	biomart_GO0002376	NA	F-box A protein [Source:UniProtKB/TrEMBL;Acc:Q2YS44]
WBGene00013801	Y116A8C.24	IV	17068795	17070903	178481	biomart_GO0002376	NA	Tyrosine-protein kinase [Source:UniProtKB/TrEMBL;Acc:H8ESG3]
WBGene00013811	Y116A8C.38	IV	17131545	17133657	178492	biomart_GO0002376	NA	Tyrosine-protein kinase [Source:UniProtKB/TrEMBL;Acc:Q9U2T8]
WBGene00013837	fbxa-30	III	1274514	1275588	191058	biomart_GO0002376	NA	F-box A protein [Source:UniProtKB/TrEMBL;Acc:A4F332]
WBGene00013840	fbxa-151	III	1265673	1266855	191061	biomart_GO0002376	NA	F-box A protein [Source:UniProtKB/TrEMBL;Acc:G5EDF8]
WBGene00013878	atfs-1	V	14193685	14197695	179922	biomart_GO0002376	NA	Stress activated transcription factor atfs-1 [Source:UniProtKB/Swiss-Prot;Acc:Q23272]
WBGene00013947	ZK228.4	V	18462804	18465320	180201	biomart_GO0002376	NA
WBGene00014137	clec-187	IV	12869270	12871513	191451	biomart_GO0002376	NA	C-type LECtin [Source:UniProtKB/TrEMBL;Acc:Q9XUA7]
WBGene00014138	clec-186	IV	12866109	12869080	178238	biomart_GO0002376	NA	C-type LECtin [Source:UniProtKB/TrEMBL;Acc:O02343]
WBGene00014251	gstk-1	II	9656689	9657719	191563	biomart_GO0002376	NA	Glutathione S-transferase kappa 1 [Source:UniProtKB/Swiss-Prot;Acc:Q09652]
WBGene00014252	ZK1320.2	II	9657876	9659002	174520	biomart_GO0002376	NA
WBGene00014698	C37A5.3	I	14154769	14155249	13182956	biomart_GO0002376	NA
WBGene00014699	C37A5.5	I	14151868	14152182	13182954	biomart_GO0002376	NA
WBGene00014700	C37A5.6	I	14150731	14151041	13182953	biomart_GO0002376	NA
WBGene00015216	valv-1	IV	7444639	7445432	182010	biomart_GO0002376	NA
WBGene00015362	fbxa-105	V	7390529	7392111	179126	biomart_GO0002376	NA	F-box A protein [Source:UniProtKB/TrEMBL;Acc:O17054]
WBGene00015455	C04G6.5	II	5085785	5086121	173877	biomart_GO0002376	NA	UPF0057 membrane protein C04G6.5 [Source:UniProtKB/Swiss-Prot;Acc:Q17638]
WBGene00015574	irg-1	V	3523587	3524575	182379	biomart_GO0002376	NA	Infection Response protein [Source:UniProtKB/TrEMBL;Acc:O16327]
WBGene00015641	C09E7.7	III	6546723	6551242	175930	biomart_GO0002376	NA
WBGene00015648	orai-1	III	646754	654463	175221	biomart_GO0002376	NA
WBGene00015716	sox-4	X	3505286	3511529	182547	biomart_GO0002376	NA	SOX (Mammalian SRY box) family [Source:UniProtKB/TrEMBL;Acc:Q17922]
WBGene00015759	C14C6.5	V	536628	537418	178574	biomart_GO0002376	NA
WBGene00015768	C14C11.4	V	5647564	5651040	178950	biomart_GO0002376	NA
WBGene00015818	C16A11.5	II	4223309	4226330	182650	biomart_GO0002376	NA	LOW QUALITY PROTEIN: Uncharacterized protein CELE_C16A11.5 [Source:RefSeq peptide;Acc:NP_001338811]
WBGene00015932	C17H12.6	IV	6821077	6822506	182755	biomart_GO0002376	NA
WBGene00015933	C17H12.8	IV	6818606	6820643	177447	biomart_GO0002376	NA
WBGene00015994	C18H7.4	IV	593329	595233	182803	biomart_GO0002376	NA	Tyrosine-protein kinase [Source:UniProtKB/TrEMBL;Acc:Q9GZG1]
WBGene00016085	C25A8.5	IV	6999557	7001493	182879	biomart_GO0002376	NA	Tyrosine-protein kinase [Source:UniProtKB/TrEMBL;Acc:Q18142]
WBGene00016218	pals-23	III	124778	126527	3565025	biomart_GO0002376	NA	Protein containing ALS2cr12 (ALS2CR12) signature [Source:UniProtKB/TrEMBL;Acc:Q8MNX2]
WBGene00016343	cnnm-3	X	3036427	3045806	180591	biomart_GO0002376	NA	Metal transporter cnnm-3 [Source:UniProtKB/Swiss-Prot;Acc:A0A131MCZ8]
WBGene00016379	C33H5.13	IV	7791704	7792263	183188	biomart_GO0002376	NA
WBGene00016416	C34F11.5	II	5195804	5199257	266855	biomart_GO0002376	NA	Tyrosine-protein kinase [Source:UniProtKB/TrEMBL;Acc:Q18462]
WBGene00016424	C34H4.1	IV	1555579	1557560	176963	biomart_GO0002376	NA
WBGene00016462	C35E7.10	I	10810648	10812923	172988	biomart_GO0002376	NA	Tyrosine-protein kinase [Source:UniProtKB/TrEMBL;Acc:H2KZ80]
WBGene00016542	C39H7.4	IV	5611950	5614608	183349	biomart_GO0002376	NA
WBGene00016599	C42D8.1	X	5109504	5112452	180782	biomart_GO0002376	NA
WBGene00016769	C49C8.5	IV	8648596	8653677	177668	biomart_GO0002376	NA
WBGene00016783	irg-2	V	4042404	4043599	183619	biomart_GO0002376	NA	Infection Response protein [Source:UniProtKB/TrEMBL;Acc:O16224]
WBGene00016788	C49G7.10	V	4040409	4042004	183624	biomart_GO0002376	NA
WBGene00016903	2020-03-04	I	280120	286115	171616	biomart_GO0002376	NA	MARCH (Membrane-Associated Ring finger (C3HC4)) homolog [Source:UniProtKB/TrEMBL;Acc:Q9N5V7]
WBGene00016912	clec-86	X	7139875	7140566	183775	biomart_GO0002376	NA	C-type LECtin [Source:UniProtKB/TrEMBL;Acc:Q18821]
WBGene00016943	acdh-1	I	6497436	6499560	172358	biomart_GO0002376	NA	Acyl CoA DeHydrogenase [Source:UniProtKB/TrEMBL;Acc:Q8IAB6]
WBGene00016954	C55C3.4	IV	5676212	5678144	177346	biomart_GO0002376	NA	Tyrosine-protein kinase [Source:UniProtKB/TrEMBL;Acc:Q18865]
WBGene00017041	D2007.1	III	8155470	8155989	183937	biomart_GO0002376	NA
WBGene00017088	akir-1	I	4137134	4140634	171997	biomart_GO0002376	NA	AKIRin (Conserved nuclear protein family) homolog [Source:UniProtKB/TrEMBL;Acc:Q966L3]
WBGene00017123	maoc-1	II	7196276	7197495	174181	biomart_GO0002376	NA	MAO-C-like dehydratase domain [Source:UniProtKB/TrEMBL;Acc:Q19058]
WBGene00017262	F08F3.4	V	5410955	5413001	178924	biomart_GO0002376	NA
WBGene00017582	F18G5.6	X	9262027	9264331	184656	biomart_GO0002376	NA
WBGene00017589	F19B10.10	II	3677535	3681415	173712	biomart_GO0002376	NA
WBGene00017591	F19C7.1	IV	4605786	4608216	177224	biomart_GO0002376	NA
WBGene00017678	asp-12	V	8269254	8272058	179210	biomart_GO0002376	NA	ASpartyl Protease [Source:UniProtKB/TrEMBL;Acc:O01531]
WBGene00017726	F22H10.2	X	16678488	16679823	184872	biomart_GO0002376	NA
WBGene00017736	F23C8.7	I	2422334	2425185	184892	biomart_GO0002376	NA	Tyrosine-protein kinase [Source:UniProtKB/TrEMBL;Acc:Q9TXI2]
WBGene00017964	F31F7.1	V	6276439	6278160	185179	biomart_GO0002376	NA
WBGene00018023	set-11	II	2690472	2694311	185242	biomart_GO0002376	NA	SET (Trithorax/polycomb) domain containing [Source:UniProtKB/TrEMBL;Acc:O17186]
WBGene00018210	F39G3.5	V	4722618	4724621	178863	biomart_GO0002376	NA
WBGene00018216	F40A3.1	V	7891530	7895518	185506	biomart_GO0002376	NA
WBGene00018237	irg-7	X	3235768	3243624	180613	biomart_GO0002376	NA
WBGene00018274	F41C3.8	II	4716047	4718536	173814	biomart_GO0002376	NA
WBGene00018643	drd-50	IV	4117732	4119179	177176	biomart_GO0002376	NA	Dietary restriction down regulated [Source:UniProtKB/TrEMBL;Acc:Q9GZE5]
WBGene00018694	F52E1.5	V	8379474	8383747	3565082	biomart_GO0002376	NA
WBGene00018729	F53A9.6	X	8713461	8713952	186145	biomart_GO0002376	NA
WBGene00018760	irg-3	V	2592487	2595062	178726	biomart_GO0002376	NA	Infection Response protein [Source:UniProtKB/TrEMBL;Acc:P91316]
WBGene00018966	F56D2.5	III	5578435	5581343	186378	biomart_GO0002376	NA	RBR-type E3 ubiquitin transferase [Source:UniProtKB/TrEMBL;Acc:Q20871]
WBGene00018970	clec-68	IV	3926417	3929024	186388	biomart_GO0002376	NA	C-type LECtin [Source:UniProtKB/TrEMBL;Acc:Q3LFM3]
WBGene00018984	F56F10.1	X	872517	875948	24104657	biomart_GO0002376	NA	Putative serine protease F56F10.1 [Source:UniProtKB/Swiss-Prot;Acc:P90893]
WBGene00018999	F57B9.8	III	6933661	6935334	175967	biomart_GO0002376	NA	Tyrosine-protein kinase [Source:UniProtKB/TrEMBL;Acc:Q20933]
WBGene00019081	F59A3.8	I	5522396	5525340	186579	biomart_GO0002376	NA	Tyrosine-protein kinase [Source:UniProtKB/TrEMBL;Acc:P91360]
WBGene00019100	F59B1.8	V	3641858	3644243	178784	biomart_GO0002376	NA
WBGene00019213	H20E11.1	IV	6830145	6833464	177449	biomart_GO0002376	NA
WBGene00019214	H20E11.2	IV	6827777	6829490	186754	biomart_GO0002376	NA
WBGene00019215	H20E11.3	IV	6824894	6826763	177448	biomart_GO0002376	NA
WBGene00019298	K02D7.1	IV	292429	298280	176851	biomart_GO0002376	NA	Purine nucleoside phosphorylase [Source:UniProtKB/TrEMBL;Acc:O61217]
WBGene00019327	zip-2	III	833858	835808	175240	biomart_GO0002376	NA	BZIP transcription factor family [Source:UniProtKB/TrEMBL;Acc:Q21148]
WBGene00019373	K04A8.1	V	6566336	6568747	179047	biomart_GO0002376	NA
WBGene00019411	K05F1.10	II	5803675	5805473	187030	biomart_GO0002376	NA
WBGene00019467	K07B1.7	V	9345022	9346962	179318	biomart_GO0002376	NA
WBGene00019473	cyp-35A5	V	3936326	3938496	178802	biomart_GO0002376	NA	CYtochrome P450 family [Source:UniProtKB/TrEMBL;Acc:O44649]
WBGene00019564	K09D9.1	V	4025091	4026212	187208	biomart_GO0002376	NA
WBGene00019619	asp-14	X	6444189	6446664	180917	biomart_GO0002376	NA	ASpartyl Protease [Source:UniProtKB/TrEMBL;Acc:Q94271]
WBGene00019645	swt-7	V	5029324	5030811	178890	biomart_GO0002376	NA	Sugar transporter SWEET [Source:UniProtKB/TrEMBL;Acc:O44620]
WBGene00019682	K12H4.7	III	8048424	8051155	176136	biomart_GO0002376	NA	Putative serine protease K12H4.7 [Source:UniProtKB/Swiss-Prot;Acc:P34528]
WBGene00019779	endu-2	X	8242056	8247869	181079	biomart_GO0002376	NA	ENDonuclease, poly(U) specific [Source:UniProtKB/TrEMBL;Acc:Q9GYM9]
WBGene00019803	PDB1.1	X	7556788	7559085	181016	biomart_GO0002376	NA
WBGene00019825	R02D3.8	IV	255966	257199	176845	biomart_GO0002376	NA
WBGene00020003	R11E3.1	IV	4789503	4791983	187810	biomart_GO0002376	NA	Tyrosine-protein kinase [Source:UniProtKB/TrEMBL;Acc:Q9TYX4]
WBGene00020038	R12E2.13	I	4177305	4178447	172010	biomart_GO0002376	NA
WBGene00020106	R151.1	III	7216526	7221186	187907	biomart_GO0002376	NA
WBGene00020289	T06C10.3	IV	7870865	7873034	188160	biomart_GO0002376	NA	Tyrosine-protein kinase [Source:UniProtKB/TrEMBL;Acc:Q22243]
WBGene00020455	fbxa-59	III	940879	943469	188447	biomart_GO0002376	NA	F-box A protein [Source:UniProtKB/TrEMBL;Acc:Q9TZ27]
WBGene00020456	fbxa-60	III	944795	946298	188448	biomart_GO0002376	NA	F-box A protein [Source:UniProtKB/TrEMBL;Acc:Q9TZ26]
WBGene00020579	T19D12.4	II	6631105	6637099	174096	biomart_GO0002376	NA
WBGene00020647	pqbp-1.1	IV	259970	261683	176847	biomart_GO0002376	NA	PQBP1 (Polyglutamine tract-binding neurodegeneration protein) homolog [Source:UniProtKB/TrEMBL;Acc:O16786]
WBGene00020658	T21F4.1	X	5630248	5631824	180830	biomart_GO0002376	NA
WBGene00020659	T21G5.1	I	6874304	6876928	266839	biomart_GO0002376	NA	Tyrosine-protein kinase [Source:UniProtKB/TrEMBL;Acc:O02064]
WBGene00020665	T22B2.1	X	3926081	3929576	188716	biomart_GO0002376	NA
WBGene00020760	T24C4.4	III	872622	873531	188845	biomart_GO0002376	NA
WBGene00020799	T25D10.1	II	6403401	6405040	174062	biomart_GO0002376	NA
WBGene00021635	Y47G6A.5	I	3533885	3539196	189992	biomart_GO0002376	NA	Tyrosine-protein kinase [Source:UniProtKB/TrEMBL;Acc:Q9N3S5]
WBGene00021789	nol-6	II	1425758	1437499	173520	biomart_GO0002376	NA	Nucleolar protein 6 [Source:UniProtKB/TrEMBL;Acc:Q95XY4]
WBGene00021793	Y52D5A.2	IV	5462501	5464448	190185	biomart_GO0002376	NA	Tyrosine-protein kinase [Source:UniProtKB/TrEMBL;Acc:Q9N4S6]
WBGene00022262	Y73C8C.3	V	3115303	3118128	190660	biomart_GO0002376	NA
WBGene00022265	Y73C8C.8	V	3110089	3113851	178753	biomart_GO0002376	NA
WBGene00022495	fbxa-78	III	1257213	1258414	191046	biomart_GO0002376	NA	F-box A protein [Source:UniProtKB/TrEMBL;Acc:G5EDF8]
WBGene00022634	ZC581.7	I	6660436	6662315	266838	biomart_GO0002376	NA	Tyrosine-protein kinase [Source:UniProtKB/TrEMBL;Acc:O01774]
WBGene00022644	dod-19	V	411782	414760	178564	biomart_GO0002376	NA	Downstream Of DAF-16 (Regulated by DAF-16) [Source:UniProtKB/TrEMBL;Acc:A0A0K3ASK2]
WBGene00022645	ZK6.11	V	415713	417708	191209	biomart_GO0002376	NA
WBGene00022780	ZK622.1	II	5293800	5295612	191366	biomart_GO0002376	NA	Tyrosine-protein kinase [Source:UniProtKB/TrEMBL;Acc:Q23554]
WBGene00022848	ZK1055.7	V	6602728	6605375	179051	biomart_GO0002376	NA
WBGene00044073	tag-244	IV	1550878	1553119	176962	biomart_GO0002376	NA
WBGene00044305	rad-8	I	5744148	5745617	3565366	biomart_GO0002376	NA	Reticulon-4-interacting protein 1, mitochondrial [Source:UniProtKB/Swiss-Prot;Acc:Q4W4Z2]
WBGene00044900	cnc-11	V	1442588	1442876	4926913	biomart_GO0002376	NA	CaeNaCin (Caenorhabditis bacteriocin) [Source:UniProtKB/TrEMBL;Acc:A4V4W3]
WBGene00045211	C18D11.9	III	11809118	11809561	4926890	biomart_GO0002376	NA
WBGene00077712	nipi-4	V	7868470	7870807	179167	biomart_GO0002376	NA
WBGene00194727	C18D11.10	III	11807784	11808464	13191465	biomart_GO0002376	NA
WBGene00003030	lin-45	IV	6742538	6748424	177436	NA	Nicholas_et_Hodgkin_Okuyama et al_Zou_et_al	Raf homolog serine/threonine-protein kinase [Source:UniProtKB/Swiss-Prot;Acc:Q07292]
WBGene00003186	mek-2	I	3005403	3013448	171872	NA	Nicholas_et_Hodgkin_Okuyama et al_Zou_et_al	Dual specificity mitogen-activated protein kinase kinase mek-2 [Source:UniProtKB/Swiss-Prot;Acc:Q10664]
WBGene00007097	B0024.4	V	10297399	10298865	179432	NA	Sahu_et_al
WBGene00003095	lys-6	IV	11626910	11627947	178087	NA	White_et_al	LYSozyme [Source:UniProtKB/TrEMBL;Acc:Q20968]
WBGene00003368	mkk-4	X	10027856	10030130	185682	NA	Xu_et_al	MAP kinase kinase mkk-4 [Source:UniProtKB/Swiss-Prot;Acc:Q20347]
WBGene00002335	let-60	IV	11688227	11691088	178104	NA	Zou_et_al	Ras protein let-60 [Source:UniProtKB/Swiss-Prot;Acc:P22981]
WBGene00006923	vhp-1	II	5323005	5340826	173904	NA	Kim_et_al	Tyrosine-protein phosphatase vhp-1 [Source:UniProtKB/Swiss-Prot;Acc:Q10038]
WBGene00003185	mek-1	X	7479248	7481010	181004	NA	Kim_et_al_Marudhupandiyan_et_Balamurugan	Dual specificity mitogen-activated protein kinase kinase mek-1 [Source:UniProtKB/Swiss-Prot;Acc:Q21307]
WBGene00010700	nipi-3	X	15607969	15610631	181650	NA	Pujol_et_al_McEwan_et_al
WBGene00000001	aap-1	I	5107833	5110183	172141	NA	Evans_et_al	Phosphoinositide 3-kinase adapter subunit; Phosphoinositide kinase AdAPter subunit [Source:UniProtKB/TrEMBL;Acc:G5EDP9]
WBGene00003401	mpk-1	III	4216764	4228108	175545	NA	Nicholas_et_Hodgkin_Okuyama et al_Zou_et_al	Mitogen-activated protein kinase mpk-1 [Source:UniProtKB/Swiss-Prot;Acc:P39745]
WBGene00000229	atp-2	III	5228417	5230536	175716	NA	Pellegrino_et_al	ATP synthase subunit beta, mitochondrial [Source:UniProtKB/Swiss-Prot;Acc:P46561]
WBGene00020930	hlh-30	IV	4014799	4034784	177157	NA	Visvikis_et_al	Helix Loop Helix [Source:UniProtKB/TrEMBL;Acc:Q86MJ3]
WBGene00002187	kgb-1	IV	405621	410033	176866	NA	Kim_et_al_Marudhupandiyan_et_Balamurugan	GLH-binding kinase 1 [Source:UniProtKB/Swiss-Prot;Acc:O44408]
WBGene00002583	let-363	I	5245743	5263413	172167	NA	Bakowski et al	Target of rapamycin homolog [Source:UniProtKB/Swiss-Prot;Acc:Q95Q95]
WBGene00000090	age-1	II	11519328	11527054	174762	NA	Garsin_et_al_Anyanful_et_al	Phosphatidylinositol 3-kinase age-1 [Source:UniProtKB/Swiss-Prot;Acc:Q94125]
WBGene00002178	jnk-1	IV	6957641	6963716	177460	NA	Marudhupandiyan_et_Balamurugan	Stress-activated protein kinase jnk-1 [Source:UniProtKB/Swiss-Prot;Acc:Q8WQG9]
WBGene00004804	skn-1	IV	5651087	5660523	177343	NA	Papp_et_al_Zhi_et_al	SKiNhead [Source:UniProtKB/TrEMBL;Acc:V6CLA3]
WBGene00012929	rsks-1	III	11245120	11252281	176554	NA	Seo_et_al	Ribosomal protein S6 kinase beta [Source:UniProtKB/Swiss-Prot;Acc:Q9NAH6]
WBGene00001477	fmo-2	IV	10682524	10684385	177958	NA	Sahu_et_al	Dimethylaniline monooxygenase [N-oxide-forming] [Source:UniProtKB/TrEMBL;Acc:G5EBJ9]
WBGene00000939	dcr-1	III	8071916	8080281	176138	NA	Yuen_et_al_Iatsenko_et_al	Endoribonuclease dcr-1 [Source:UniProtKB/Swiss-Prot;Acc:P34529]
WBGene00002177	jkk-1	X	5368468	5372059	180810	NA	Marudhupandiyan_et_Balamurugan	Dual specificity mitogen-activated protein kinase kinase jkk-1 [Source:UniProtKB/Swiss-Prot;Acc:G5EDT6]
WBGene00016997	cebp-1	X	1452695	1454000	180481	NA	McEwan_et_al	C/EBP (CCAAT/enhancer-binding protein) homolog [Source:UniProtKB/TrEMBL;Acc:Q18909]
WBGene00003807	npr-1	X	4767178	4769985	180752	NA	Reddy_et_al_Andersen_et_al_Styer_et_al_Doroszuk_et_al_Balla_et_al_Nakad_et_al	NeuroPeptide Receptor family [Source:UniProtKB/TrEMBL;Acc:Q18534]
WBGene00013111	sta-1	IV	16664320	16671467	178465	NA	Tanguy_et_al	Signal transducer and activator of transcription 1 [Source:UniProtKB/Swiss-Prot;Acc:Q9NAD6]

## Sheet: Dmel_ImmAg
flybase_gene_id	external_gene_name	chromosome_name	start_position	end_position	entrezID	Longevity	database_aging	databse_immunity	handcurated
FBgn0026379	Pten	2L	10256319	10261049	43991	pro	AgeFactDB;GenAge	biomart_GO0002376	NA
FBgn0001247	Ide	3L	20371672	20375896	40248	NA	biomart_GO0007568	biomart_GO0002376	NA
FBgn0002525	Lam	2L	5542480	5546642	33782	NA	biomart_GO0007568	biomart_GO0002376	NA
FBgn0003118	pnt	3R	23290231	23346167	42757	NA	biomart_GO0007568	biomart_GO0002376	NA
FBgn0003256	rl	2R	1071462	1125927	3354888	NA	biomart_GO0007568	biomart_GO0002376	NA
FBgn0010269	Dsor1	X	9247342	9250037	31872	NA	biomart_GO0007568	biomart_GO0002376	NA
FBgn0015946	grim	3L	18302719	18304417	40014	NA	biomart_GO0007568	biomart_GO0002376	NA
FBgn0022764	Sin3A	2R	12575240	12592917	36382	NA	biomart_GO0007568	biomart_GO0002376	NA
FBgn0026404	Dronc	3L	9968479	9971002	39173	NA	biomart_GO0007568	biomart_GO0002376	NA
FBgn0027491	Cdk5alpha	2L	10308131	10310956	34385	NA	biomart_GO0007568	biomart_GO0002376	NA
FBgn0032210	CYLD	2L	10295859	10299847	34380	NA	biomart_GO0007568	biomart_GO0002376	NA
FBgn0034521	Mgat1	2R	20559156	20562331	37323	NA	biomart_GO0007568	biomart_GO0002376	NA
FBgn0266557	kis	2L	210735	250823	33185	NA	biomart_GO0007568	biomart_GO0002376	NA
FBgn0000546	EcR	2R	6087873	6169087	35540	anti	biomart_GO0007568;AgeFactDB;GenAge	biomart_GO0002376	NA
FBgn0004657	mys	X	8061645	8070237	44885	anti	biomart_GO0007568;AgeFactDB;GenAge	biomart_GO0002376	NA
FBgn0005198	gig	3L	20129181	20139010	40201	pro	biomart_GO0007568;AgeFactDB;GenAge	biomart_GO0002376	NA
FBgn0013762	Cdk5	2R	15569528	15571417	36727	pro	biomart_GO0007568;AgeFactDB;GenAge	biomart_GO0002376	NA
FBgn0014141	cher	3R	17091533	17125389	42066	pro	biomart_GO0007568;AgeFactDB;GenAge	biomart_GO0002376	NA
FBgn0026317	Tsc1	3R	24130307	24134654	42862	pro	biomart_GO0007568;AgeFactDB;GenAge	biomart_GO0002376	NA
FBgn0028707	Mt2	2L	12096525	12097687	34632	pro	biomart_GO0007568;AgeFactDB;GenAge	biomart_GO0002376	NA
FBgn0034366	Atg7	2R	18620466	18625044	37141	pro	biomart_GO0007568;AgeFactDB;GenAge	biomart_GO0002376	NA
FBgn0038570	Prx5	3R	18165442	18167273	3771951	pro	biomart_GO0007568;AgeFactDB;GenAge	biomart_GO0002376	NA
FBgn0040309	Jafrac1	X	13329824	13331994	53578	pro	biomart_GO0007568;AgeFactDB;GenAge	biomart_GO0002376	NA
FBgn0259170	alpha-Man-Ia	X	10266792	10325958	31957	anti	biomart_GO0007568;AgeFactDB;GenAge	biomart_GO0002376	NA
FBgn0004507	GlyP	2L	2130813	2137296	33386	anti	biomart_GO0007568;GenAge	biomart_GO0002376	NA
FBgn0003205	Ras85D	3R	9510561	9513067	41140	NA	biomart_GO0007568;KEGG4213	biomart_GO0002376	NA
FBgn0000261	Cat	3L	18822604	18828188	40048	pro	biomart_GO0007568;KEGG4213;AgeFactDB;GenAge	biomart_GO0002376	NA
FBgn0010213	Sod2	2R	16772785	16773915	36878	pro	biomart_GO0007568;KEGG4213;AgeFactDB;GenAge	biomart_GO0002376	NA
FBgn0021796	Tor	2L	13004480	13013197	47396	anti	biomart_GO0007568;KEGG4213;AgeFactDB;GenAge	biomart_GO0002376	NA
FBgn0024248	chico	2L	10242512	10247078	64880	anti	biomart_GO0007568;KEGG4213;AgeFactDB;GenAge	biomart_GO0002376	NA
FBgn0038197	foxo	3R	14056945	14087978	41709	pro	biomart_GO0007568;KEGG4213;AgeFactDB;GenAge	biomart_GO0002376	NA
FBgn0283499	InR	3R	21570248	21619321	42549	anti	biomart_GO0007568;KEGG4213;AgeFactDB;GenAge	biomart_GO0002376	NA
FBgn0000490	dpp	2L	2428372	2459823	33432	pro	GenAge	biomart_GO0002376	NA
FBgn0259704	Nsun5	3R	19160099	19162300	7354421	anti	GenAge	biomart_GO0002376	NA
FBgn0010379	Akt1	3R	16099228	16105670	41957	pro	KEGG4213;AgeFactDB;GenAge	biomart_GO0002376	NA
FBgn0015279	Pi3K92E	3R	20628972	20634732	42446	pro	KEGG4213;AgeFactDB;GenAge	biomart_GO0002376	NA
FBgn0045035	tefu	3R	15242236	15232212	41839	NA	NA	biomart_GO0002376	Petersen_et_al2012
FBgn0034199	Gbp1	2R	17136451	17136903	36936	NA	NA	biomart_GO0002376	Sung_et_al
FBgn0004587	B52	3R	13661311	13666891	41670	NA	NA	biomart_GO0002376	Bergwitz_et_al
FBgn0261617	nej	X	9665442	9687066	43856	NA	NA	biomart_GO0002376	Bergwitz_et_al
FBgn0036980	RhoBTB	3L	20376242	20382398	40249	NA	NA	biomart_GO0002376	Bergwitz_et_al
FBgn0004647	N	X	3134870	3172221	31293	NA	biomart_GO0007568	biomart_GO0002376;IIIDB	NA
FBgn0040294	POSH	2R	17568732	17572322	36990	pro	biomart_GO0007568;AgeFactDB;GenAge	biomart_GO0002376;IIIDB	NA
FBgn0243512	puc	3R	8105332	8122294	40958	anti	biomart_GO0007568;AgeFactDB;GenAge	biomart_GO0002376;IIIDB	NA
FBgn0261560	Thor	2L	3478434	3479612	33569	pro	biomart_GO0007568;KEGG4213;AgeFactDB;GenAge	biomart_GO0002376;IIIDB	NA
FBgn0004864	hop	X	11360930	11368098	32080	pro	GenAge	biomart_GO0002376;IIIDB	NA
FBgn0016917	Stat92E	3R	20535323	20552311	42428	pro	GenAge	biomart_GO0002376;IIIDB	NA
FBgn0260866	dnr1	2R	22592964	22563152	37575	NA	NA	biomart_GO0002376;IIIDB	Cao_et_al
FBgn0031975	Tg	2L	8026898	8011405	34093	NA	NA	biomart_GO0002376;IIIDB	Fernando_et_al_Kounatidis_et_al
FBgn0041579	AttC	2R	13394667	13393705	36484	NA	NA	biomart_GO0002376;IIIDB	Lin_et_al
FBgn0034407	DptB	2R	18867895	18867391	37184	NA	NA	biomart_GO0002376;IIIDB	Lin_et_al
FBgn0012042	AttA	2R	14748215	14747362	36636	NA	NA	biomart_GO0002376;IIIDB	Badinloo_et_al
FBgn0014865	Mtk	2R	15409113	15408846	36708	NA	NA	biomart_GO0002376;IIIDB	Badinloo_et_al
FBgn0010388	Dro	2R	14746714	14745961	36635	NA	NA	biomart_GO0002376;IIIDB	Loch_et_al_Badinloo_et_al
FBgn0043903	dome	X	19676061	19683518	32976	NA	NA	biomart_GO0002376;IIIDB	Li_et_al
FBgn0034246	Dcr-2	2R	17574979	17581525	36993	NA	NA	biomart_GO0002376;IIIDB	Lim_et_al
FBgn0087035	AGO2	3L	15554113	15561042	39683	NA	NA	biomart_GO0002376;IIIDB	Li_Prazak_et_al
FBgn0051217	modSP	3R	16652446	16655662	42032	NA	NA	biomart_GO0002376;KEGG04624	Bergwitz_et_al
FBgn0000229	bsk	2L	10247502	10250501	44801	pro	AgeFactDB;GenAge	biomart_GO0002376;KEGG04624;IIIDB	NA
FBgn0001291	Jra	2R	10096480	10098556	36057	NA	biomart_GO0007568	biomart_GO0002376;KEGG04624;IIIDB	NA
FBgn0010303	hep	X	13079205	13090434	32256	NA	biomart_GO0007568	biomart_GO0002376;KEGG04624;IIIDB	NA
FBgn0030695	PGRP-LE	X	15801153	15803880	32534	NA	biomart_GO0007568	biomart_GO0002376;KEGG04624;IIIDB	NA
FBgn0035977	PGRP-LF	3L	9349609	9351489	39064	NA	biomart_GO0007568	biomart_GO0002376;KEGG04624;IIIDB	NA
FBgn0015765	p38a	3R	24150416	24152321	42866	pro	biomart_GO0007568;GenAge	biomart_GO0002376;KEGG04624;IIIDB	NA
FBgn0024846	p38b	2L	13780689	13782611	34780	pro	biomart_GO0007568;GenAge	biomart_GO0002376;KEGG04624;IIIDB	NA
FBgn0014018	Rel	3R	9047977	9044183	41087	NA	NA	biomart_GO0002376;KEGG04624;IIIDB	Petersen_at_al2013_ Badinloo_et_al_Kounatidis_et_al
FBgn0034647	pirk	2R	21662995	21660967	37468	NA	NA	biomart_GO0002376;KEGG04624;IIIDB	Fernando_et_al_Kounatidis_et_al
FBgn0013983	imd	2R	18413599	18409796	44339	NA	NA	biomart_GO0002376;KEGG04624;IIIDB	Petersen_at_al2013_Lin_et_al_Badinloo_et_al_Davoodi_et_al_Kounatidis_et_al
FBgn0262473	Tl	3R	26799041	26842403	43222	NA	NA	biomart_GO0002376;KEGG04624;IIIDB	Fabian_et_al
FBgn0000250	cact	2L	16313036	16326207	34969	NA	NA	biomart_GO0002376;KEGG04624;IIIDB	Fabian_et_al
FBgn0011274	Dif	2L	17413248	17433161	35045	NA	NA	biomart_GO0002376;KEGG04624;IIIDB	Fabian_et_al
FBgn0010385	Def	2R	10054576	10054178	36047	NA	NA	biomart_GO0002376;KEGG04624;IIIDB	Badinloo_et_al
FBgn0000276	CecA1	3R	30211273	30210874	43596	NA	NA	biomart_GO0002376;KEGG04624;IIIDB	Loch_et_al_Badinloo_et_al
FBgn0035976	PGRP-LC	3L	9348336	9338810	39063	NA	NA	biomart_GO0002376;KEGG04624;IIIDB	DeVeale_et_al
FBgn0037906	PGRP-LB	3R	11460552	11452849	41379	NA	NA	biomart_GO0002376;KEGG04624;IIIDB	Paredes_et_al
FBgn0033153	Gadd45	2R	7249161	7250655	35646	pro	AgeFactDB;GenAge	IIIDB	NA
FBgn0038475	Keap1	3R	17073942	17079945	42062	anti	AgeFactDB;GenAge	IIIDB	NA
FBgn0032699	CG10383	2L	18690904	18695602	35123	NA	biomart_GO0007568	IIIDB	NA
FBgn0035132	mthl10	3L	332801	342915	38057	NA	biomart_GO0007568	NA	Sung_et_al
FBgn0031461	daw	2L	2805261	2812376	33474	anti	biomart_GO0007568;GenAge	NA	Clark_et_al
FBgn0011300	babo	2R	8952339	8962796	35900	anti	biomart_GO0007568;GenAge	NA	Clark_et_al
FBgn0283472	S6k	3L	5797549	5810931	38654	anti	biomart_GO0007568;KEGG4213;AgeFactDB;GenAge	NA	Cho_et_al
FBgn0000659	fkh	3R	28580976	28585264	43383	NA	KEGG4213	NA	Bolukbasi_et_al_Varma_et_al
FBgn0000251	cad	2L	20783135	20770731	35341	NA	NA	NA	Ryu_et_al
FBgn0037734	trbd	3R	9711037	9705996	41179	NA	NA	NA	Fernando_et_al_Kounatidis_et_al
FBgn0013720	pck	X	1470666	1472325	31101	NA	NA	NA	Morris_et_al

## Sheet: Dmel_Ag
flybase_gene_id	external_gene_name	chromosome_name	start_position	end_position	entrezID	Longevity	database	handcurated
FBgn0000097	aop	2L	2156484	2178754	33392	NA	biomart_GO0007568	NA
FBgn0000158	bam	3R	25243039	25245109	43038	pro	AgeFactDB;GenAge	NA
FBgn0000229	bsk	2L	10247502	10250501	44801	pro	AgeFactDB;GenAge	NA
FBgn0000257	car	X	19566019	19569401	32947	pro	biomart_GO0007568;AgeFactDB;GenAge	NA
FBgn0000261	Cat	3L	18822604	18828188	40048	pro	biomart_GO0007568;KEGG4213;AgeFactDB;GenAge	NA
FBgn0000273	Pka-C1	2L	9682315	9699297	34284	pro	KEGG4213;AgeFactDB;GenAge	NA
FBgn0000274	Pka-C2	3R	30695537	30697138	43644	NA	KEGG4213	NA
FBgn0000330	cm	X	7009006	7011145	31647	pro	biomart_GO0007568;AgeFactDB;GenAge	NA
FBgn0000479	dnc	X	3176440	3343767	31309	anti	AgeFactDB;GenAge	NA
FBgn0000482	dor	X	1665052	1668451	31118	pro	biomart_GO0007568;AgeFactDB;GenAge	NA
FBgn0000490	dpp	2L	2428372	2459823	33432	pro	GenAge	NA
FBgn0000546	EcR	2R	6087873	6169087	35540	anti	biomart_GO0007568;AgeFactDB;GenAge	NA
FBgn0000565	Eip71CD	3L	15511052	15513202	39675	pro	biomart_GO0007568;AgeFactDB;GenAge	NA
FBgn0000566	Eip55E	2R	18627918	18629395	37143	NA	AgeFactDB	NA
FBgn0000588	esc	2L	11827204	11829405	34595	anti	AgeFactDB;GenAge	NA
FBgn0000629	E(z)	3L	10634575	10638130	39203	anti	AgeFactDB;GenAge	NA
FBgn0000659	fkh	3R	28580976	28585264	43383	pro	biomart_GO0007568;KEGG4213;GenAge	NA
FBgn0001087	g	X	13727204	13736278	44819	pro	biomart_GO0007568;AgeFactDB;GenAge	NA
FBgn0001128	Gpdh1	2L	5943643	5948968	33824	anti	GenAge	NA
FBgn0001186	Hex-A	X	9585675	9589813	45875	anti	GenAge	NA
FBgn0001187	Hex-C	2R	15218837	15220329	44008	anti	GenAge	NA
FBgn0001202	hook	2L	19030844	19033498	35169	pro	biomart_GO0007568;AgeFactDB;GenAge	NA
FBgn0001216	Hsc70-1	3L	13974061	13977761	39542	NA	KEGG4213	NA
FBgn0001217	Hsc70-2	3R	13044759	13047388	41609	NA	KEGG4213	NA
FBgn0001218	Hsc70-3	X	11801696	11807117	32133	pro	AgeFactDB;GenAge	NA
FBgn0001223	Hsp22	3L	9372931	9374964	3772576	pro_anti	biomart_GO0007568;AgeFactDB;GenAge	NA
FBgn0001225	Hsp26	3L	9376418	9377427	39075	pro	biomart_GO0007568;AgeFactDB;GenAge	NA
FBgn0001226	Hsp27	3L	9384063	9385694	39078	pro	biomart_GO0007568;AgeFactDB;GenAge	NA
FBgn0001229	Hsp67Bc	3L	9371511	9372497	39071	pro	GenAge	NA
FBgn0001230	Hsp68	3R	24055080	24057310	42852	pro	biomart_GO0007568;KEGG4213;AgeFactDB;GenAge	NA
FBgn0001247	Ide	3L	20371672	20375896	40248	NA	biomart_GO0007568	NA
FBgn0001257	ImpL2	3L	4224006	4236147	38513	pro	biomart_GO0007568;AgeFactDB;GenAge	NA
FBgn0001291	Jra	2R	10096480	10098556	36057	NA	biomart_GO0007568	NA
FBgn0001981	esg	2L	NA	NA	34903	anti	GenAge	NA
FBgn0002525	Lam	2L	5542480	5546642	33782	NA	biomart_GO0007568	NA
FBgn0002566	lt	2L	22924795	22943135	3355130	pro	biomart_GO0007568;AgeFactDB;GenAge	NA
FBgn0002719	Men	3R	12713103	12722442	47173	pro	biomart_GO0007568;GenAge	NA
FBgn0002774	mle	2R	5974857	5980778	35523	pro	biomart_GO0007568;AgeFactDB;GenAge	NA
FBgn0002921	Atpalpha	3R	20948714	20976239	48971	NA	biomart_GO0007568	NA
FBgn0003028	ovo	X	5048273	5070929	31429	anti	AgeFactDB;GenAge	NA
FBgn0003068	per	X	2685580	2692780	31251	NA	biomart_GO0007568	NA
FBgn0003118	pnt	3R	23290231	23346167	42757	NA	biomart_GO0007568	NA
FBgn0003205	Ras85D	3R	9510561	9513067	41140	NA	biomart_GO0007568;KEGG4213	NA
FBgn0003210	rb	X	4535635	4540626	31381	pro	biomart_GO0007568;AgeFactDB;GenAge	NA
FBgn0003256	rl	2R	1071462	1125927	3354888	NA	biomart_GO0007568	NA
FBgn0003301	rut	X	14787478	14826073	32406	pro	biomart_GO0007568;KEGG4213;AgeFactDB;GenAge	NA
FBgn0003308	ry	3R	13032528	13038020	41605	pro	biomart_GO0007568;AgeFactDB;GenAge	NA
FBgn0003326	sca	2R	12780541	12802010	36411	NA	AgeFactDB	NA
FBgn0003360	sesB	X	10780893	10786958	32007	NA	biomart_GO0007568	NA
FBgn0003435	sm	2R	19517864	19631508	37254	NA	biomart_GO0007568	NA
FBgn0003462	Sod1	3L	11112281	11113740	39251	pro	biomart_GO0007568;KEGG4213;AgeFactDB;GenAge	NA
FBgn0003502	Btk29A	2L	8258373	8301079	34132	NA	biomart_GO0007568	NA
FBgn0003607	Su(var)205	2L	8209626	8211122	34119	pro	GenAge	NA
FBgn0003676	CCT1	3R	22489105	22491439	117353	NA	AgeFactDB	NA
FBgn0003731	Egfr	2R	21522420	21559977	37455	NA	biomart_GO0007568	NA
FBgn0004057	Zw	X	19667252	19672353	32974	pro	AgeFactDB;GenAge	NA
FBgn0004373	fwd	3L	305393	319884	45374	pro	biomart_GO0007568;AgeFactDB;GenAge	NA
FBgn0004397	Vinc	X	2214347	2222567	31201	pro	GenAge	NA
FBgn0004406	tam	2L	13823980	13827772	34792	NA	biomart_GO0007568	NA
FBgn0004407	DNApol-gamma35	2L	13831482	13833105	3772064	anti	AgeFactDB;GenAge	NA
FBgn0004507	GlyP	2L	2130813	2137296	33386	anti	biomart_GO0007568;GenAge	NA
FBgn0004552	Akh	3L	4141467	4142070	38495	NA	AgeFactDB	NA
FBgn0004647	N	X	3134870	3172221	31293	NA	biomart_GO0007568	NA
FBgn0004657	mys	X	8061645	8070237	44885	anti	biomart_GO0007568;AgeFactDB;GenAge	NA
FBgn0004852	Ac76E	3L	19939287	19977960	40180	NA	KEGG4213	NA
FBgn0004864	hop	X	11360930	11368098	32080	pro	GenAge	NA
FBgn0004901	Prat	3R	7909598	7911779	40935	NA	biomart_GO0007568	NA
FBgn0005198	gig	3L	20129181	20139010	40201	pro	biomart_GO0007568;AgeFactDB;GenAge	NA
FBgn0005278	Sam-S	2L	106903	114432	48552	NA	biomart_GO0007568	NA
FBgn0010213	Sod2	2R	16772785	16773915	36878	pro	biomart_GO0007568;KEGG4213;AgeFactDB;GenAge	NA
FBgn0010222	Nmdmc	3R	9042508	9050555	47895	pro	GenAge	NA
FBgn0010226	GstS1	2R	17093246	17099501	36927	pro	AgeFactDB;GenAge	NA
FBgn0010263	Rbp9	2L	2954762	2968434	33498	pro	AgeFactDB;GenAge	NA
FBgn0010269	Dsor1	X	9247342	9250037	31872	NA	biomart_GO0007568	NA
FBgn0010303	hep	X	13079205	13090434	32256	NA	biomart_GO0007568	NA
FBgn0010379	Akt1	3R	16099228	16105670	41957	pro	KEGG4213;AgeFactDB;GenAge	NA
FBgn0010504	kermit	2R	8146918	8156654	46027	pro	AgeFactDB;GenAge	NA
FBgn0010531	Ccs	2R	10121486	10122574	46035	NA	biomart_GO0007568	NA
FBgn0011296	l(2)efl	2R	23684651	23685543	37744	NA	KEGG4213	NA
FBgn0011300	babo	2R	8952339	8962796	35900	anti	biomart_GO0007568;GenAge	NA
FBgn0011455	ND-SGDH	3L	12137496	12138584	46260	anti	biomart_GO0007568;AgeFactDB;GenAge	NA
FBgn0011648	Mad	2L	3146056	3159643	33529	pro	GenAge	NA
FBgn0011706	rpr	3L	18397535	18398435	40015	NA	AgeFactDB	NA
FBgn0012051	CalpA	2R	19425113	19430564	37232	NA	biomart_GO0007568	NA
FBgn0013275	Hsp70Aa	3R	11954163	11956544	48581;44920	NA	KEGG4213	NA
FBgn0013276	Hsp70Ab	3R	11958535	11960909	48581;44920	NA	KEGG4213	NA
FBgn0013277	Hsp70Ba	3R	12465453	12467776	44921	pro_anti	KEGG4213;AgeFactDB;GenAge	NA
FBgn0013278	Hsp70Bb	3R	12505793	12508139	48583;44921;48582	NA	KEGG4213	NA
FBgn0013279	Hsp70Bc	3R	12509076	12511461	48583;44921;48582	NA	KEGG4213	NA
FBgn0013672	mt:ATPase6	mitochondrion_genome	4062	4736	19893539	NA	biomart_GO0007568	NA
FBgn0013762	Cdk5	2R	15569528	15571417	36727	pro	biomart_GO0007568;AgeFactDB;GenAge	NA
FBgn0014028	SdhB	2R	6807626	6809172	35590	pro	AgeFactDB;GenAge	NA
FBgn0014141	cher	3R	17091533	17125389	42066	pro	biomart_GO0007568;AgeFactDB;GenAge	NA
FBgn0014391	sun	X	15847859	15849258	44046	anti	biomart_GO0007568;AgeFactDB;GenAge	NA
FBgn0014863	Mlp84B	3R	7112850	7117732	40849	pro	AgeFactDB;GenAge	NA
FBgn0015011	AhcyL2	3R	16978439	16982158	42043	anti	GenAge	NA
FBgn0015269	Nf1	3R	25983013	25995737	43149	pro	biomart_GO0007568;AgeFactDB;GenAge	NA
FBgn0015279	Pi3K92E	3R	20628972	20634732	42446	pro	KEGG4213;AgeFactDB;GenAge	NA
FBgn0015575	alpha-Est7	3R	7519563	7523753	40901	NA	biomart_GO0007568	NA
FBgn0015765	p38a	3R	24150416	24152321	42866	pro	biomart_GO0007568;GenAge	NA
FBgn0015805	HDAC1	3L	4626734	4629467	38565	anti	biomart_GO0007568;KEGG4213;AgeFactDB;GenAge	NA
FBgn0015946	grim	3L	18302719	18304417	40014	NA	biomart_GO0007568	NA
FBgn0016076	vri	2L	5288944	5311223	33759	NA	biomart_GO0007568	NA
FBgn0016120	ATPsynD	3R	19095000	19096271	42291	NA	biomart_GO0007568	NA
FBgn0016917	Stat92E	3R	20535323	20552311	42428	pro	GenAge	NA
FBgn0017566	ND-75	X	8248651	8251687	31762	anti	GenAge	NA
FBgn0020236	ATPCL	2R	15993531	16001290	36760	anti	GenAge	NA
FBgn0020238	14-3-3epsilon	3R	18242531	18250550	42186	anti	biomart_GO0007568;AgeFactDB;GenAge	NA
FBgn0020278	loco	3R	22619968	22639387	42672	anti	AgeFactDB;GenAge	NA
FBgn0020309	crol	2L	11794327	11809438	34592	anti	GenAge	NA
FBgn0020622	Pi3K21B	2L	297880	305233	33203	NA	KEGG4213	NA
FBgn0020653	Trxr-1	X	8242528	8248033	31760	pro	biomart_GO0007568;AgeFactDB;GenAge	NA
FBgn0021796	Tor	2L	13004480	13013197	47396	anti	biomart_GO0007568;KEGG4213;AgeFactDB;GenAge	NA
FBgn0022710	Ac13E	X	15510877	15554278	32485	NA	KEGG4213	NA
FBgn0022764	Sin3A	2R	12575240	12592917	36382	NA	biomart_GO0007568	NA
FBgn0023000	mth	3L	343378	346957	38058	pro_anti	biomart_GO0007568;AgeFactDB;GenAge	NA
FBgn0023169	AMPKalpha	X	1375536	1378896	43904	pro	KEGG4213;GenAge	NA
FBgn0023215	Mnt	X	3671801	3701672	31331	pro	AgeFactDB;GenAge	NA
FBgn0023416	Ac3	2L	21632587	21647964	35419	NA	KEGG4213	NA
FBgn0023479	teq	3L	9074643	9092131	39048	anti	GenAge	NA
FBgn0023511	Edem1	X	1903704	1908827	31154	anti	biomart_GO0007568;AgeFactDB;GenAge	NA
FBgn0023517	Pgam5	X	1872400	1873565	31143	pro	GenAge	NA
FBgn0024150	Ac78C	3L	21136447	21171930	40333	NA	KEGG4213	NA
FBgn0024248	chico	2L	10242512	10247078	64880	anti	biomart_GO0007568;KEGG4213;AgeFactDB;GenAge	NA
FBgn0024291	Sirt1	2L	13165564	13169551	34708	pro	biomart_GO0007568;KEGG4213;AgeFactDB;GenAge	NA
FBgn0024432	Dlc90F	3R	18299229	18300044	42199	NA	biomart_GO0007568	NA
FBgn0024846	p38b	2L	13780689	13782611	34780	pro	biomart_GO0007568;GenAge	NA
FBgn0025352	Mtpbeta	2R	23866648	23868603	37784	NA	biomart_GO0007568	NA
FBgn0025391	Scgdelta	X	1735945	1754065	31129	pro	AgeFactDB;GenAge	NA
FBgn0025800	Smox	X	8137041	8142279	31738	anti	biomart_GO0007568;GenAge	NA
FBgn0026199	myo	4	690686	696055	43811	pro	GenAge	NA
FBgn0026317	Tsc1	3R	24130307	24134654	42862	pro	biomart_GO0007568;AgeFactDB;GenAge	NA
FBgn0026379	Pten	2L	10256319	10261049	43991	pro	AgeFactDB;GenAge	NA
FBgn0026404	Dronc	3L	9968479	9971002	39173	NA	biomart_GO0007568	NA
FBgn0026439	Eaat1	2L	9333567	9341925	34251	NA	biomart_GO0007568	NA
FBgn0026479	Drp1	2L	2581281	2585430	33445	pro	GenAge	NA
FBgn0027109	NPF	3R	16609220	16611325	42018	anti	GenAge	NA
FBgn0027111	miple1	3L	267299	270336	38047	NA	biomart_GO0007568	NA
FBgn0027491	Cdk5alpha	2L	10308131	10310956	34385	NA	biomart_GO0007568	NA
FBgn0027492	wdb	3R	27561675	27582241	43312	NA	biomart_GO0007568;AgeFactDB	NA
FBgn0027569	cert	3L	8282528	8289870	38928	pro	AgeFactDB;GenAge	NA
FBgn0027779	VhaSFD	2L	16722883	16727826	34997	pro	biomart_GO0007568;AgeFactDB;GenAge	NA
FBgn0028387	chm	2L	7412417	7422736	43928	anti	GenAge	NA
FBgn0028425	JhI-21	2L	12051755	12056042	34624	anti	GenAge	NA
FBgn0028427	Ilk	3L	21216901	21219240	53573	anti	GenAge	NA
FBgn0028479	Mtpalpha	2L	9573563	9576769	34276	NA	biomart_GO0007568;AgeFactDB	NA
FBgn0028707	Mt2	2L	12096525	12097687	34632	pro	biomart_GO0007568;AgeFactDB;GenAge	NA
FBgn0028717	Lnk	3R	25888542	25893270	43130	anti	AgeFactDB;GenAge	NA
FBgn0028956	mthl3	2R	17448533	17452598	36961	NA	biomart_GO0007568	NA
FBgn0029002	miple2	3L	271200	275018	44787	NA	biomart_GO0007568	NA
FBgn0029117	Surf1	3L	6958346	6959586	44498	anti	AgeFactDB;GenAge	NA
FBgn0029502	Coq7	X	6771225	6773039	44007	NA	biomart_GO0007568	NA
FBgn0029752	TrxT	X	5310581	5311888	31443	pro	AgeFactDB;GenAge	NA
FBgn0029783	Sirt4	X	5664628	5665940	31480	pro	GenAge	NA
FBgn0029840	raptor	X	6082634	6090201	31543	NA	biomart_GO0007568;KEGG4213	NA
FBgn0029856	CG11700	X	6282037	6283575	31564	NA	biomart_GO0007568	NA
FBgn0029891	Pink1	X	6683798	6687302	31607	pro	GenAge	NA
FBgn0029943	Atg5	X	7314622	7323770	31666	NA	KEGG4213	NA
FBgn0029976	snz	X	7912089	7918444	31704	anti	biomart_GO0007568;AgeFactDB;GenAge	NA
FBgn0030057	Ppt1	X	8688627	8690227	31805	NA	biomart_GO0007568	NA
FBgn0030092	fh	X	9148080	9149071	31845	pro	biomart_GO0007568;AgeFactDB;GenAge	NA
FBgn0030350	SelG	X	11887284	11888240	32149	NA	biomart_GO0007568	NA
FBgn0030501	BthD	X	13612131	13613228	NA	NA	biomart_GO0007568	NA
FBgn0030512	Nadsyn	X	13684380	13718285	32328	pro	GenAge	NA
FBgn0030695	PGRP-LE	X	15801153	15803880	32534	NA	biomart_GO0007568	NA
FBgn0030718	ND-20	X	15985473	15986808	32565	anti	biomart_GO0007568;AgeFactDB;GenAge	NA
FBgn0030766	mthl1	X	16640968	16650309	32637	NA	biomart_GO0007568	NA
FBgn0030795	ppk28	X	16806068	16808515	32671	anti	GenAge	NA
FBgn0030844	ppk23	X	17566552	17569228	32731	anti	GenAge	NA
FBgn0031037	CG14207	X	19605199	19611413	32955	pro	GenAge	NA
FBgn0031148	Cbs	X	21045138	21049096	33081	pro	biomart_GO0007568;AgeFactDB;GenAge	NA
FBgn0031263	Tspo	2L	559612	560523	33231	anti	biomart_GO0007568;GenAge	NA
FBgn0031461	daw	2L	2805261	2812376	33474	anti	biomart_GO0007568;GenAge	NA
FBgn0031820	Daxx	2L	6480929	6487576	33906	pro	biomart_GO0007568;AgeFactDB;GenAge	NA
FBgn0031830	COX5B	2L	6557800	6559308	33918	NA	AgeFactDB	NA
FBgn0031885	Mnn1	2L	7056301	7063586	33991	NA	biomart_GO0007568	NA
FBgn0032061	CG9314	2L	8705572	8707527	34198	NA	KEGG4213	NA
FBgn0032210	CYLD	2L	10295859	10299847	34380	NA	biomart_GO0007568	NA
FBgn0032699	CG10383	2L	18690904	18695602	35123	NA	biomart_GO0007568	NA
FBgn0032840	sNPF	2L	20027915	20056373	35286	NA	biomart_GO0007568	NA
FBgn0033096	Zip42C.1	2R	6716342	6717707	35579	NA	biomart_GO0007568	NA
FBgn0033127	Tsp42Ef	2R	7025010	7028082	35615	anti	biomart_GO0007568;GenAge	NA
FBgn0033153	Gadd45	2R	7249161	7250655	35646	pro	AgeFactDB;GenAge	NA
FBgn0033238	azot	2R	7949839	7950465	35751	pro	GenAge	NA
FBgn0033448	hebe	2R	9828104	9836642	36011	pro	biomart_GO0007568;AgeFactDB;GenAge	NA
FBgn0033631	Sod3	2R	11380347	11384114	36232	NA	KEGG4213	NA
FBgn0033672	rho-7	2R	11986513	11988787	36281	pro	AgeFactDB;GenAge	NA
FBgn0033782	sug	2R	12924567	12930644	36424	pro	AgeFactDB;GenAge	NA
FBgn0033799	GLaz	2R	13163959	13168032	36447	pro	biomart_GO0007568;AgeFactDB;GenAge	NA
FBgn0033846	mip120	2R	13506430	13513112	36499	NA	biomart_GO0007568	NA
FBgn0033885	DJ-1alpha	2R	13942534	13943377	36543	pro	AgeFactDB;GenAge	NA
FBgn0034009	CG8155	2R	15317817	15322171	36698	NA	biomart_GO0007568	NA
FBgn0034219	mthl4	2R	17445185	17447483	36960	NA	biomart_GO0007568	NA
FBgn0034312	CG10916	2R	18173669	18175725	37081	NA	biomart_GO0007568	NA
FBgn0034366	Atg7	2R	18620466	18625044	37141	pro	biomart_GO0007568;AgeFactDB;GenAge	NA
FBgn0034521	Mgat1	2R	20559156	20562331	37323	NA	biomart_GO0007568	NA
FBgn0034657	LBR	2R	21720495	21724055	37482	anti	AgeFactDB;GenAge	NA
FBgn0034877	levy	2R	23548239	23548982	37728	NA	biomart_GO0007568	NA
FBgn0034897	Sesn	2R	23713900	23734846	37755	NA	biomart_GO0007568	NA
FBgn0035088	CG3776	2R	24969678	24970855	37996	pro_anti	AgeFactDB;GenAge	NA
FBgn0035131	mthl9	3L	329822	332309	38056	NA	biomart_GO0007568	NA
FBgn0035132	mthl10	3L	332801	342915	38057	NA	biomart_GO0007568	NA
FBgn0035169	Dci	3L	851346	852673	38100	pro	GenAge	NA
FBgn0035371	AhcyL1	3L	2768466	2772325	38342	anti	GenAge	NA
FBgn0035468	Gr63a	3L	3894999	3896603	38453	anti	biomart_GO0007568;AgeFactDB;GenAge	NA
FBgn0035623	mthl2	3L	5604790	5607190	38636	NA	biomart_GO0007568	NA
FBgn0035789	mthl6	3L	7485967	7487918	38839	NA	biomart_GO0007568	NA
FBgn0035847	mthl7	3L	8178675	8180514	38910	NA	biomart_GO0007568	NA
FBgn0035977	PGRP-LF	3L	9349609	9351489	39064	NA	biomart_GO0007568	NA
FBgn0036046	Ilp2	3L	9799698	9800440	39150	anti	biomart_GO0007568;KEGG4213;AgeFactDB;GenAge	NA
FBgn0036191	Sugb	3L	11683980	11690155	39314	NA	biomart_GO0007568;AgeFactDB	NA
FBgn0036199	Bmcp	3L	11720934	11728118	39322	anti	AgeFactDB;GenAge	NA
FBgn0036568	ATPsynbetaL	3L	16097834	16100088	39761	anti	biomart_GO0007568;AgeFactDB;GenAge	NA
FBgn0036756	Cln3	3L	17809231	17814119	39981	NA	biomart_GO0007568	NA
FBgn0036775	Rpc53	3L	18107848	18109574	40002	anti	GenAge	NA
FBgn0036813	Atg3	3L	18748687	18750483	40044	pro	AgeFactDB;GenAge	NA
FBgn0036816	Indy	3L	18828632	18846267	40049	anti	biomart_GO0007568;AgeFactDB;GenAge	NA
FBgn0037019	Pex16	3L	20776766	20778264	40293	pro	AgeFactDB;GenAge	NA
FBgn0037248	srl	3R	4422483	4429335	40562	pro	AgeFactDB;GenAge	NA
FBgn0037324	Orco	3R	5407183	5412406	40650	anti	AgeFactDB;GenAge	NA
FBgn0037574	Coq2	3R	8314784	8316543	40988	anti	biomart_GO0007568;GenAge	NA
FBgn0037802	Sirt6	3R	10255349	10261849	41254	pro	biomart_GO0007568;AgeFactDB;GenAge	NA
FBgn0037873	SdhC	3R	11208887	11209849	41340	pro	biomart_GO0007568;AgeFactDB;GenAge	NA
FBgn0037913	fabp	3R	11559896	11567054	3772232	pro	GenAge	NA
FBgn0037960	mthl5	3R	11883938	11887168	41438	NA	biomart_GO0007568	NA
FBgn0038074	Gnmt	3R	12674608	12676084	41561	pro	biomart_GO0007568;GenAge	NA
FBgn0038167	Lkb1	3R	13676549	13679430	41673	NA	biomart_GO0007568;AgeFactDB	NA
FBgn0038197	foxo	3R	14056945	14087978	41709	pro	biomart_GO0007568;KEGG4213;AgeFactDB;GenAge	NA
FBgn0038475	Keap1	3R	17073942	17079945	42062	anti	AgeFactDB;GenAge	NA
FBgn0038476	kuk	3R	17080244	17084781	42063	anti	biomart_GO0007568;AgeFactDB;GenAge	NA
FBgn0038519	Prx3	3R	17545222	17546531	42109	NA	biomart_GO0007568	NA
FBgn0038570	Prx5	3R	18165442	18167273	3771951	pro	biomart_GO0007568;AgeFactDB;GenAge	NA
FBgn0038788	Sirt2	3R	20328465	20330915	42414	pro	biomart_GO0007568;AgeFactDB;GenAge	NA
FBgn0038880	SIFaR	3R	21276664	21293998	42530	NA	biomart_GO0007568	NA
FBgn0039003	wfs1	3R	22687542	22690380	42679	NA	biomart_GO0007568	NA
FBgn0039044	p53	3R	23049657	23054082	2768677	anti	biomart_GO0007568;AgeFactDB;GenAge	NA
FBgn0039298	to	3R	25240180	25241668	43036	pro	AgeFactDB;GenAge	NA
FBgn0039386	CG5948	3R	25895822	25897174	43133	NA	KEGG4213	NA
FBgn0039576	UQCR-14L	3R	28294048	28294550	43369	anti	biomart_GO0007568;AgeFactDB;GenAge	NA
FBgn0039697	CG7834	3R	29801599	29802945	43515	NA	AgeFactDB	NA
FBgn0039802	dj-1beta	3R	30807117	30807978	43652	pro	AgeFactDB;GenAge	NA
FBgn0040070	Trx-2	2L	9613166	9616404	34281	pro	biomart_GO0007568;AgeFactDB;GenAge	NA
FBgn0040268	Top3alpha	2L	19498168	19502268	35236	pro	GenAge	NA
FBgn0040294	POSH	2R	17568732	17572322	36990	pro	biomart_GO0007568;AgeFactDB;GenAge	NA
FBgn0040305	MTF-1	3L	9430312	9439490	39089	pro	AgeFactDB;GenAge	NA
FBgn0040309	Jafrac1	X	13329824	13331994	53578	pro	biomart_GO0007568;AgeFactDB;GenAge	NA
FBgn0040319	Gclc	X	8102181	8116147	53581	pro	AgeFactDB;GenAge	NA
FBgn0040507	ACXD	3L	2237608	2243719	38284	NA	KEGG4213	NA
FBgn0040508	ACXC	2L	12912530	12916774	34689	NA	KEGG4213	NA
FBgn0040509	ACXB	2L	12916814	12921008	53427	NA	KEGG4213	NA
FBgn0040510	ACXA	2L	12921091	12925453	53432	NA	KEGG4213	NA
FBgn0041100	park	3L	21194754	21196853	40336	pro	GenAge	NA
FBgn0041342	Pcyt1	3L	1546092	1553504	117353	pro	biomart_GO0007568;GenAge	NA
FBgn0042132	CG18809	X	19741224	19744335	59170	anti	biomart_GO0007568;AgeFactDB;GenAge	NA
FBgn0043362	bchs	2L	5907169	5922776	33819	pro	AgeFactDB;GenAge	NA
FBgn0043792	CG30427	2R	24928747	24937477	37986	NA	biomart_GO0007568	NA
FBgn0044046	Ilp7	X	3667621	3668845	31328	NA	KEGG4213	NA
FBgn0044047	Ilp6	X	2331493	2334658	31220	pro	KEGG4213;GenAge	NA
FBgn0044048	Ilp5	3L	9823349	9823897	2768992	NA	KEGG4213;AgeFactDB	NA
FBgn0044049	Ilp4	3L	9803399	9804263	39152	NA	KEGG4213	NA
FBgn0044050	Ilp3	3L	9801298	9802120	39151	NA	KEGG4213;AgeFactDB	NA
FBgn0044051	Ilp1	3L	9798420	9799050	39149	NA	KEGG4213	NA
FBgn0044452	Atg2	3L	2774338	2780677	38344	pro	AgeFactDB;GenAge	NA
FBgn0045442	mthl12	3R	13353673	13355413	261599	NA	biomart_GO0007568	NA
FBgn0045443	mthl11	3R	10401032	10402966	117467	NA	biomart_GO0007568	NA
FBgn0046114	Gclm	3R	22685006	22686510	248194	pro	AgeFactDB;GenAge	NA
FBgn0050410	Rpi	2R	23355183	23356441	246599	anti	biomart_GO0007568;GenAge	NA
FBgn0051148	Gba1a	3R	23700621	23702605	42796	NA	biomart_GO0007568	NA
FBgn0051216	Naam	3R	19671450	19698742	42348	pro	biomart_GO0007568;AgeFactDB;GenAge	NA
FBgn0051354	Hsp70Bbb	3R	12502510	12504856	50022	NA	KEGG4213	NA
FBgn0051414	Gba1b	3R	23704804	23708512	318721	NA	biomart_GO0007568	NA
FBgn0052301	CG32301	3L	2244478	2248614	38285	NA	KEGG4213	NA
FBgn0052305	CG32305	3L	2248635	2252729	317967	NA	KEGG4213	NA
FBgn0052475	mthl8	3L	22428	26308	38013	NA	biomart_GO0007568	NA
FBgn0052672	Atg8a	X	10764878	10768338	32001	pro	biomart_GO0007568;AgeFactDB;GenAge	NA
FBgn0053126	NLaz	2L	1359837	1361821	33324	pro	biomart_GO0007568;AgeFactDB;GenAge	NA
FBgn0053138	AGBE	2R	13171401	13174796	326264	NA	biomart_GO0007568	NA
FBgn0064227	Rdh	3L	3825449	3828525	2769007	pro	AgeFactDB;GenAge	NA
FBgn0086355	Tpi	3R	30132981	30134599	43582	NA	biomart_GO0007568	NA
FBgn0086361	alph	3R	29591831	29617157	43481	NA	biomart_GO0007568	NA
FBgn0086711	mol	2L	14975747	14997559	34872	NA	AgeFactDB	NA
FBgn0086712	Egm	2R	11616869	11619023	36242	anti	AgeFactDB;GenAge	NA
FBgn0086768	Pcmt	3R	5552823	5554316	40668	pro	AgeFactDB;GenAge	NA
FBgn0087012	5-HT2A	3R	4612870	4633304	40575	anti	GenAge	NA
FBgn0243512	puc	3R	8105332	8122294	40958	anti	biomart_GO0007568;AgeFactDB;GenAge	NA
FBgn0250753	kra	3R	5595364	5601136	40680	anti	GenAge	NA
FBgn0259170	alpha-Man-Ia	X	10266792	10325958	31957	anti	biomart_GO0007568;AgeFactDB;GenAge	NA
FBgn0259176	bun	2L	12455540	12546611	34665	NA	biomart_GO0007568	NA
FBgn0259704	Nsun5	3R	19160099	19162300	7354421	anti	GenAge	NA
FBgn0260003	Dys	3R	19461085	19597288	42327	pro	AgeFactDB;GenAge	NA
FBgn0260400	elav	X	509235	523226	31000	pro	AgeFactDB;GenAge	NA
FBgn0260466	Indy-2	3R	20042757	20048716	3772456	NA	biomart_GO0007568	NA
FBgn0260945	Atg1	3L	12784429	12805116	39454	pro	GenAge	NA
FBgn0260972	alc	2R	9135375	9137933	35931	NA	KEGG4213	NA
FBgn0260990	yata	3R	29749219	29754528	43508	pro	AgeFactDB;GenAge	NA
FBgn0261119	Prp19	2R	18447361	18451041	37123	pro	GenAge	NA
FBgn0261244	inaE	X	13783714	13811493	32343	pro	GenAge	NA
FBgn0261545	CG42663	2R	12705172	12751545	36403	NA	biomart_GO0007568	NA
FBgn0261549	rdgA	X	8907068	9029476	31826	anti	GenAge	NA
FBgn0261560	Thor	2L	3478434	3479612	33569	pro	biomart_GO0007568;KEGG4213;AgeFactDB;GenAge	NA
FBgn0261984	Ire1	3R	19853908	19861291	42358	pro	GenAge	NA
FBgn0262139	trh	3L	366524	392633	38065	anti	GenAge	NA
FBgn0262169	magu	2R	10052541	10063712	36048	pro	biomart_GO0007568;AgeFactDB;GenAge	NA
FBgn0262391	mir-184	2R	13329402	13329501	12798434	pro_anti	GenAge	NA
FBgn0262406	mir-let7	2L	18472034	18472111	12798012	NA	GenAge	NA
FBgn0262419	mir-277	3R	10100022	10100121	12798086	anti	GenAge	NA
FBgn0262447	mir-14	2R	9553762	9553824	12798384	pro	GenAge	NA
FBgn0262456	mir-125	2L	18472315	18472424	12798013	pro	GenAge	NA
FBgn0262459	mir-34	3R	10100936	10101034	12798087	pro	GenAge	NA
FBgn0262656	Myc	X	3373159	3391697	31310	anti	GenAge	NA
FBgn0262737	mub	3L	21844788	21932702	40436	anti	GenAge	NA
FBgn0262866	S6kII	X	22529964	22536371	33139	NA	biomart_GO0007568	NA
FBgn0262975	cnc	3R	23185580	23226711	42743	NA	biomart_GO0007568	NA
FBgn0263316	Mrp4	3R	11569250	11575937	41387	pro	biomart_GO0007568;GenAge	NA
FBgn0263397	Ih	2R	14276130	14300095	36589	NA	biomart_GO0007568	NA
FBgn0263490	mld	3R	24585653	24623899	2768685;249462	anti	biomart_GO0007568;AgeFactDB;GenAge	NA
FBgn0264357	SNF4Agamma	3R	21140739	21214269	42515	pro	KEGG4213;AgeFactDB;GenAge	NA
FBgn0266064	GlyS	3R	15141843	15147531	41823	anti	GenAge	NA
FBgn0266137	Dop1R2	3R	29630304	29659984	43484	NA	biomart_GO0007568	NA
FBgn0266557	kis	2L	210735	250823	33185	NA	biomart_GO0007568	NA
FBgn0266599	Hsc70-4	3R	15242687	15246614	41840	NA	KEGG4213	NA
FBgn0283472	S6k	3L	5797549	5810931	38654	anti	biomart_GO0007568;KEGG4213;AgeFactDB;GenAge	NA
FBgn0283499	InR	3R	21570248	21619321	42549	anti	biomart_GO0007568;KEGG4213;AgeFactDB;GenAge	NA
FBgn0284245	eEF1alpha1	2R	11891135	11895762	36271	pro	biomart_GO0007568;AgeFactDB;GenAge	NA
FBgn0000251	cad	2L	20783135	20770731	35341	NA	NA	Ryu_et_al
FBgn0037734	trbd	3R	9711037	9705996	41179	NA	NA	Fernando_et_al_Kounatidis_et_al
FBgn0014018	Rel	3R	9047977	9044183	41087	NA	NA	Petersen_at_al2013_ Badinloo_et_al_Kounatidis_et_al
FBgn0045035	tefu	3R	15242236	15232212	41839	NA	NA	Petersen_et_al2012
FBgn0260866	dnr1	2R	22592964	22563152	37575	NA	NA	Cao_et_al
FBgn0034647	pirk	2R	21662995	21660967	37468	NA	NA	Fernando_et_al_Kounatidis_et_al
FBgn0031975	Tg	2L	8026898	8011405	34093	NA	NA	Fernando_et_al_Kounatidis_et_al
FBgn0013983	imd	2R	18413599	18409796	44339	NA	NA	Petersen_at_al2013_Lin_et_al_Badinloo_et_al_Davoodi_et_al_Kounatidis_et_al
FBgn0262473	Tl	3R	26799041	26842403	43222	NA	NA	Fabian_et_al
FBgn0000250	cact	2L	16313036	16326207	34969	NA	NA	Fabian_et_al
FBgn0011274	Dif	2L	17413248	17433161	35045	NA	NA	Fabian_et_al
FBgn0041579	AttC	2R	13394667	13393705	36484	NA	NA	Lin_et_al
FBgn0034407	DptB	2R	18867895	18867391	37184	NA	NA	Lin_et_al
FBgn0012042	AttA	2R	14748215	14747362	36636	NA	NA	Badinloo_et_al
FBgn0010385	Def	2R	10054576	10054178	36047	NA	NA	Badinloo_et_al
FBgn0014865	Mtk	2R	15409113	15408846	36708	NA	NA	Badinloo_et_al
FBgn0000276	CecA1	3R	30211273	30210874	43596	NA	NA	Loch_et_al_Badinloo_et_al
FBgn0010388	Dro	2R	14746714	14745961	36635	NA	NA	Loch_et_al_Badinloo_et_al
FBgn0035976	PGRP-LC	3L	9348336	9338810	39063	NA	NA	DeVeale_et_al
FBgn0037906	PGRP-LB	3R	11460552	11452849	41379	NA	NA	Paredes_et_al
FBgn0034199	Gbp1	2R	17136451	17136903	36936	NA	NA	Sung_et_al
FBgn0013720	pck	X	1470666	1472325	31101	NA	NA	Morris_et_al
FBgn0004587	B52	3R	13661311	13666891	41670	NA	NA	Bergwitz_et_al
FBgn0261617	nej	X	9665442	9687066	43856	NA	NA	Bergwitz_et_al
FBgn0051217	modSP	3R	16652446	16655662	42032	NA	NA	Bergwitz_et_al
FBgn0036980	RhoBTB	3L	20376242	20382398	40249	NA	NA	Bergwitz_et_al
FBgn0043903	dome	X	19676061	19683518	32976	NA	NA	Li_et_al
FBgn0034246	Dcr-2	2R	17574979	17581525	36993	NA	NA	Lim_et_al
FBgn0087035	AGO2	3L	15554113	15561042	39683	NA	NA	Li_Prazak_et_al

## Sheet: Dmel_Imm
flybase_gene_id	external_gene_name	chromosome_name	start_position	end_position	entrezID	database	handcurated
FBgn0000022	ac	X	370031	370947	30981	biomart_GO0002376	NA
FBgn0000083	AnxB9	3R	21065241	21070917	42492	IIIDB	NA
FBgn0000094	Anp	3R	30209948	30210382	43595	biomart_GO0002376;IIIDB	NA
FBgn0000146	aub	2L	10997819	11001476	34524	biomart_GO0002376	NA
FBgn0000173	ben	X	13996345	13999805	32358	KEGG04624;IIIDB	NA
FBgn0000212	brm	3L	15970082	15982869	39744	biomart_GO0002376	NA
FBgn0000229	bsk	2L	10247502	10250501	44801	biomart_GO0002376;KEGG04624;IIIDB	NA
FBgn0000250	cact	2L	16313036	16326207	34969	biomart_GO0002376;KEGG04624;IIIDB	NA
FBgn0000251	cad	2L	20770731	20783135	35341	biomart_GO0002376	NA
FBgn0000261	Cat	3L	18822604	18828188	40048	biomart_GO0002376	NA
FBgn0000276	CecA1	3R	30210874	30211273	43597;43596;43596;43597	biomart_GO0002376;KEGG04624;IIIDB	NA
FBgn0000277	CecA2	3R	30212156	30212568	43597;43596;43596;43597	biomart_GO0002376;KEGG04624;IIIDB	NA
FBgn0000278	CecB	3R	30213315	30213797	43598	biomart_GO0002376;KEGG04624;IIIDB	NA
FBgn0000279	CecC	3R	30216484	30216938	43599	biomart_GO0002376;KEGG04624;IIIDB	NA
FBgn0000320	eya	2L	6527447	6546976	33916	biomart_GO0002376	NA
FBgn0000358	Cp19	3L	8729865	8730604	39000	IIIDB	NA
FBgn0000422	Ddc	2L	19116483	19120306	35190	IIIDB	NA
FBgn0000477	DNaseII	3R	18019375	18021161	48228	IIIDB	NA
FBgn0000490	dpp	2L	2428372	2459823	33432	biomart_GO0002376	NA
FBgn0000541	E(bx)	3L	233926	246912	44811	biomart_GO0002376	NA
FBgn0000543	ecd	3L	2263581	2265857	38291	biomart_GO0002376	NA
FBgn0000546	EcR	2R	6087873	6169087	35540	biomart_GO0002376	NA
FBgn0000568	Eip75B	3L	17950953	18064696	39999	biomart_GO0002376	NA
FBgn0000723	FER	3R	9367603	9394546	41118	biomart_GO0002376	NA
FBgn0000996	dup	2R	15376619	15380988	47121	biomart_GO0002376	NA
FBgn0001085	fz	3L	14274343	14368639	45307	biomart_GO0002376	NA
FBgn0001108	DCTN1-p150	3L	13929387	13934656	39536	biomart_GO0002376	NA
FBgn0001247	Ide	3L	20371672	20375896	40248	biomart_GO0002376	NA
FBgn0001250	if	X	16752189	16783434	32661	biomart_GO0002376	NA
FBgn0001291	Jra	2R	10096480	10098556	36057	biomart_GO0002376;KEGG04624;IIIDB	NA
FBgn0001297	kay	3R	29765995	29794113	3772082	biomart_GO0002376;KEGG04624	NA
FBgn0001319	kn	2R	14772650	14807061	45318	biomart_GO0002376;IIIDB	NA
FBgn0001325	Kr	2R	25226611	25231394	38012	biomart_GO0002376	NA
FBgn0001965	Sos	2L	13813816	13819824	34790	biomart_GO0002376	NA
FBgn0001986	Mtr4	2L	15752263	15755900	48782	biomart_GO0002376	NA
FBgn0002069	AspRS	2R	12877004	12883168	36420	IIIDB	NA
FBgn0002525	Lam	2L	5542480	5546642	33782	biomart_GO0002376	NA
FBgn0002526	LanA	3L	6203831	6218022	NA	biomart_GO0002376	NA
FBgn0002576	lz	X	9284649	9303636	31883	biomart_GO0002376;IIIDB	NA
FBgn0002775	msl-3	3L	7123213	7125533	38779	biomart_GO0002376	NA
FBgn0002783	mor	3R	15968134	15972913	41942	biomart_GO0002376	NA
FBgn0002930	nec	2R	7156477	7158241	45908	biomart_GO0002376;KEGG04624;IIIDB	NA
FBgn0002932	neur	3R	9020348	9039471	41085	biomart_GO0002376	NA
FBgn0003079	Raf	X	2295466	2343870	31221	biomart_GO0002376	NA
FBgn0003091	Pkc53E	2R	16924655	16945126	48311	biomart_GO0002376	NA
FBgn0003117	pnr	3R	16026079	16041796	44849	biomart_GO0002376	NA
FBgn0003118	pnt	3R	23290231	23346167	42757	biomart_GO0002376	NA
FBgn0003134	Pp1alpha-96A	3R	24518270	24522331	42922	biomart_GO0002376	NA
FBgn0003162	Pu	2R	21175315	21182608	37415	IIIDB	NA
FBgn0003205	Ras85D	3R	9510561	9513067	41140	biomart_GO0002376	NA
FBgn0003231	ref(2)P	2L	19542468	19545548	35246	IIIDB	NA
FBgn0003256	rl	2R	1071462	1125927	3354888	biomart_GO0002376	NA
FBgn0003261	Rm62	3R	6000426	6008579	40739	biomart_GO0002376	NA
FBgn0003317	sax	2R	7806484	7810067	35731	biomart_GO0002376	NA
FBgn0003391	shg	2R	21049654	21057197	37386	biomart_GO0002376	NA
FBgn0003444	smo	2L	277582	282167	33196	biomart_GO0002376	NA
FBgn0003447	sn	X	7964024	7986601	31717	biomart_GO0002376	NA
FBgn0003459	stwl	3L	14402930	14409939	39581	biomart_GO0002376	NA
FBgn0003495	spz	3R	27064990	27070070	43256	biomart_GO0002376;KEGG04624;IIIDB	NA
FBgn0003507	srp	3R	15986152	16004085	41944	biomart_GO0002376;IIIDB	NA
FBgn0003612	Su(var)2-10	2R	9116122	9122000	35927	biomart_GO0002376	NA
FBgn0003882	tub	3R	4387742	4389813	40554	biomart_GO0002376;KEGG04624;IIIDB	NA
FBgn0003884	alphaTub84B	3R	7086599	7088839	40848	biomart_GO0002376	NA
FBgn0003896	tup	2L	18859507	18881261	35147	biomart_GO0002376	NA
FBgn0003961	Uro	2L	7780085	7781415	34060	IIIDB	NA
FBgn0003963	ush	2L	476220	540560	33225	biomart_GO0002376;IIIDB	NA
FBgn0004110	tin	3R	21378977	21381970	42536	biomart_GO0002376	NA
FBgn0004197	Ser	3R	27172090	27194267	43275	biomart_GO0002376;IIIDB	NA
FBgn0004240	DptA	2R	18865765	18866260	37183	biomart_GO0002376;KEGG04624;IIIDB	NA
FBgn0004362	HmgD	2R	21701458	21716727	37481	biomart_GO0002376	NA
FBgn0004419	me31B	2L	10239341	10242172	34364	biomart_GO0002376	NA
FBgn0004425	LysB	3L	1207371	1207981	38125	IIIDB	NA
FBgn0004426	LysC	3L	1210485	1210726	NA	IIIDB	NA
FBgn0004427	LysD	3L	1210717	1211196	38127	IIIDB	NA
FBgn0004428	LysE	3L	1212827	1213406	38128	biomart_GO0002376;IIIDB	NA
FBgn0004429	LysP	3L	1218082	1218696	38129	IIIDB	NA
FBgn0004430	LysS	3L	1227747	1228238	38130	IIIDB	NA
FBgn0004431	LysX	3L	1194739	1195302	38122	IIIDB	NA
FBgn0004435	Galphaq	2R	12612740	12623197	36384	biomart_GO0002376	NA
FBgn0004507	GlyP	2L	2130813	2137296	33386	biomart_GO0002376	NA
FBgn0004587	B52	3R	13661311	13666891	41670	biomart_GO0002376	NA
FBgn0004592	Eig71Ee	3L	15654472	15656010	39706	biomart_GO0002376;IIIDB	NA
FBgn0004606	zfh1	3R	30765926	30789202	43650	biomart_GO0002376	NA
FBgn0004636	Rap1	3L	1859115	1862239	38244	biomart_GO0002376	NA
FBgn0004644	hh	3R	23128169	23141906	42737	biomart_GO0002376	NA
FBgn0004647	N	X	3134870	3172221	31293	biomart_GO0002376;IIIDB	NA
FBgn0004657	mys	X	8061645	8070237	44885	biomart_GO0002376	NA
FBgn0004837	Su(H)	2L	15039488	15043334	34881	biomart_GO0002376	NA
FBgn0004859	ci	4	47710	57041	43767	biomart_GO0002376	NA
FBgn0004864	hop	X	11360930	11368098	32080	biomart_GO0002376;IIIDB	NA
FBgn0004956	upd1	X	18305354	18309291	32813	biomart_GO0002376	NA
FBgn0005198	gig	3L	20129181	20139010	40201	biomart_GO0002376	NA
FBgn0005626	ple	3L	6713356	6719525	38746	IIIDB	NA
FBgn0005632	faf	3R	31777020	31790681	43749	biomart_GO0002376	NA
FBgn0005648	Pabp2	2R	8131431	8134374	35788	IIIDB	NA
FBgn0005655	PCNA	2R	20261754	20262883	37290	biomart_GO0002376	NA
FBgn0008635	betaCOP	X	18381549	18385242	32820	biomart_GO0002376	NA
FBgn0010015	CanA1	3R	31039374	31046821	43670	biomart_GO0002376	NA
FBgn0010213	Sod2	2R	16772785	16773915	36878	biomart_GO0002376	NA
FBgn0010223	Galphaf	3L	16662557	16667934	39861	biomart_GO0002376	NA
FBgn0010225	Gel	3R	4235217	4241057	46008	IIIDB	NA
FBgn0010228	HmgZ	2R	21697488	21707861	37480	biomart_GO0002376	NA
FBgn0010247	Parp	3R	3461351	3587054	3355109	biomart_GO0002376	NA
FBgn0010269	Dsor1	X	9247342	9250037	31872	biomart_GO0002376	NA
FBgn0010303	hep	X	13079205	13090434	32256	biomart_GO0002376;KEGG04624;IIIDB	NA
FBgn0010333	Rac1	3L	1300879	1302683	38146	biomart_GO0002376;IIIDB	NA
FBgn0010341	Cdc42	X	19697091	19699938	32981	biomart_GO0002376	NA
FBgn0010348	Arf79F	3L	22868380	22872231	40506	biomart_GO0002376	NA
FBgn0010379	Akt1	3R	16099228	16105670	41957	biomart_GO0002376	NA
FBgn0010385	Def	2R	10054178	10054576	36047	biomart_GO0002376;KEGG04624;IIIDB	NA
FBgn0010388	Dro	2R	14745961	14746714	36635	biomart_GO0002376;IIIDB	NA
FBgn0010389	htl	3R	18045216	18052984	42160	biomart_GO0002376	NA
FBgn0010395	Itgbn	2L	21053033	21058044	35368	biomart_GO0002376	NA
FBgn0010435	emp	2R	24976456	24986070	37999	IIIDB	NA
FBgn0010441	pll	3R	27251131	27253182	43283	biomart_GO0002376;KEGG04624;IIIDB	NA
FBgn0010453	Wnt4	2L	7255419	7277171	34007	biomart_GO0002376	NA
FBgn0010602	lwr	2L	540599	542580	33226	biomart_GO0002376	NA
FBgn0010622	DCTN3-p24	2R	23061420	23062593	46074	biomart_GO0002376	NA
FBgn0010812	unc-45	3R	8033301	8037403	44910	biomart_GO0002376	NA
FBgn0011202	dia	2L	20758144	20768053	35340	biomart_GO0002376	NA
FBgn0011217	eff	3R	14732414	14741319	41785	KEGG04624	NA
FBgn0011274	Dif	2L	17413248	17433161	35045	biomart_GO0002376;KEGG04624;IIIDB	NA
FBgn0011286	RyR	2R	8860364	8888097	49090	biomart_GO0002376	NA
FBgn0011656	Mef2	2R	9913496	9958858	36032	biomart_GO0002376	NA
FBgn0011676	Nos	2L	10804274	10837511	34495	IIIDB	NA
FBgn0011695	EbpIII	2R	24026172	24027518	49821	IIIDB	NA
FBgn0011701	repo	3R	18236192	18239602	47285	biomart_GO0002376	NA
FBgn0011708	Syx5	2L	16307346	16309274	34966	biomart_GO0002376	NA
FBgn0011740	alpha-Man-IIa	3R	9412548	9417264	41126	biomart_GO0002376	NA
FBgn0011747	Ank	4	115074	129849	43770	KEGG04624	NA
FBgn0011766	E2f1	3R	21620304	21660871	42550	biomart_GO0002376	NA
FBgn0012042	AttA	2R	14747362	14748215	NA	biomart_GO0002376;IIIDB	NA
FBgn0012344	Dh44	3R	9638182	9650706	41170	IIIDB	NA
FBgn0013305	Nmda1	2R	12877094	12880230	36419	IIIDB	NA
FBgn0013576	mtd	3R	5270116	5350443	45467	biomart_GO0002376	NA
FBgn0013753	Bgb	3L	1639711	1640952	38198	biomart_GO0002376	NA
FBgn0013755	Bro	3L	1647869	1648612	38202	biomart_GO0002376	NA
FBgn0013762	Cdk5	2R	15569528	15571417	36727	biomart_GO0002376	NA
FBgn0013770	Cp1	2R	13960675	13967981	36546	biomart_GO0002376	NA
FBgn0013799	Deaf1	3L	19818174	19830686	40164	biomart_GO0002376	NA
FBgn0013983	imd	2R	18409796	18413599	44339	biomart_GO0002376;KEGG04624;IIIDB	NA
FBgn0014000	Hf	2L	19966727	19967685	44038	biomart_GO0002376	NA
FBgn0014011	Rac2	3L	7432762	7435190	38831	biomart_GO0002376;IIIDB	NA
FBgn0014018	Rel	3R	9044183	9047977	41087	biomart_GO0002376;KEGG04624;IIIDB	NA
FBgn0014020	Rho1	2R	16102687	16107229	36775	biomart_GO0002376	NA
FBgn0014033	Sr-CI	2L	4121702	4124153	33621	biomart_GO0002376;IIIDB	NA
FBgn0014141	cher	3R	17091533	17125389	42066	biomart_GO0002376	NA
FBgn0014179	gcm	2L	9579498	9581745	34277	biomart_GO0002376;IIIDB	NA
FBgn0014269	prod	2R	18969404	18971133	37187	biomart_GO0002376;IIIDB	NA
FBgn0014380	RhoL	3R	9497101	9502581	41136	biomart_GO0002376	NA
FBgn0014388	sty	3L	3401153	3424935	38424	biomart_GO0002376	NA
FBgn0014865	Mtk	2R	15408846	15409113	36708	biomart_GO0002376;IIIDB	NA
FBgn0015239	Hr78	3L	21494019	21497494	40378	biomart_GO0002376	NA
FBgn0015247	Diap2	2R	15932170	15934825	36748	biomart_GO0002376;KEGG04624;IIIDB	NA
FBgn0015279	Pi3K92E	3R	20628972	20634732	42446	biomart_GO0002376	NA
FBgn0015286	Rala	X	3704610	3719635	31332	biomart_GO0002376	NA
FBgn0015295	Shark	2R	16199426	16202884	44353	biomart_GO0002376	NA
FBgn0015296	Shc	3L	9427010	9428671	44052	biomart_GO0002376	NA
FBgn0015381	dsf	2L	5925937	5939261	33823	biomart_GO0002376	NA
FBgn0015402	ksr	3R	5478390	5483906	40660	biomart_GO0002376	NA
FBgn0015509	Cul1	2R	7916856	7921579	35742	biomart_GO0002376	NA
FBgn0015521	RpS21	2L	2856070	2857029	33487	biomart_GO0002376	NA
FBgn0015765	p38a	3R	24150416	24152321	42866	biomart_GO0002376;KEGG04624;IIIDB	NA
FBgn0015770	MstProx	3R	7365939	7369305	40890	biomart_GO0002376;IIIDB	NA
FBgn0015790	Rab11	3R	21111408	21116146	42501	biomart_GO0002376	NA
FBgn0015924	crq	2L	448254	453024	33219	biomart_GO0002376;IIIDB	NA
FBgn0015946	grim	3L	18302719	18304417	40014	biomart_GO0002376	NA
FBgn0016078	wun	2R	9400531	9413463	35966	biomart_GO0002376	NA
FBgn0016675	Lectin-galC1	2L	19417447	19418274	35216	biomart_GO0002376;IIIDB	NA
FBgn0016687	Nurf-38	2R	24558967	24561087	37922	biomart_GO0002376	NA
FBgn0016696	Pitslre	3L	20771528	20776931	40292	biomart_GO0002376	NA
FBgn0016794	dos	3L	2589414	2595590	38321	biomart_GO0002376	NA
FBgn0016797	fz2	3L	19140975	19235373	40090	biomart_GO0002376	NA
FBgn0016917	Stat92E	3R	20535323	20552311	42428	biomart_GO0002376;IIIDB	NA
FBgn0019637	Atu	3R	5613358	5615939	40684	biomart_GO0002376	NA
FBgn0019809	gcm2	2L	9608562	9612706	34280	biomart_GO0002376;IIIDB	NA
FBgn0019925	Surf4	3R	15343653	15346176	41864	IIIDB	NA
FBgn0019929	Ser7	X	9865233	9867070	31917	IIIDB	NA
FBgn0019949	Cdk9	2R	22636063	22637727	37586	biomart_GO0002376	NA
FBgn0020306	dom	2R	21323430	21341847	45655	biomart_GO0002376;IIIDB	NA
FBgn0020376	Sr-CIII	2L	4120343	4121627	44382	IIIDB	NA
FBgn0020377	Sr-CII	2R	12208893	12212155	44219	biomart_GO0002376;IIIDB	NA
FBgn0020381	Dredd	X	633622	635545	31011	biomart_GO0002376;KEGG04624;IIIDB	NA
FBgn0020414	Idgf3	2L	16450907	16455194	34981	IIIDB	NA
FBgn0020415	Idgf2	2L	16447330	16450508	34979	IIIDB	NA
FBgn0020416	Idgf1	2L	16445278	16446793	34978	IIIDB	NA
FBgn0020764	Alas	2R	23964772	23966757	37815	biomart_GO0002376	NA
FBgn0021760	chb	3L	21172853	21183278	43901	biomart_GO0002376	NA
FBgn0021796	Tor	2L	13004480	13013197	47396	biomart_GO0002376	NA
FBgn0021875	Zfrp8	2R	24133989	24135405	45021	biomart_GO0002376	NA
FBgn0021895	ytr	2R	23847161	23851480	47457	biomart_GO0002376;IIIDB	NA
FBgn0022238	lolal	2R	18154095	18158192	44703	biomart_GO0002376	NA
FBgn0022355	Tsf1	X	18387084	18390344	32821	IIIDB	NA
FBgn0022361	Pur-alpha	4	558016	567257	43797	IIIDB	NA
FBgn0022764	Sin3A	2R	12575240	12592917	36382	biomart_GO0002376	NA
FBgn0022787	Hel89B	3R	15973298	15983451	41943	IIIDB	NA
FBgn0023129	aay	3L	9423253	9424781	39085	IIIDB	NA
FBgn0023167	SmD3	2R	12168731	12170003	36306	biomart_GO0002376	NA
FBgn0024222	IKKbeta	3R	16046347	16049421	NA	biomart_GO0002376;KEGG04624;IIIDB	NA
FBgn0024248	chico	2L	10242512	10247078	64880	biomart_GO0002376	NA
FBgn0024329	Mekk1	3R	18733106	18743594	42253	biomart_GO0002376;KEGG04624;IIIDB	NA
FBgn0024330	MED6	3R	9766031	9768984	44728	biomart_GO0002376	NA
FBgn0024364	CG11417	X	1354014	1356473	31083	IIIDB	NA
FBgn0024807	DIP1	X	21624796	21630148	43981	biomart_GO0002376	NA
FBgn0024846	p38b	2L	13780689	13782611	34780	biomart_GO0002376;KEGG04624;IIIDB	NA
FBgn0024921	Tnpo	3L	6193480	6200385	38721	biomart_GO0002376	NA
FBgn0025574	Pli	3R	23860162	23890052	42821	biomart_GO0002376;IIIDB	NA
FBgn0025583	BomS2	2R	18386602	18387030	49802	biomart_GO0002376;KEGG04624;IIIDB	NA
FBgn0025628	CG4199	X	2066435	2073483	31174	IIIDB	NA
FBgn0025637	SkpA	X	656114	657899	31016	biomart_GO0002376;IIIDB	NA
FBgn0025697	santa-maria	2L	7445355	7451244	34024	IIIDB	NA
FBgn0025864	Crag	X	8592031	8602036	31800	biomart_GO0002376	NA
FBgn0025936	Eph	4	610684	622470	43803	biomart_GO0002376	NA
FBgn0026207	mbo	3R	12676487	12679052	41562	biomart_GO0002376	NA
FBgn0026263	bip1	3L	8054333	8058713	38891	biomart_GO0002376	NA
FBgn0026317	Tsc1	3R	24130307	24134654	42862	biomart_GO0002376	NA
FBgn0026319	Traf4	2L	4361925	4380716	33638	IIIDB	NA
FBgn0026323	Tak1	X	20515908	20524928	39659	biomart_GO0002376;KEGG04624;IIIDB	NA
FBgn0026379	Pten	2L	10256319	10261049	43991	biomart_GO0002376	NA
FBgn0026400	Noa36	3R	28598059	28599288	43384	biomart_GO0002376	NA
FBgn0026404	Dronc	3L	9968479	9971002	39173	biomart_GO0002376	NA
FBgn0026415	Idgf4	X	9927973	9930948	31926	IIIDB	NA
FBgn0026602	Adk3	2R	7243024	7245776	44750	IIIDB	NA
FBgn0026616	alpha-Man-IIb	3R	15804248	15824118	41913	biomart_GO0002376	NA
FBgn0026760	Tehao	2L	13435622	13439930	34761	biomart_GO0002376;IIIDB	NA
FBgn0026878	CG4325	X	2042730	2043818	31167	biomart_GO0002376	NA
FBgn0027053	CSN5	3R	16470099	16471406	42000	biomart_GO0002376	NA
FBgn0027066	Eb1	2R	6749227	6756300	35584	biomart_GO0002376	NA
FBgn0027080	TyrRS	3L	16417349	16419302	39829	biomart_GO0002376	NA
FBgn0027088	GlyRS	3L	15095142	15097686	39644	biomart_GO0002376	NA
FBgn0027360	Tim10	2R	21690215	21691139	37478	biomart_GO0002376	NA
FBgn0027491	Cdk5alpha	2L	10308131	10310956	34385	biomart_GO0002376	NA
FBgn0027544	CG2217	3R	30418767	30422971	43607	IIIDB	NA
FBgn0027562	CG10345	3R	16597073	16604861	42017	IIIDB	NA
FBgn0027563	CG9631	3R	14225098	14226762	41729	IIIDB	NA
FBgn0027594	drpr	3L	1715595	1731107	38218	IIIDB	NA
FBgn0027930	MP1	3R	4307908	4309835	40541	biomart_GO0002376;IIIDB	NA
FBgn0028341	Ptpmeg2	X	9626294	9659145	31907	IIIDB	NA
FBgn0028375	heix	2L	16296051	16299858	34961	biomart_GO0002376	NA
FBgn0028396	TotA	3R	20871036	20871700	44121	biomart_GO0002376;IIIDB	NA
FBgn0028411	Nxt1	2R	23811321	23811974	37769	biomart_GO0002376	NA
FBgn0028430	He	2L	13972096	13972947	117464	biomart_GO0002376;IIIDB	NA
FBgn0028436	ECSIT	3R	5856585	5857914	40732	biomart_GO0002376;IIIDB	NA
FBgn0028484	Ack	3L	4108186	4114157	38489	biomart_GO0002376	NA
FBgn0028514	CG4793	2L	15923395	15926287	34941	biomart_GO0002376	NA
FBgn0028526	CG15293	2L	14108057	14109447	34828	IIIDB	NA
FBgn0028540	CG9008	2L	13774340	13780165	34779	biomart_GO0002376	NA
FBgn0028541	TM9SF4	2L	13746952	13773905	34778	biomart_GO0002376	NA
FBgn0028550	Atf3	X	1242740	1275284	43867	biomart_GO0002376	NA
FBgn0028707	Mt2	2L	12096525	12097687	34632	biomart_GO0002376	NA
FBgn0028744	CG5033	2R	17789679	17792448	37036	biomart_GO0002376	NA
FBgn0028855	CG15282	2L	14712471	14713298	34853	IIIDB	NA
FBgn0028913	CG3473	2L	14563015	14563726	34849	KEGG04624	NA
FBgn0028982	Spt6	X	6267797	6274984	44000	biomart_GO0002376	NA
FBgn0028984	Spn88Ea	3R	15203069	15206447	49804	biomart_GO0002376;IIIDB	NA
FBgn0028988	Spn42Dd	2R	6883280	6884873	49808	biomart_GO0002376	NA
FBgn0028990	Spn27A	2L	6671065	6673347	45815	biomart_GO0002376;IIIDB	NA
FBgn0029113	Uba2	3L	8125327	8127818	44496	biomart_GO0002376	NA
FBgn0029114	Tollo	3L	15235619	15242832	44497	biomart_GO0002376;IIIDB	NA
FBgn0029167	Hml	3L	13846054	13860001	39529	biomart_GO0002376;IIIDB	NA
FBgn0029512	Aos1	3R	12432533	12433822	41532	biomart_GO0002376	NA
FBgn0029672	CG2875	X	3571456	3573622	31326	IIIDB	NA
FBgn0029765	CG16756	X	5427517	5428217	31460	IIIDB	NA
FBgn0029766	CG15784	X	5429571	5432526	31461	IIIDB	NA
FBgn0030041	CG12116	X	8467443	8469012	31782	IIIDB	NA
FBgn0030051	spirit	X	8571099	8573593	31797	biomart_GO0002376;KEGG04624;IIIDB	NA
FBgn0030086	CCT2	X	9089513	9092826	31838	IIIDB	NA
FBgn0030261	CG15203	X	11066552	11068379	32038	biomart_GO0002376	NA
FBgn0030262	Vago	X	11089290	11090219	32040	biomart_GO0002376;IIIDB	NA
FBgn0030270	CG15199	X	11140474	11141835	32051	biomart_GO0002376	NA
FBgn0030271	CG15202	X	11142541	11143755	32052	biomart_GO0002376	NA
FBgn0030309	CG1572	X	11555050	11558654	32098	biomart_GO0002376	NA
FBgn0030310	PGRP-SA	X	11561643	11562779	32099	biomart_GO0002376;KEGG04624;IIIDB	NA
FBgn0030318	rho-4	X	11599838	11606288	32109	IIIDB	NA
FBgn0030326	CG2444	X	11704310	11705300	32121	biomart_GO0002376	NA
FBgn0030357	Sclp	X	11920004	11924662	32156	IIIDB	NA
FBgn0030505	NFAT	X	13624745	13664568	32321	IIIDB	NA
FBgn0030695	PGRP-LE	X	15801153	15803880	32534	biomart_GO0002376;KEGG04624;IIIDB	NA
FBgn0030774	sphe	X	16700446	16701972	32648	biomart_GO0002376;KEGG04624;IIIDB	NA
FBgn0030925	Hayan	X	18479983	18483772	32831	biomart_GO0002376;IIIDB	NA
FBgn0030926	psh	X	18484487	18486921	32832	biomart_GO0002376;KEGG04624;IIIDB	NA
FBgn0030927	CG15046	X	18487450	18489620	32833	IIIDB	NA
FBgn0030929	CG15043	X	18493193	18494168	32835	IIIDB	NA
FBgn0030941	wgn	X	18624042	18634908	32849	IIIDB	NA
FBgn0030964	Pvf1	X	18832682	18842901	32876	biomart_GO0002376	NA
FBgn0030993	Mec2	X	19188035	19190193	32905	IIIDB	NA
FBgn0031033	CG14219	X	19587348	19590170	32951	IIIDB	NA
FBgn0031078	Nup205	X	19852214	19859379	33002	IIIDB	NA
FBgn0031114	cactin	X	20424069	20426402	33043	IIIDB	NA
FBgn0031145	Ntf-2	X	21035469	21041467	33078	biomart_GO0002376	NA
FBgn0031187	Usp2	X	22455803	22470146	33132	biomart_GO0002376	NA
FBgn0031216	Zir	2L	94739	102086	33165	biomart_GO0002376	NA
FBgn0031317	Charon	2L	1170753	1172805	33303	biomart_GO0002376;IIIDB	NA
FBgn0031547	Sr-CIV	2L	3522521	3524056	33576	biomart_GO0002376;IIIDB	NA
FBgn0031560	CG16713	2L	3695032	3695411	33591	IIIDB	NA
FBgn0031562	CG3604	2L	3697242	3697872	33593	IIIDB	NA
FBgn0031604	Elp3	2L	4444732	4446765	33649	biomart_GO0002376	NA
FBgn0031676	senju	2L	5052843	5054575	33734	biomart_GO0002376	NA
FBgn0031701	TotM	2L	5329857	5330464	33764	biomart_GO0002376;IIIDB	NA
FBgn0031745	rau	2L	5859769	5879498	33814	IIIDB	NA
FBgn0031772	CG13994	2L	6062989	6063671	33853	biomart_GO0002376	NA
FBgn0031857	LUBEL	2L	6759829	6772755	33950	biomart_GO0002376	NA
FBgn0031888	Pvf2	2L	7069536	7084635	33994	biomart_GO0002376	NA
FBgn0031937	CG13795	2L	7723045	7726298	34049	IIIDB	NA
FBgn0031951	r2d2	2L	7800147	7802098	34066	biomart_GO0002376;IIIDB	NA
FBgn0031959	spz3	2L	7873495	7879552	34077	biomart_GO0002376	NA
FBgn0031969	pes	2L	7986786	7994184	34087	IIIDB	NA
FBgn0031970	CG7227	2L	7994388	7998151	34088	IIIDB	NA
FBgn0031973	Spn28Dc	2L	8004548	8007210	34091	biomart_GO0002376;IIIDB	NA
FBgn0031975	Tg	2L	8011405	8026898	34093	biomart_GO0002376;IIIDB	NA
FBgn0032006	Pvr	2L	8220980	8239878	34127	biomart_GO0002376;IIIDB	NA
FBgn0032015	Ostgamma	2L	8306696	8308192	34137	biomart_GO0002376	NA
FBgn0032025	CG7778	2L	8346620	8351112	34147	IIIDB	NA
FBgn0032078	C1GalTA	2L	8943455	8951216	34215	biomart_GO0002376	NA
FBgn0032095	Toll-4	2L	9084107	9089440	34235	biomart_GO0002376;IIIDB	NA
FBgn0032116	Mco1	2L	9416588	9426342	34258	IIIDB	NA
FBgn0032149	CG4036	2L	9790882	9791958	34302	biomart_GO0002376	NA
FBgn0032157	Etl1	2L	9908830	9912608	34311	biomart_GO0002376	NA
FBgn0032209	Hand	2L	10292679	10295385	34379	biomart_GO0002376	NA
FBgn0032210	CYLD	2L	10295859	10299847	34380	biomart_GO0002376	NA
FBgn0032228	CG5367	2L	10354743	10356597	34401	biomart_GO0002376	NA
FBgn0032247	CG5188	2L	10428829	10429988	34428	IIIDB	NA
FBgn0032256	RluA-2	2L	10477073	10482975	34440	biomart_GO0002376	NA
FBgn0032281	CG17107	2L	10681902	10682528	34467	IIIDB	NA
FBgn0032283	CG7296	2L	10686124	10687066	34469	IIIDB	NA
FBgn0032322	CG16743	2L	10972280	10973408	34517	IIIDB	NA
FBgn0032362	spz4	2L	11501715	11508649	34572	biomart_GO0002376	NA
FBgn0032363	Dlg5	2L	11508399	11517081	34573	biomart_GO0002376	NA
FBgn0032472	CG9928	2L	13142445	13142903	34704	IIIDB	NA
FBgn0032487	Ski6	2L	13221397	13222429	34721	biomart_GO0002376	NA
FBgn0032492	Prosalpha6T	2L	13232039	13233058	34726	biomart_GO0002376	NA
FBgn0032638	SPH93	2L	17454263	17455923	35049	IIIDB	NA
FBgn0032639	CG18563	2L	17456670	17458044	35050	IIIDB	NA
FBgn0032690	CG10333	2L	18606832	18609550	35112	biomart_GO0002376	NA
FBgn0032699	CG10383	2L	18690904	18695602	35123	IIIDB	NA
FBgn0032731	Swip-1	2L	18977519	18987280	35158	IIIDB	NA
FBgn0032773	fon	2L	19383138	19386205	35211	biomart_GO0002376;IIIDB	NA
FBgn0032810	CG13077	2L	19565863	19567359	35252	IIIDB	NA
FBgn0032835	CG16772	2L	19962679	19963844	35281	IIIDB	NA
FBgn0032836	CG10680	2L	19964136	19965702	35282	IIIDB	NA
FBgn0032900	CG14401	2L	20869854	20871565	35358	IIIDB	NA
FBgn0033065	Cyp6w1	2R	6173684	6176195	35543	IIIDB	NA
FBgn0033153	Gadd45	2R	7249161	7250655	35646	IIIDB	NA
FBgn0033160	Dhx15	2R	7387187	7391023	35654	IIIDB	NA
FBgn0033188	Drat	2R	7526118	7532981	35687	IIIDB	NA
FBgn0033196	CG1358	2R	7595265	7620711	35697	IIIDB	NA
FBgn0033212	LRR	2R	7676540	7698902	35715	biomart_GO0002376	NA
FBgn0033234	MFS12	2R	7926653	7929922	35745	IIIDB	NA
FBgn0033250	CG14762	2R	8009119	8013755	35768	IIIDB	NA
FBgn0033301	CG12780	2R	8551859	8552290	35834	biomart_GO0002376;IIIDB	NA
FBgn0033327	PGRP-SC1b	2R	8713446	8715094	35861;35859;35859;35861	biomart_GO0002376;KEGG04624;IIIDB	NA
FBgn0033339	Sec31	2R	8893613	8898798	35877	biomart_GO0002376	NA
FBgn0033367	PPO2	2R	9042261	9044709	35910	biomart_GO0002376;IIIDB	NA
FBgn0033388	CG8046	2R	9162037	9164967	35936	biomart_GO0002376	NA
FBgn0033397	Cyp4p3	2R	9242320	9244410	35948	IIIDB	NA
FBgn0033402	Myd88	2R	9302823	9308722	35956	biomart_GO0002376;KEGG04624;IIIDB	NA
FBgn0033438	Mmp2	2R	9611139	9683858	35997	biomart_GO0002376	NA
FBgn0033453	Sting	2R	9842686	9845512	36016	biomart_GO0002376	NA
FBgn0033483	egr	2R	10078366	10084210	36054	biomart_GO0002376;IIIDB	NA
FBgn0033593	Listericin	2R	11241745	11242194	36183	biomart_GO0002376;IIIDB	NA
FBgn0033649	pyr	2R	11712263	11726345	36255	biomart_GO0002376	NA
FBgn0033650	CG13193	2R	11768453	11769561	36256	IIIDB	NA
FBgn0033652	ths	2R	11756817	11814424	36258	biomart_GO0002376	NA
FBgn0033725	Cpr49Ac	2R	12386666	12390057	36348	IIIDB	NA
FBgn0033783	CG17019	2R	12930912	12934045	36425	IIIDB	NA
FBgn0033788	CG13323	2R	13044695	13047256	36433	IIIDB	NA
FBgn0033789	CG13324	2R	13049146	13049656	36434	IIIDB	NA
FBgn0033792	CG13325	2R	13110769	13126014	36437	IIIDB	NA
FBgn0033813	fsd	2R	13230583	13231663	36463	biomart_GO0002376	NA
FBgn0033874	CG6347	2R	13836419	13839363	36531	biomart_GO0002376	NA
FBgn0033875	CG6357	2R	13840053	13841743	36532	IIIDB	NA
FBgn0033926	Arc1	2R	14357927	14360297	36595	IIIDB	NA
FBgn0033928	Arc2	2R	14361924	14362825	36597	IIIDB	NA
FBgn0034010	CG8157	2R	15325503	15326386	36700	IIIDB	NA
FBgn0034051	Mlf	2R	15935893	15940073	36750	biomart_GO0002376	NA
FBgn0034068	casp	2R	16024628	16028161	36769	biomart_GO0002376;KEGG04624;IIIDB	NA
FBgn0034070	SP2353	2R	16031930	16047243	36771	biomart_GO0002376	NA
FBgn0034092	CG7798	2R	16222112	16222627	36798	IIIDB	NA
FBgn0034094	Tsf3	2R	16226501	16229869	36800	IIIDB	NA
FBgn0034160	CG5550	2R	16816589	16817577	36883	IIIDB	NA
FBgn0034162	CG6426	2R	16869402	16871851	36891	IIIDB	NA
FBgn0034199	Gbp1	2R	17136451	17136903	36936	biomart_GO0002376	NA
FBgn0034218	CG18467	2R	17440297	17442483	36958	IIIDB	NA
FBgn0034221	CG10764	2R	17453399	17455729	36962	biomart_GO0002376	NA
FBgn0034229	CG4847	2R	17511513	17513855	36973	biomart_GO0002376	NA
FBgn0034246	Dcr-2	2R	17574979	17581525	36993	biomart_GO0002376;IIIDB	NA
FBgn0034277	OstDelta	2R	17764574	17767070	37029	biomart_GO0002376	NA
FBgn0034289	CG10910	2R	18020268	18022406	37052	IIIDB	NA
FBgn0034290	CG5773	2R	18042296	18043744	37053	IIIDB	NA
FBgn0034294	Muc55B	2R	18050019	18052107	37057	IIIDB	NA
FBgn0034296	CG10912	2R	18056064	18057065	37059	IIIDB	NA
FBgn0034315	CG5721	2R	18182435	18184090	37084	biomart_GO0002376	NA
FBgn0034328	BomBc1	2R	18382704	18383235	37099	biomart_GO0002376;IIIDB	NA
FBgn0034329	BomS1	2R	18383949	18384378	37100	biomart_GO0002376;KEGG04624;IIIDB	NA
FBgn0034331	BomBc2	2R	18384824	18385589	37102	IIIDB	NA
FBgn0034364	CG5493	2R	18616692	18619328	37139	IIIDB	NA
FBgn0034366	Atg7	2R	18620466	18625044	37141	biomart_GO0002376	NA
FBgn0034407	DptB	2R	18867391	18867895	37184	biomart_GO0002376;KEGG04624;IIIDB	NA
FBgn0034476	Toll-7	2R	19826578	19832973	37272	biomart_GO0002376;IIIDB	NA
FBgn0034511	GNBP-like3	2R	20526311	20526825	37313	IIIDB	NA
FBgn0034512	Bbd	2R	20534245	20535835	37314	IIIDB	NA
FBgn0034521	Mgat1	2R	20559156	20562331	37323	biomart_GO0002376	NA
FBgn0034537	DMAP1	2R	20644036	20645865	37339	biomart_GO0002376	NA
FBgn0034538	CG16799	2R	20652557	20655096	37340	IIIDB	NA
FBgn0034539	CG11159	2R	20655756	20656609	37341	IIIDB	NA
FBgn0034647	pirk	2R	21660967	21662995	37468	biomart_GO0002376;KEGG04624;IIIDB	NA
FBgn0034709	Swim	2R	22189817	22202671	37537	biomart_GO0002376	NA
FBgn0034741	CG4269	2R	22597245	22600695	37578	IIIDB	NA
FBgn0034761	CG4250	2R	22663692	22664474	37599	IIIDB	NA
FBgn0034763	RYBP	2R	22670587	22673212	37601	biomart_GO0002376	NA
FBgn0034793	asrij	2R	22886398	22887578	37637	biomart_GO0002376	NA
FBgn0034870	CG13559	2R	23502946	23503815	37720	biomart_GO0002376	NA
FBgn0034879	Rrp4	2R	23555018	23556217	37731	biomart_GO0002376	NA
FBgn0035022	CG11413	2R	24536190	24536791	37920	IIIDB	NA
FBgn0035056	spz6	2R	24757378	24760466	37956	biomart_GO0002376	NA
FBgn0035089	Phk-3	2R	24970843	24973207	37997	IIIDB	NA
FBgn0035090	CG2736	2R	24973431	24975341	37998	IIIDB	NA
FBgn0035091	CG3829	2R	24986044	24990489	38000	IIIDB	NA
FBgn0035094	CG9380	2R	25183628	25255318	38011	biomart_GO0002376	NA
FBgn0035147	Gale	3L	648555	651311	38076	biomart_GO0002376	NA
FBgn0035171	CG12502	3L	865396	871701	38102	IIIDB	NA
FBgn0035176	mat	3L	902898	903810	38107	IIIDB	NA
FBgn0035206	sturkopf	3L	1311719	1313377	38150	IIIDB	NA
FBgn0035207	Herc4	3L	1313696	1318330	38151	biomart_GO0002376	NA
FBgn0035290	dsb	3L	1893408	1910197	38252	IIIDB	NA
FBgn0035379	spz5	3L	2883641	2892166	38350	biomart_GO0002376	NA
FBgn0035412	CG14957	3L	3187563	3188106	38386	IIIDB	NA
FBgn0035434	Drsl5	3L	3316781	3317144	38409	KEGG04624;IIIDB	NA
FBgn0035589	CHMP2B	3L	5139619	5140473	38599	IIIDB	NA
FBgn0035601	Uev1A	3L	5362884	5366225	38613	KEGG04624;IIIDB	NA
FBgn0035743	Acbp6	3L	7128903	7129673	38782	IIIDB	NA
FBgn0035793	CG7546	3L	7510986	7517316	38844	biomart_GO0002376	NA
FBgn0035806	PGRP-SD	3L	7651180	7651900	38858	biomart_GO0002376;KEGG04624;IIIDB	NA
FBgn0035813	CG8492	3L	7727804	7732191	38866	IIIDB	NA
FBgn0035850	Atg18a	3L	8186857	8191118	38913	biomart_GO0002376	NA
FBgn0035906	GstO2	3L	8521429	8523501	38974	biomart_GO0002376	NA
FBgn0035909	ergic53	3L	8534977	8538013	44679	IIIDB	NA
FBgn0035929	CG13311	3L	8801540	8802164	39008	IIIDB	NA
FBgn0035964	Dhpr	3L	9134560	9135916	39050	IIIDB	NA
FBgn0035975	PGRP-LA	3L	9334332	9338336	39062	biomart_GO0002376;KEGG04624;IIIDB	NA
FBgn0035976	PGRP-LC	3L	9338810	9348336	39063	biomart_GO0002376;KEGG04624;IIIDB	NA
FBgn0035977	PGRP-LF	3L	9349609	9351489	39064	biomart_GO0002376;KEGG04624;IIIDB	NA
FBgn0035983	CG4080	3L	9386827	9399227	39079	biomart_GO0002376	NA
FBgn0036101	NijA	3L	10694360	10696877	39215	IIIDB	NA
FBgn0036110	Cpr67Fb	3L	10894173	10894693	39225	IIIDB	NA
FBgn0036134	FoxK	3L	11114169	11120783	39252	biomart_GO0002376	NA
FBgn0036448	mop	3L	14769341	14776129	39610	biomart_GO0002376	NA
FBgn0036490	CG6888	3L	15207844	15208586	39658	biomart_GO0002376	NA
FBgn0036494	Toll-6	3L	15336692	15344315	39663	IIIDB	NA
FBgn0036536	CG12713	3L	15832464	15833947	39724	biomart_GO0002376	NA
FBgn0036580	PDCD-5	3L	16231081	16232038	39776	biomart_GO0002376	NA
FBgn0036659	CG9701	3L	16733546	16739364	39872	IIIDB	NA
FBgn0036668	Zcchc7	3L	16845386	16852350	39883	biomart_GO0002376	NA
FBgn0036752	Adgf-A	3L	17751731	17764158	39976	biomart_GO0002376	NA
FBgn0036844	Mkp3	3L	19066155	19086426	40081	biomart_GO0002376	NA
FBgn0036978	Toll-9	3L	20361843	20366724	40245	biomart_GO0002376;IIIDB	NA
FBgn0036980	RhoBTB	3L	20376242	20382398	40249	biomart_GO0002376	NA
FBgn0037007	BNIP3	3L	20514598	20519393	40278	IIIDB	NA
FBgn0037116	Als2	3L	21674394	21679755	40410	biomart_GO0002376	NA
FBgn0037126	CG14567	3L	21737706	21738430	40420	IIIDB	NA
FBgn0037203	slif	3L	22881045	22893821	40510	biomart_GO0002376	NA
FBgn0037279	CG1129	3R	4811444	4816025	40599	biomart_GO0002376	NA
FBgn0037288	CG14661	3R	4953506	4955252	40611	IIIDB	NA
FBgn0037376	Hat1	3R	5787337	5789384	40716	biomart_GO0002376	NA
FBgn0037384	dgrn	3R	5824615	5826576	40725	biomart_GO0002376	NA
FBgn0037396	CG11459	3R	6025826	6027238	40741	biomart_GO0002376;IIIDB	NA
FBgn0037446	Zif	3R	6457088	6458822	40795	biomart_GO0002376	NA
FBgn0037515	Sp7	3R	7759786	7763947	40918	biomart_GO0002376;IIIDB	NA
FBgn0037554	PolI	3R	8233507	8237389	40965	IIIDB	NA
FBgn0037556	CG9636	3R	8240747	8243792	40967	biomart_GO0002376	NA
FBgn0037562	Nazo	3R	8287876	8288613	40976	biomart_GO0002376	NA
FBgn0037700	CG8149	3R	9504656	9505865	41137	biomart_GO0002376	NA
FBgn0037724	Fst	3R	9644978	9646154	41169	IIIDB	NA
FBgn0037727	Nepl12	3R	9675523	9677778	41172	IIIDB	NA
FBgn0037875	ZnT86D	3R	11212308	11214539	41342	IIIDB	NA
FBgn0037906	PGRP-LB	3R	11452849	11460552	41379	biomart_GO0002376;KEGG04624;IIIDB	NA
FBgn0038009	CG17738	3R	12270890	12271300	41490	biomart_GO0002376	NA
FBgn0038046	CG5641	3R	12427795	12429282	41529	biomart_GO0002376	NA
FBgn0038149	GILT1	3R	13398526	13401862	41650	biomart_GO0002376	NA
FBgn0038191	CG9925	3R	13960712	13964174	41702	biomart_GO0002376	NA
FBgn0038197	foxo	3R	14056945	14087978	41709	biomart_GO0002376	NA
FBgn0038211	CG9649	3R	14215459	14217882	41727	IIIDB	NA
FBgn0038214	CG9616	3R	14244804	14245471	41731	IIIDB	NA
FBgn0038218	CG14841	3R	14261391	14262418	41735	IIIDB	NA
FBgn0038250	CG3505	3R	14657447	14659228	41777	IIIDB	NA
FBgn0038269	Rrp6	3R	14882498	14886246	41798	biomart_GO0002376	NA
FBgn0038299	Spn88Eb	3R	15206703	15208762	41829	IIIDB	NA
FBgn0038391	GATAe	3R	16009105	16019133	41945	biomart_GO0002376	NA
FBgn0038412	Zip89B	3R	16305758	16308700	41975	IIIDB	NA
FBgn0038450	CG17560	3R	16617950	16619878	42022	IIIDB	NA
FBgn0038455	CG14907	3R	16651217	16652319	42031	IIIDB	NA
FBgn0038465	Irc	3R	17002875	17007208	42049	IIIDB	NA
FBgn0038475	Keap1	3R	17073942	17079945	42062	IIIDB	NA
FBgn0038530	AttD	3R	17625268	17626086	42122	biomart_GO0002376;IIIDB	NA
FBgn0038570	Prx5	3R	18165442	18167273	3771951	biomart_GO0002376	NA
FBgn0038631	CG7695	3R	18616754	18617511	42234	IIIDB	NA
FBgn0038721	subdued	3R	19633418	19642722	42340	IIIDB	NA
FBgn0038760	MED25	3R	20008947	20011712	42385	biomart_GO0002376	NA
FBgn0038790	MtnC	3R	20360308	20360634	42416	IIIDB	NA
FBgn0038838	TotB	3R	20873938	20874522	42474	biomart_GO0002376;IIIDB	NA
FBgn0038928	Fadd	3R	22034455	22035617	42594	biomart_GO0002376;KEGG04624;IIIDB	NA
FBgn0038930	BomT3	3R	22085374	22086397	42598	IIIDB	NA
FBgn0038973	Pebp1	3R	22466034	22466679	42644	biomart_GO0002376	NA
FBgn0038978	tHMG1	3R	22491829	22492381	42650	biomart_GO0002376	NA
FBgn0038979	tHMG2	3R	22492953	22493746	42651	biomart_GO0002376	NA
FBgn0039015	Takl2	3R	22732356	22733851	42692	KEGG04624	NA
FBgn0039016	Dcr-1	3R	22734007	22741091	42693	biomart_GO0002376	NA
FBgn0039045	CG17119	3R	23054410	23058958	42723	IIIDB	NA
FBgn0039075	CG4393	3R	23375928	23384777	42764	IIIDB	NA
FBgn0039099	GILT2	3R	23678895	23679855	42788	biomart_GO0002376	NA
FBgn0039102	SPE	3R	23686255	23688147	42791	biomart_GO0002376;KEGG04624;IIIDB	NA
FBgn0039120	Nup98-96	3R	23774225	23781621	42816	biomart_GO0002376	NA
FBgn0039141	spas	3R	24038215	24042982	42846	biomart_GO0002376	NA
FBgn0039183	Dis3	3R	24333433	24337248	42900	biomart_GO0002376	NA
FBgn0039203	CG13618	3R	24524794	24527533	42924	IIIDB	NA
FBgn0039214	puf	3R	24635270	24650043	42935	biomart_GO0002376	NA
FBgn0039238	CG7016	3R	24862931	24864216	42968	IIIDB	NA
FBgn0039239	CG13641	3R	24864191	24864732	42969	IIIDB	NA
FBgn0039296	Sil1	3R	25233636	25235529	43034	IIIDB	NA
FBgn0039335	Vps33B	3R	25473490	25475756	43077	biomart_GO0002376	NA
FBgn0039417	CG6073	3R	26187018	26188807	43180	IIIDB	NA
FBgn0039494	grass	3R	27157948	27159781	43273	biomart_GO0002376;KEGG04624;IIIDB	NA
FBgn0039495	CG5909	3R	27161158	27162911	43274	IIIDB	NA
FBgn0039532	Mtl	3R	27636412	27639871	43319	biomart_GO0002376	NA
FBgn0039564	Nep7	3R	27954917	27957326	43356	IIIDB	NA
FBgn0039593	Sid	3R	28670704	28672021	43390	IIIDB	NA
FBgn0039628	CG11841	3R	29051056	29052267	43430	IIIDB	NA
FBgn0039629	CG11842	3R	29052680	29053913	43431	IIIDB	NA
FBgn0039634	alpha-Man-Ib	3R	29109053	29112822	43436	biomart_GO0002376	NA
FBgn0039666	Diedel	3R	29493852	29494267	43474	biomart_GO0002376	NA
FBgn0039702	Vps16B	3R	29814921	29816451	43521	biomart_GO0002376	NA
FBgn0039709	Cad99C	3R	29841657	29854699	43528	biomart_GO0002376	NA
FBgn0039713	RpS8	3R	29861582	29863902	43532	biomart_GO0002376	NA
FBgn0039759	CG9733	3R	30243978	30246703	43601	IIIDB	NA
FBgn0039798	CG11313	3R	30729837	30731165	43646	IIIDB	NA
FBgn0039844	CG1607	3R	31382109	31391893	43707	IIIDB	NA
FBgn0040068	Vav	X	19261820	19273280	32920	biomart_GO0002376	NA
FBgn0040294	POSH	2R	17568732	17572322	36990	biomart_GO0002376;IIIDB	NA
FBgn0040309	Jafrac1	X	13329824	13331994	53578	biomart_GO0002376	NA
FBgn0040321	GNBP3	3L	8955021	8956551	39020	biomart_GO0002376;KEGG04624;IIIDB	NA
FBgn0040322	GNBP2	3L	18673474	18675413	40033	biomart_GO0002376;IIIDB	NA
FBgn0040323	GNBP1	3L	18675800	18677876	40034	biomart_GO0002376;KEGG04624;IIIDB	NA
FBgn0040324	Ephrin	4	571755	580122	43799	biomart_GO0002376	NA
FBgn0040340	TRAM	X	935232	937822	31042	IIIDB	NA
FBgn0040358	CG14625	X	1199546	1203157	31066	IIIDB	NA
FBgn0040372	G9a	X	245978	254650	30971	biomart_GO0002376	NA
FBgn0040384	CG32795	X	2782906	2790567	31270	biomart_GO0002376	NA
FBgn0040465	Dlip3	2R	18128494	18130246	53579	biomart_GO0002376	NA
FBgn0040582	BomBc3	3R	22087075	22088501	50055	IIIDB	NA
FBgn0040653	Dso1	2R	20868496	20869321	50126	biomart_GO0002376;KEGG04624	NA
FBgn0040729	CG15126	2R	19690798	19691078	50202	IIIDB	NA
FBgn0040733	BomS6	2R	18390353	18390629	50206	biomart_GO0002376	NA
FBgn0040734	BomS5	2R	18389959	18390242	50207	biomart_GO0002376;IIIDB	NA
FBgn0040735	BomT2	2R	18388995	18389443	50208	biomart_GO0002376;IIIDB	NA
FBgn0040736	BomS3	2R	18387895	18388734	50209	biomart_GO0002376;KEGG04624	NA
FBgn0040817	CG14132	3L	11712229	11715285	50290	biomart_GO0002376	NA
FBgn0040972	CG16978	2L	13143214	13143622	50446	IIIDB	NA
FBgn0041180	Tep4	2L	19548507	19556451	35248	biomart_GO0002376;IIIDB	NA
FBgn0041181	Tep3	2L	7702805	7710690	34045	biomart_GO0002376;IIIDB	NA
FBgn0041182	Tep2	2L	7693727	7701601	34044	biomart_GO0002376;IIIDB	NA
FBgn0041183	Tep1	2L	15888640	15893811	34937	biomart_GO0002376;IIIDB	NA
FBgn0041205	key	2R	24785514	24787411	37967	biomart_GO0002376;KEGG04624;IIIDB	NA
FBgn0041579	AttC	2R	13393705	13394667	NA	biomart_GO0002376;IIIDB	NA
FBgn0041581	AttB	2R	14749223	14750165	36637	biomart_GO0002376;IIIDB	NA
FBgn0041582	tamo	2R	24126638	24133551	37864	IIIDB	NA
FBgn0041710	yellow-f	3R	12991449	12993201	41595	IIIDB	NA
FBgn0041781	SCAR	2L	10976772	10982395	34519	IIIDB	NA
FBgn0042712	HBS1	3L	1862881	1865240	117365	biomart_GO0002376	NA
FBgn0043550	Tsp68C	3L	13843656	13845316	117407	biomart_GO0002376	NA
FBgn0043575	PGRP-SC2	2R	8716950	8717695	35862	biomart_GO0002376;KEGG04624;IIIDB	NA
FBgn0043576	PGRP-SC1a	2R	8709733	8710320	35861;35859;35859;35861	biomart_GO0002376;KEGG04624;IIIDB	NA
FBgn0043577	PGRP-SB2	3L	16726541	16727288	39869	biomart_GO0002376;KEGG04624;IIIDB	NA
FBgn0043578	PGRP-SB1	3L	16727299	16727989	39870	biomart_GO0002376;KEGG04624;IIIDB	NA
FBgn0043841	vir-1	2L	12403270	12423439	34652	biomart_GO0002376;IIIDB	NA
FBgn0043884	mask	3R	24230562	24250248	50070	biomart_GO0002376	NA
FBgn0043903	dome	X	19676061	19683518	32976	biomart_GO0002376;IIIDB	NA
FBgn0044809	TotZ	3R	20877736	20878363	117459	biomart_GO0002376;IIIDB	NA
FBgn0044810	TotX	3R	20904917	20905518	117460	biomart_GO0002376;IIIDB	NA
FBgn0044811	TotF	2L	19911815	19912377	117461	biomart_GO0002376;IIIDB	NA
FBgn0044812	TotC	3R	20872988	20873580	117462	biomart_GO0002376;IIIDB	NA
FBgn0044826	Pak3	3R	16445007	16453821	41995	IIIDB	NA
FBgn0045035	tefu	3R	15232212	15242236	41839	biomart_GO0002376	NA
FBgn0045495	Gr28b	2L	7454826	7462247	117496	biomart_GO0002376	NA
FBgn0046685	Wsck	3R	24627066	24630075	318600	biomart_GO0002376	NA
FBgn0046689	Takl1	3R	20770828	20772601	318725	KEGG04624	NA
FBgn0046763	CG17278	3R	21021044	21024163	50050	IIIDB	NA
FBgn0046999	CG6429	2R	16873015	16873755	36893	IIIDB	NA
FBgn0050062	CG30062	2R	13445700	13446309	246428	IIIDB	NA
FBgn0050080	CG30080	2R	15698726	15701696	246441	IIIDB	NA
FBgn0050087	CG30087	2R	15692448	15693751	246446	IIIDB	NA
FBgn0050481	mRpL53	2R	13954195	13955664	3772367	biomart_GO0002376	NA
FBgn0051092	LpR2	3R	25698727	25740465	43105	IIIDB	NA
FBgn0051217	modSP	3R	16652446	16655662	42032	biomart_GO0002376;KEGG04624	NA
FBgn0051326	CG31326	3R	14218136	14220205	41728	IIIDB	NA
FBgn0051357	CG31357	3R	24828279	24829959	326135	biomart_GO0002376	NA
FBgn0051660	smog	2L	4852864	4876792	33690	biomart_GO0002376	NA
FBgn0051741	CG31741	2L	18084256	18086714	35079	IIIDB	NA
FBgn0051813	nur	2L	13736138	13737030	318957	biomart_GO0002376	NA
FBgn0052133	Ptip	3L	14020315	14029121	39552	biomart_GO0002376	NA
FBgn0052185	edin	3L	17494880	17495300	317900	biomart_GO0002376	NA
FBgn0052268	Drsl6	3L	3336032	3336418	38416	KEGG04624;IIIDB	NA
FBgn0052274	Drsl1	3L	3335579	3335788	326207	KEGG04624	NA
FBgn0052279	Drsl2	3L	3314349	3314681	38408	KEGG04624;IIIDB	NA
FBgn0052282	Drsl4	3L	3315620	3315942	317954	KEGG04624;IIIDB	NA
FBgn0052283	Drsl3	3L	3314996	3315355	317955	KEGG04624;IIIDB	NA
FBgn0052382	sphinx2	3L	7439554	7440733	38833	biomart_GO0002376;KEGG04624	NA
FBgn0052383	sphinx1	3L	7438421	7439405	318005	biomart_GO0002376;KEGG04624;IIIDB	NA
FBgn0052412	QC	3L	5900835	5902456	38663	IIIDB	NA
FBgn0052413	CG32413	3L	5902887	5904055	318018	IIIDB	NA
FBgn0053109	CG33109	3R	14220560	14221584	326258	IIIDB	NA
FBgn0053117	Victoria	2L	19912938	19913516	35275	biomart_GO0002376;IIIDB	NA
FBgn0053155	CG33155	2R	13954195	13955664	3772655	biomart_GO0002376	NA
FBgn0053207	pxb	3R	15666183	15690513	41899	biomart_GO0002376	NA
FBgn0053306	CG33306	2L	13842888	13843742	2768915	IIIDB	NA
FBgn0053307	CG33307	2L	13839262	13841520	2768914	IIIDB	NA
FBgn0053470	CG33470	2R	13411739	13413085	2768831;36486	biomart_GO0002376	NA
FBgn0053493	CG33493	3L	10692530	10693167	2768994	biomart_GO0002376	NA
FBgn0053532	lectin-37Da	2L	19418317	19419029	3346222	IIIDB	NA
FBgn0053533	lectin-37Db	2L	19419075	19419767	3346221	IIIDB	NA
FBgn0053542	upd3	X	18277233	18284596	3346149	biomart_GO0002376;IIIDB	NA
FBgn0062440	EMRE	2R	18147297	18147997	37071	biomart_GO0002376	NA
FBgn0067783	DPCoAC	3R	20552385	20557667	42429	biomart_GO0002376	NA
FBgn0067903	IM18	2R	23600914	23601773	3772138	biomart_GO0002376;IIIDB	NA
FBgn0067905	Dso2	2R	20870392	20870678	3885603	biomart_GO0002376	NA
FBgn0082598	akirin	3L	7369843	7373711	38821	biomart_GO0002376	NA
FBgn0085244	CG34215	2R	6831296	6831793	5740170	biomart_GO0002376	NA
FBgn0085256	CG34227	2R	11248126	11248610	36186	IIIDB	NA
FBgn0085376	CG34347	3R	31311157	31371748	5740668	IIIDB	NA
FBgn0085399	CG34370	2R	21987068	22039559	5740565	IIIDB	NA
FBgn0085407	Pvf3	2L	7098188	7157695	33995	biomart_GO0002376	NA
FBgn0085424	nub	2L	12587625	12628135	34669	biomart_GO0002376	NA
FBgn0086358	Tab2	2R	19292529	19304508	37216	biomart_GO0002376;KEGG04624;IIIDB	NA
FBgn0086371	poly	3R	13361816	13366910	41641	biomart_GO0002376	NA
FBgn0086657	IKKepsilon	2L	20676045	20678979	35329	IIIDB	NA
FBgn0086680	vvl	3L	6790158	6794941	38752	biomart_GO0002376	NA
FBgn0086782	amn	X	19886108	19890060	32999	IIIDB	NA
FBgn0086906	sls	3L	2039681	2115611	44013	biomart_GO0002376	NA
FBgn0087002	apolpp	4	1060969	1077273	43827	IIIDB	NA
FBgn0087007	bbg	3L	14412828	14536276	39583	biomart_GO0002376	NA
FBgn0087035	AGO2	3L	15554113	15561042	39683	biomart_GO0002376;IIIDB	NA
FBgn0243511	psidin	3R	20021704	20026482	42389	biomart_GO0002376	NA
FBgn0243512	puc	3R	8105332	8122294	40958	biomart_GO0002376;IIIDB	NA
FBgn0243514	eater	3R	27095867	27099679	43262	biomart_GO0002376;IIIDB	NA
FBgn0250815	Jon65Aiv	3L	6039155	6040135	38682	IIIDB	NA
FBgn0259099	DCX-EMAP	3L	14903805	14942907	39617	biomart_GO0002376	NA
FBgn0259170	alpha-Man-Ia	X	10266792	10325958	31957	biomart_GO0002376	NA
FBgn0259241	CG42339	X	10967722	11039901	32033	biomart_GO0002376	NA
FBgn0259704	Nsun5	3R	19160099	19162300	7354421	biomart_GO0002376	NA
FBgn0259705	CG42359	3R	19161259	19162300	42299	biomart_GO0002376	NA
FBgn0259984	kuz	2L	13550139	13639411	34772	biomart_GO0002376	NA
FBgn0260004	Snmp1	3R	21165167	21168205	42514	IIIDB	NA
FBgn0260455	CG10332	2R	23600914	23601773	37735	IIIDB	NA
FBgn0260458	PGRP-LD	3L	5780051	5784685	3771920	biomart_GO0002376;KEGG04624;IIIDB	NA
FBgn0260632	dl	2L	17436830	17450364	35047	biomart_GO0002376;KEGG04624;IIIDB	NA
FBgn0260642	Antp	3R	6896253	6999228	40835	biomart_GO0002376	NA
FBgn0260648	Rrp40	2L	1728732	1729762	319033	biomart_GO0002376	NA
FBgn0260745	mfas	3R	11984862	11993315	41455	biomart_GO0002376	NA
FBgn0260746	Ect3	3R	11999278	12003516	41457	IIIDB	NA
FBgn0260780	wisp	X	11893943	11899920	32152	biomart_GO0002376	NA
FBgn0260789	mxc	X	9236801	9243467	31869	biomart_GO0002376	NA
FBgn0260817	gkt	2L	3159950	3162399	33530	IIIDB	NA
FBgn0260866	dnr1	2R	22563152	22592964	37575	biomart_GO0002376;IIIDB	NA
FBgn0260934	par-1	2R	19456170	19485686	2768852	biomart_GO0002376	NA
FBgn0260935	Vps15	3R	9240757	9245869	41096	biomart_GO0002376	NA
FBgn0260936	scny	3L	5769002	5776271	38648	biomart_GO0002376	NA
FBgn0261363	PPO3	2R	23064769	23067183	44513	biomart_GO0002376	NA
FBgn0261514	NimA	2L	13957539	13963381	318930	IIIDB	NA
FBgn0261524	lic	X	13091145	13093986	32257	biomart_GO0002376;KEGG04624	NA
FBgn0261526	NT1	3L	4501652	4508433	38558	biomart_GO0002376	NA
FBgn0261534	l(2)34Fc	2L	14349020	14351513	34838	biomart_GO0002376	NA
FBgn0261547	Exn	3L	16970013	16994388	39900	biomart_GO0002376	NA
FBgn0261560	Thor	2L	3478434	3479612	33569	biomart_GO0002376;IIIDB	NA
FBgn0261574	kug	3L	20005301	20024607	40191	biomart_GO0002376	NA
FBgn0261592	RpS6	X	7899624	7901331	31700	biomart_GO0002376	NA
FBgn0261617	nej	X	9665442	9687066	43856	biomart_GO0002376	NA
FBgn0261788	Ank2	3L	7655389	7718395	38863	KEGG04624	NA
FBgn0261797	Dhc64C	3L	4807368	4825687	38580	biomart_GO0002376	NA
FBgn0261800	LanB1	2L	7811438	7820771	34068	biomart_GO0002376	NA
FBgn0261854	aPKC	2R	14944458	14962969	47594	biomart_GO0002376	NA
FBgn0261931	CG42797	X	9608946	9623243	31905	IIIDB	NA
FBgn0261988	Gprk2	3R	31405245	31457873	49045	biomart_GO0002376	NA
FBgn0261989	CG42807	2R	13570595	13572759	36511	IIIDB	NA
FBgn0261990	CG42808	2R	13573618	13574257	10178961	IIIDB	NA
FBgn0262057	Spn77Ba	3L	20317190	20320116	40234	biomart_GO0002376	NA
FBgn0262357	CG43055	2L	4411155	4411824	12798556	biomart_GO0002376	NA
FBgn0262473	Tl	3R	26799041	26842403	43222	biomart_GO0002376;KEGG04624;IIIDB	NA
FBgn0262579	Sarm	3L	8063874	8108897	38895	biomart_GO0002376	NA
FBgn0262733	Src64B	3L	4592447	4626196	48973	biomart_GO0002376	NA
FBgn0262738	norpA	X	4322626	4365408	31376	biomart_GO0002376	NA
FBgn0263106	DnaJ-1	3L	5750029	5752189	38643	biomart_GO0002376	NA
FBgn0263390	Nha2	3R	22981459	22998528	42710	IIIDB	NA
FBgn0263864	Dark	2R	17020027	17026703	36914	biomart_GO0002376	NA
FBgn0263873	sick	2L	19796365	19958424	35277	biomart_GO0002376	NA
FBgn0263995	cpo	3R	17919832	18018892	45840	biomart_GO0002376	NA
FBgn0263998	Ack-like	2R	13142834	13152677	36442	biomart_GO0002376	NA
FBgn0264078	Flo2	X	14839376	14933946	32425	biomart_GO0002376	NA
FBgn0264294	Cyt-b5	2R	7533506	7535936	35688	biomart_GO0002376	NA
FBgn0264325	Atg6	3R	24049180	24050782	42850	biomart_GO0002376	NA
FBgn0264707	RhoGEF3	3L	277437	305292	38050	biomart_GO0002376	NA
FBgn0264922	smt3	2L	6966780	6967644	33981	biomart_GO0002376	NA
FBgn0264959	Src42A	2R	5981844	6012795	35524	biomart_GO0002376	NA
FBgn0264975	Nrg	X	8517373	8555170	31792	biomart_GO0002376	NA
FBgn0265137	Spn42Da	2R	6875906	6878927	49805	IIIDB	NA
FBgn0265193	Atf-2	2R	24870108	24871509	37978	biomart_GO0002376;KEGG04624	NA
FBgn0265464	Traf6	X	8154599	8157386	31746	biomart_GO0002376;IIIDB	NA
FBgn0265575	yin	X	3862966	3871939	31340	IIIDB	NA
FBgn0265778	PDZ-GEF	2L	6323767	6332789	33881	biomart_GO0002376	NA
FBgn0265998	Doa	3R	28888073	28922772	43415	biomart_GO0002376	NA
FBgn0266083	ocm	2R	24186703	24195290	37874	biomart_GO0002376	NA
FBgn0266411	sima	3R	30058311	30121798	43580	biomart_GO0002376	NA
FBgn0266452	CTPsyn	3L	15097914	15113003	39645	biomart_GO0002376	NA
FBgn0266557	kis	2L	210735	250823	33185	biomart_GO0002376	NA
FBgn0266569	CG42259	X	1046224	1047009	7354475	biomart_GO0002376	NA
FBgn0266670	Sec5	2L	3457302	3460367	33563	biomart_GO0002376	NA
FBgn0266719	stac	3R	25056286	25064348	43002	IIIDB	NA
FBgn0267339	p38c	3R	24149020	24150203	2768679	KEGG04624	NA
FBgn0267384	Ubc7	X	16593677	16595867	44054	biomart_GO0002376	NA
FBgn0267488	Mcr	2L	8074117	8082982	44071	IIIDB	NA
FBgn0278608	Dsp1	X	16333612	16340624	117294	biomart_GO0002376	NA
FBgn0283437	PPO1	2R	17887220	17889973	37044	biomart_GO0002376;IIIDB	NA
FBgn0283461	Drs	3L	3369556	3369942	38419	biomart_GO0002376;KEGG04624;IIIDB	NA
FBgn0283462	IMPPP	2R	13407011	13408358	2768831;36486	biomart_GO0002376;IIIDB	NA
FBgn0283468	slmb	3R	21119252	21127485	42504	biomart_GO0002376;KEGG04624	NA
FBgn0283499	InR	3R	21570248	21619321	42549	biomart_GO0002376	NA
FBgn0283521	lola	2R	10481894	10543291	44548	biomart_GO0002376	NA
FBgn0283531	Duox	2L	2815970	2830248	33477	biomart_GO0002376;KEGG04624;IIIDB	NA
FBgn0283657	Tlk	X	3720007	3789770	318206	biomart_GO0002376	NA
FBgn0283680	IP3K2	X	13303633	13329303	32285	IIIDB	NA
FBgn0284084	wg	2L	7307159	7316265	34009	biomart_GO0002376	NA
FBgn0286070	cnk	2R	17413970	17420007	36952	biomart_GO0002376	NA
FBgn0287423	Nplp2	3L	13356376	13357223	50286	biomart_GO0002376	NA
FBgn0287720	Pen	2L	10056900	10060095	34338	biomart_GO0002376	NA
FBgn0287775	18w	2R	20111511	20116932	37277	biomart_GO0002376	NA
FBgn0035132	mthl10	3L	332801	342915	38057	NA	Sung_et_al
FBgn0031461	daw	2L	2805261	2812376	33474	anti	Clark_et_al
FBgn0011300	babo	2R	8952339	8962796	35900	anti	Clark_et_al
FBgn0283472	S6k	3L	5797549	5810931	38654	anti	Cho_et_al
FBgn0000659	fkh	3R	28580976	28585264	43383	NA	Bolukbasi_et_al_Varma_et_al
FBgn0000251	cad	2L	20783135	20770731	35341	NA	Ryu_et_al
FBgn0037734	trbd	3R	9711037	9705996	41179	NA	Fernando_et_al_Kounatidis_et_al
FBgn0013720	pck	X	1470666	1472325	31101	NA	Morris_et_al

## Sheet: Mouse_ImmAg
mgi_id	external_gene_name	chromosome_name	start_position	end_position	entrezID	ensembl_gene_id	Longevity	database_aging	databse_immunity	description
MGI:87859	Abl1	2	31688376	31804227	11350	ENSMUSG00000026842	NA	biomart_GO0007568	biomart_GO0002376;innateDB	c-abl oncogene 1, non-receptor tyrosine kinase [Source:MGI Symbol;Acc:MGI:87859]
MGI:106675	Adipoq	16	23146536	23158028	11450	ENSMUSG00000022878	NA	KEGG4213	biomart_GO0002376;innateDB	adiponectin, C1Q and collagen domain containing [Source:MGI Symbol;Acc:MGI:106675]
MGI:87916	Ada	2	163726584	163750239	11486	ENSMUSG00000017697	NA	biomart_GO0007568	biomart_GO0002376	adenosine deaminase [Source:MGI Symbol;Acc:MGI:87916]
MGI:87917	Adcy6	15	98589973	98610076	11512	ENSMUSG00000022994	NA	KEGG4213	KEGG	adenylate cyclase 6 [Source:MGI Symbol;Acc:MGI:87917]
MGI:102891	Adcy7	8	88272403	88329962	11513	ENSMUSG00000031659	NA	KEGG4213	biomart_GO0002376;KEGG	adenylate cyclase 7 [Source:MGI Symbol;Acc:MGI:102891]
MGI:1341110	Adcy8	15	64697084	64922296	11514	ENSMUSG00000022376	NA	KEGG4213	KEGG	adenylate cyclase 8 [Source:MGI Symbol;Acc:MGI:1341110]
MGI:108450	Adcy9	16	4287529	4420498	11515	ENSMUSG00000005580	NA	KEGG4213	KEGG	adenylate cyclase 9 [Source:MGI Symbol;Acc:MGI:108450]
MGI:108058	Adm	7	110627661	110629820	11535	ENSMUSG00000030790	NA	biomart_GO0007568	biomart_GO0002376	adrenomedullin [Source:MGI Symbol;Acc:MGI:108058]
MGI:893592	Ager	17	34597862	34600936	11596	ENSMUSG00000015452	NA	biomart_GO0007568	biomart_GO0002376;innateDB	advanced glycosylation end product-specific receptor [Source:MGI Symbol;Acc:MGI:893592]
MGI:87986	Akt1	12	112653821	112674884	11651	ENSMUSG00000001729	anti	biomart_GO0007568;KEGG4213;GenAge	biomart_GO0002376;innateDB;KEGG	thymoma viral proto-oncogene 1 [Source:MGI Symbol;Acc:MGI:87986]
MGI:104874	Akt2	7	27591552	27640826	11652	ENSMUSG00000004056	anti	KEGG4213;GenAge	KEGG	thymoma viral proto-oncogene 2 [Source:MGI Symbol;Acc:MGI:104874]
MGI:1277186	Atg5	10	44268358	44364291	11793	ENSMUSG00000038160	pro	KEGG4213;GenAge	biomart_GO0002376;innateDB;KEGG	autophagy related 5 [Source:MGI Symbol;Acc:MGI:1277186]
MGI:88056	Apod	16	31296192	31314808	11815	ENSMUSG00000022548	NA	biomart_GO0007568	biomart_GO0002376	apolipoprotein D [Source:MGI Symbol;Acc:MGI:88056]
MGI:88057	Apoe	7	19696109	19699188	11816	ENSMUSG00000002985	pro	biomart_GO0007568;AgeFactDB;GenAge	biomart_GO0002376	apolipoprotein E [Source:MGI Symbol;Acc:MGI:88057]
MGI:88059	App	16	84949685	85173766	11820	ENSMUSG00000022892	NA	biomart_GO0007568	biomart_GO0002376	amyloid beta (A4) precursor protein [Source:MGI Symbol;Acc:MGI:88059]
MGI:88070	Arg1	10	24915221	24927484	11846	ENSMUSG00000019987	NA	biomart_GO0007568	biomart_GO0002376	arginase, liver [Source:MGI Symbol;Acc:MGI:88070]
MGI:1330806	Arg2	12	79130777	79156301	11847	ENSMUSG00000021125	NA	biomart_GO0007568	biomart_GO0002376	arginase type II [Source:MGI Symbol;Acc:MGI:1330806]
MGI:88090	Ass1	2	31470207	31520672	11898	ENSMUSG00000076441	NA	biomart_GO0007568	biomart_GO0002376	argininosuccinate synthetase 1 [Source:MGI Symbol;Acc:MGI:88090]
MGI:88096	Atf4	15	80255184	80257541	11911	ENSMUSG00000042406	NA	KEGG4213	biomart_GO0002376;innateDB	activating transcription factor 4 [Source:MGI Symbol;Acc:MGI:88096]
MGI:107202	Atm	9	53439149	53536740	11920	ENSMUSG00000034218	pro	biomart_GO0007568;AgeFactDB;GenAge	biomart_GO0002376;innateDB	ataxia telangiectasia mutated [Source:MGI Symbol;Acc:MGI:107202]
MGI:88127	B2m	2	122147686	122153083	12010	ENSMUSG00000060802	NA	biomart_GO0007568	biomart_GO0002376;KEGG	beta-2 microglobulin [Source:MGI Symbol;Acc:MGI:88127]
MGI:1097161	Bak1	17	27019810	27029009	12018	ENSMUSG00000057789	NA	biomart_GO0007568	biomart_GO0002376	BCL2-antagonist/killer 1 [Source:MGI Symbol;Acc:MGI:1097161]
MGI:99702	Bax	7	45461697	45466898	12028	ENSMUSG00000003873	NA	KEGG4213;AgeFactDB;GenAge	biomart_GO0002376	BCL2-associated X protein [Source:MGI Symbol;Acc:MGI:99702]
MGI:88138	Bcl2	1	106538178	106714274	12043	ENSMUSG00000057329	NA	biomart_GO0007568	biomart_GO0002376;innateDB;KEGG	B cell leukemia/lymphoma 2 [Source:MGI Symbol;Acc:MGI:88138]
MGI:107187	Bcl6	16	23965052	23988852	12053	ENSMUSG00000022508	NA	biomart_GO0007568	biomart_GO0002376	B cell leukemia/lymphoma 6 [Source:MGI Symbol;Acc:MGI:107187]
MGI:1338938	Bmpr1a	14	34410734	34503341	12166	ENSMUSG00000021796	NA	biomart_GO0007568	biomart_GO0002376	bone morphogenetic protein receptor, type 1A [Source:MGI Symbol;Acc:MGI:1338938]
MGI:109337	Brca2	5	150522630	150570329	12190	ENSMUSG00000041147	NA	biomart_GO0007568	biomart_GO0002376	breast cancer 2, early onset [Source:MGI Symbol;Acc:MGI:109337]
MGI:88223	C1qa	4	136895917	136898803	12259	ENSMUSG00000036887	NA	biomart_GO0007568	biomart_GO0002376;innateDB;KEGG	complement component 1, q subcomponent, alpha polypeptide [Source:MGI Symbol;Acc:MGI:88223]
MGI:108445	Ciita	16	10480059	10528418	12265	ENSMUSG00000022504	NA	biomart_GO0007568	biomart_GO0002376;KEGG	class II transactivator [Source:MGI Symbol;Acc:MGI:108445]
MGI:2151253	Calca	7	114631478	114636357	12310	ENSMUSG00000030669	NA	biomart_GO0007568	biomart_GO0002376	calcitonin/calcitonin-related polypeptide, alpha [Source:MGI Symbol;Acc:MGI:2151253]
MGI:88252	Calr	8	84841850	84846934	12317	ENSMUSG00000003814	NA	biomart_GO0007568	biomart_GO0002376;KEGG	calreticulin [Source:MGI Symbol;Acc:MGI:88252]
MGI:88258	Camk4	18	32934931	33191228	12326	ENSMUSG00000038128	NA	KEGG4213	biomart_GO0002376	calcium/calmodulin-dependent protein kinase IV [Source:MGI Symbol;Acc:MGI:88258]
MGI:88261	Canx	11	50293961	50325673	12330	ENSMUSG00000020368	NA	biomart_GO0007568	KEGG	calnexin [Source:MGI Symbol;Acc:MGI:88261]
MGI:97295	Casp2	6	42264985	42282508	12366	ENSMUSG00000029863	pro	biomart_GO0007568;AgeFactDB;GenAge	innateDB	caspase 2 [Source:MGI Symbol;Acc:MGI:97295]
MGI:109383	Casp7	19	56397129	56442344	12369	ENSMUSG00000025076	NA	biomart_GO0007568	innateDB	caspase 7 [Source:MGI Symbol;Acc:MGI:109383]
MGI:88274	Ctnna1	18	35118859	35254779	12385	ENSMUSG00000037815	NA	biomart_GO0007568	KEGG	catenin (cadherin associated protein), alpha 1 [Source:MGI Symbol;Acc:MGI:88274]
MGI:102709	Cav1	6	17306335	17341452	12389	ENSMUSG00000007655	pro	biomart_GO0007568;AgeFactDB;GenAge	biomart_GO0002376;innateDB	caveolin 1, caveolae protein [Source:MGI Symbol;Acc:MGI:102709]
MGI:88342	Cd68	11	69664213	69666153	12514	ENSMUSG00000018774	NA	biomart_GO0007568	biomart_GO0002376	CD68 antigen [Source:MGI Symbol;Acc:MGI:88342]
MGI:1277162	Cdk6	5	3341485	3531008	12571	ENSMUSG00000040274	NA	biomart_GO0007568	biomart_GO0002376;innateDB	cyclin-dependent kinase 6 [Source:MGI Symbol;Acc:MGI:1277162]
MGI:104556	Cdkn1a	17	29090976	29100727	12575	ENSMUSG00000023067	anti	biomart_GO0007568;AgeFactDB;GenAge	biomart_GO0002376;innateDB	cyclin-dependent kinase inhibitor 1A (P21) [Source:MGI Symbol;Acc:MGI:104556]
MGI:104564	Cdkn1c	7	143458339	143461050	12577	ENSMUSG00000037664	NA	biomart_GO0007568	biomart_GO0002376	cyclin-dependent kinase inhibitor 1C (P57) [Source:MGI Symbol;Acc:MGI:104564]
MGI:104738	Cdkn2a	4	89274471	89294653	12578	ENSMUSG00000044303	NA	biomart_GO0007568	biomart_GO0002376;innateDB	cyclin dependent kinase inhibitor 2A [Source:MGI Symbol;Acc:MGI:104738]
MGI:104737	Cdkn2b	4	89306299	89311039	12579	ENSMUSG00000073802	NA	biomart_GO0007568	biomart_GO0002376	cyclin dependent kinase inhibitor 2B [Source:MGI Symbol;Acc:MGI:104737]
MGI:99480	Cebpa	7	35119293	35121928	12606	ENSMUSG00000034957	NA	AgeFactDB;GenAge	biomart_GO0002376;innateDB	CCAAT/enhancer binding protein (C/EBP), alpha [Source:MGI Symbol;Acc:MGI:99480]
MGI:88373	Cebpb	2	167688915	167690418	12608	ENSMUSG00000056501	NA	AgeFactDB;GenAge	biomart_GO0002376;innateDB;KEGG	CCAAT/enhancer binding protein (C/EBP), beta [Source:MGI Symbol;Acc:MGI:88373]
MGI:88385	Cfh	1	140084708	140183764	12628	ENSMUSG00000026365	NA	biomart_GO0007568	biomart_GO0002376;innateDB;KEGG	complement component factor h [Source:MGI Symbol;Acc:MGI:88385]
MGI:1276109	Cldn1	16	26356642	26371841	12737	ENSMUSG00000022512	NA	biomart_GO0007568	biomart_GO0002376;KEGG	claudin 1 [Source:MGI Symbol;Acc:MGI:1276109]
MGI:104615	Cnr1	4	33924593	33948831	12801	ENSMUSG00000044288	NA	biomart_GO0007568	biomart_GO0002376	cannabinoid receptor 1 (brain) [Source:MGI Symbol;Acc:MGI:104615]
MGI:88467	Col1a1	11	94936224	94953042	12842	ENSMUSG00000001506	pro	GenAge	KEGG	collagen, type I, alpha 1 [Source:MGI Symbol;Acc:MGI:88467]
MGI:88494	Creb1	1	64532645	64604548	12912	ENSMUSG00000025958	NA	biomart_GO0007568;KEGG4213	biomart_GO0002376;innateDB;KEGG	cAMP responsive element binding protein 1 [Source:MGI Symbol;Acc:MGI:88494]
MGI:99946	Creb3	4	43562332	43567060	12913	ENSMUSG00000028466	NA	KEGG4213	biomart_GO0002376	cAMP responsive element binding protein 3 [Source:MGI Symbol;Acc:MGI:99946]
MGI:88516	Cryab	9	50751325	50756636	12955	ENSMUSG00000032060	NA	biomart_GO0007568	innateDB	crystallin, alpha B [Source:MGI Symbol;Acc:MGI:88516]
MGI:109553	Ctsc	7	88278085	88310888	13032	ENSMUSG00000030560	NA	biomart_GO0007568	biomart_GO0002376	cathepsin C [Source:MGI Symbol;Acc:MGI:109553]
MGI:88564	Ctsl	13	64359337	64370890	13039	ENSMUSG00000021477	NA	biomart_GO0007568	biomart_GO0002376;KEGG	cathepsin L [Source:MGI Symbol;Acc:MGI:88564]
MGI:1098274	Cyp27b1	10	127048250	127053006	13115	ENSMUSG00000006724	NA	biomart_GO0007568	biomart_GO0002376	cytochrome P450, family 27, subfamily b, polypeptide 1 [Source:MGI Symbol;Acc:MGI:1098274]
MGI:94872	Dcn	10	97479609	97518143	13179	ENSMUSG00000019929	NA	biomart_GO0007568	innateDB	decorin [Source:MGI Symbol;Acc:MGI:94872]
MGI:95283	Edn1	13	42301476	42307990	13614	ENSMUSG00000021367	NA	biomart_GO0007568	biomart_GO0002376;innateDB	endothelin 1 [Source:MGI Symbol;Acc:MGI:95283]
MGI:102720	Ednrb	14	103814625	103844402	13618	ENSMUSG00000022122	NA	biomart_GO0007568	biomart_GO0002376	endothelin receptor type B [Source:MGI Symbol;Acc:MGI:102720]
MGI:95288	Eef2	10	81176631	81182498	13629	ENSMUSG00000034994	NA	biomart_GO0007568	biomart_GO0002376	eukaryotic translation elongation factor 2 [Source:MGI Symbol;Acc:MGI:95288]
MGI:95305	Eif4e	3	138526179	138559696	13684	ENSMUSG00000028156	NA	KEGG4213	innateDB	eukaryotic translation initiation factor 4E [Source:MGI Symbol;Acc:MGI:95305]
MGI:103267	Eif4ebp1	8	27260329	27276674	13685	ENSMUSG00000031490	NA	KEGG4213	innateDB	eukaryotic translation initiation factor 4E binding protein 1 [Source:MGI Symbol;Acc:MGI:103267]
MGI:95407	Epo	5	137483020	137533242	13856	ENSMUSG00000029711	NA	biomart_GO0007568	biomart_GO0002376;KEGG	erythropoietin [Source:MGI Symbol;Acc:MGI:95407]
MGI:104684	Eps8	6	137477245	137654876	13860	ENSMUSG00000015766	anti	AgeFactDB;GenAge	biomart_GO0002376;innateDB	epidermal growth factor receptor pathway substrate 8 [Source:MGI Symbol;Acc:MGI:104684]
MGI:95412	Ercc1	7	19344778	19356524	13870	ENSMUSG00000003549	pro	biomart_GO0007568;GenAge	biomart_GO0002376	excision repair cross-complementing rodent repair deficiency, complementation group 1 [Source:MGI Symbol;Acc:MGI:95412]
MGI:95413	Ercc2	7	19382010	19395694	13871	ENSMUSG00000030400	pro	biomart_GO0007568;AgeFactDB;GenAge	biomart_GO0002376	excision repair cross-complementing rodent repair deficiency, complementation group 2 [Source:MGI Symbol;Acc:MGI:95413]
MGI:95574	Fos	12	85473890	85477273	14281	ENSMUSG00000021250	NA	biomart_GO0007568	biomart_GO0002376;KEGG	FBJ osteosarcoma oncogene [Source:MGI Symbol;Acc:MGI:95574]
MGI:95606	Xrcc6	15	81987835	82040085	14375	ENSMUSG00000022471	pro	AgeFactDB;GenAge	biomart_GO0002376	X-ray repair complementing defective repair in Chinese hamster cells 6 [Source:MGI Symbol;Acc:MGI:95606]
MGI:95789	Gnrh1	14	67745181	67749439	14714	ENSMUSG00000015812	NA	biomart_GO0007568	biomart_GO0002376	gonadotropin releasing hormone 1 [Source:MGI Symbol;Acc:MGI:95789]
MGI:95805	Grb2	11	115644045	115708597	14784	ENSMUSG00000059923	NA	biomart_GO0007568	KEGG	growth factor receptor bound protein 2 [Source:MGI Symbol;Acc:MGI:95805]
MGI:95832	Grn	11	102430315	102437048	14824	ENSMUSG00000034708	pro	GenAge	biomart_GO0002376;innateDB	granulin [Source:MGI Symbol;Acc:MGI:95832]
MGI:95915	H2-M3	17	37270220	37274484	14991	ENSMUSG00000016206	NA	biomart_GO0007568	biomart_GO0002376;KEGG	histocompatibility 2, M region locus 3 [Source:MGI Symbol;Acc:MGI:95915]
MGI:106209	Hells	19	38930915	38971051	15201	ENSMUSG00000025001	pro	AgeFactDB;GenAge	biomart_GO0002376	helicase, lymphoid specific [Source:MGI Symbol;Acc:MGI:106209]
MGI:96224	Hras	7	141189105	141194005	15461	ENSMUSG00000025499	NA	biomart_GO0007568;KEGG4213	biomart_GO0002376;KEGG	Harvey rat sarcoma virus oncogene [Source:MGI Symbol;Acc:MGI:96224]
MGI:1196334	Hyal2	9	107567945	107572779	15587	ENSMUSG00000010047	NA	biomart_GO0007568	biomart_GO0002376	hyaluronoglucosaminidase 2 [Source:MGI Symbol;Acc:MGI:1196334]
MGI:96397	Id2	12	25093799	25097140	15902	ENSMUSG00000020644	NA	biomart_GO0007568	biomart_GO0002376;innateDB	inhibitor of DNA binding 2 [Source:MGI Symbol;Acc:MGI:96397]
MGI:96412	Ide	19	37268743	37337852	15925	ENSMUSG00000056999	NA	biomart_GO0007568	biomart_GO0002376	insulin degrading enzyme [Source:MGI Symbol;Acc:MGI:96412]
MGI:96432	Igf1	10	87858265	87937042	16000	ENSMUSG00000020053	pro_anti	KEGG4213;AgeFactDB;GenAge	biomart_GO0002376;innateDB	insulin-like growth factor 1 [Source:MGI Symbol;Acc:MGI:96432]
MGI:96433	Igf1r	7	67952827	68233668	16001	ENSMUSG00000005533	anti	KEGG4213;AgeFactDB;GenAge	biomart_GO0002376	insulin-like growth factor I receptor [Source:MGI Symbol;Acc:MGI:96433]
MGI:96437	Igfbp2	1	72824503	72852474	16008	ENSMUSG00000039323	NA	biomart_GO0007568	biomart_GO0002376	insulin-like growth factor binding protein 2 [Source:MGI Symbol;Acc:MGI:96437]
MGI:1338071	Ikbkb	8	22659212	22706589	16150	ENSMUSG00000031537	anti	GenAge	innateDB;KEGG	inhibitor of kappaB kinase beta [Source:MGI Symbol;Acc:MGI:1338071]
MGI:96537	Il10	1	131019845	131024974	16153	ENSMUSG00000016529	NA	biomart_GO0007568	biomart_GO0002376;innateDB;KEGG	interleukin 10 [Source:MGI Symbol;Acc:MGI:96537]
MGI:103014	Il15	8	82331632	82403222	16168	ENSMUSG00000031712	NA	biomart_GO0007568	biomart_GO0002376;innateDB;KEGG	interleukin 15 [Source:MGI Symbol;Acc:MGI:103014]
MGI:107420	Irak1	X	74013914	74023918	16179	ENSMUSG00000031392	NA	biomart_GO0007568	biomart_GO0002376;innateDB;KEGG	interleukin-1 receptor-associated kinase 1 [Source:MGI Symbol;Acc:MGI:107420]
MGI:96559	Il6	5	30013114	30019981	16193	ENSMUSG00000025746	NA	biomart_GO0007568	biomart_GO0002376;innateDB;KEGG	interleukin 6 [Source:MGI Symbol;Acc:MGI:96559]
MGI:107357	Inpp5d	1	87620312	87720507	16331	ENSMUSG00000026288	NA	biomart_GO0007568	biomart_GO0002376;innateDB;KEGG	inositol polyphosphate-5-phosphatase D [Source:MGI Symbol;Acc:MGI:107357]
MGI:96573	Ins2	7	142678656	142743381	16334	ENSMUSG00000000215	NA	KEGG4213;AgeFactDB	biomart_GO0002376	insulin II [Source:MGI Symbol;Acc:MGI:96573]
MGI:96611	Itgb2	10	77530252	77565708	16414	ENSMUSG00000000290	NA	biomart_GO0007568	biomart_GO0002376;innateDB;KEGG	integrin beta 2 [Source:MGI Symbol;Acc:MGI:96611]
MGI:96646	Jun	4	95049034	95052222	16476	ENSMUSG00000052684	NA	biomart_GO0007568	biomart_GO0002376;KEGG	jun proto-oncogene [Source:MGI Symbol;Acc:MGI:96646]
MGI:96648	Jund	8	70698949	70700616	16478	ENSMUSG00000071076	pro	biomart_GO0007568;AgeFactDB;GenAge	KEGG	jun D proto-oncogene [Source:MGI Symbol;Acc:MGI:96648]
MGI:96680	Kras	6	145216699	145250239	16653	ENSMUSG00000030265	NA	biomart_GO0007568;KEGG4213	KEGG	Kirsten rat sarcoma viral oncogene homolog [Source:MGI Symbol;Acc:MGI:96680]
MGI:96690	Krt16	11	100246091	100248902	16666	ENSMUSG00000053797	NA	biomart_GO0007568	biomart_GO0002376;innateDB	keratin 16 [Source:MGI Symbol;Acc:MGI:96690]
MGI:104663	Lep	6	29060220	29073877	16846	ENSMUSG00000059201	NA	biomart_GO0007568	biomart_GO0002376	leptin [Source:MGI Symbol;Acc:MGI:104663]
MGI:96982	Mif	10	75859353	75860240	17319	ENSMUSG00000033307	anti	biomart_GO0007568;GenAge	biomart_GO0002376;innateDB	macrophage migration inhibitory factor (glycosylation-inhibiting factor) [Source:MGI Symbol;Acc:MGI:96982]
MGI:97004	Mme	3	63241537	63386030	17380	ENSMUSG00000027820	NA	biomart_GO0007568	KEGG	membrane metallo endopeptidase [Source:MGI Symbol;Acc:MGI:97004]
MGI:97009	Mmp2	8	92827291	92853420	17390	ENSMUSG00000031740	NA	biomart_GO0007568	KEGG	matrix metallopeptidase 2 [Source:MGI Symbol;Acc:MGI:97009]
MGI:97011	Mmp9	2	164940780	164955850	17395	ENSMUSG00000017737	NA	biomart_GO0007568	biomart_GO0002376;innateDB;KEGG	matrix metallopeptidase 9 [Source:MGI Symbol;Acc:MGI:97011]
MGI:97137	Mpo	11	87793581	87804413	17523	ENSMUSG00000009350	NA	biomart_GO0007568	biomart_GO0002376	myeloperoxidase [Source:MGI Symbol;Acc:MGI:97137]
MGI:1306784	Cited2	10	17723218	17725674	17684	ENSMUSG00000039910	NA	biomart_GO0007568	biomart_GO0002376	Cbp/p300-interacting transactivator, with Glu/Asp-rich carboxy-terminal domain, 2 [Source:MGI Symbol;Acc:MGI:1306784]
MGI:101816	Msh2	17	87672330	87723713	17685	ENSMUSG00000024151	pro	biomart_GO0007568;AgeFactDB;GenAge	biomart_GO0002376	mutS homolog 2 [Source:MGI Symbol;Acc:MGI:101816]
MGI:1343961	Msh6	17	87975062	87990892	17688	ENSMUSG00000005370	NA	biomart_GO0007568	biomart_GO0002376	mutS homolog 6 [Source:MGI Symbol;Acc:MGI:1343961]
MGI:95691	Mstn	1	53061640	53068079	17700	ENSMUSG00000026100	anti	GenAge	biomart_GO0002376	myostatin [Source:MGI Symbol;Acc:MGI:95691]
MGI:97250	Myc	15	61985391	61990374	17869	ENSMUSG00000022346	anti	GenAge	biomart_GO0002376;innateDB	myelocytomatosis oncogene [Source:MGI Symbol;Acc:MGI:97250]
MGI:108420	Nfe2l2	2	75675513	75704641	18024	ENSMUSG00000015839	NA	biomart_GO0007568	biomart_GO0002376;innateDB	nuclear factor, erythroid derived 2, like 2 [Source:MGI Symbol;Acc:MGI:108420]
MGI:97312	Nfkb1	3	135584655	135691547	18033	ENSMUSG00000028163	pro	KEGG4213;GenAge	biomart_GO0002376;innateDB;KEGG	nuclear factor of kappa light polypeptide gene enhancer in B cells 1, p105 [Source:MGI Symbol;Acc:MGI:97312]
MGI:1099800	Nfkb2	19	46304320	46312385	18034	ENSMUSG00000025225	NA	biomart_GO0007568	biomart_GO0002376;innateDB;KEGG	nuclear factor of kappa light polypeptide gene enhancer in B cells 2, p49/p100 [Source:MGI Symbol;Acc:MGI:1099800]
MGI:97362	Nos3	5	24364810	24384474	18127	ENSMUSG00000028978	pro	AgeFactDB;GenAge	KEGG	nitric oxide synthase 3, endothelial cell [Source:MGI Symbol;Acc:MGI:97362]
MGI:108082	Npy5r	8	66679965	66688128	18168	ENSMUSG00000044014	NA	biomart_GO0007568	biomart_GO0002376	neuropeptide Y receptor Y5 [Source:MGI Symbol;Acc:MGI:108082]
MGI:97376	Nras	3	103058285	103067914	18176	ENSMUSG00000027852	NA	KEGG4213	innateDB;KEGG	neuroblastoma ras oncogene [Source:MGI Symbol;Acc:MGI:97376]
MGI:97383	Ntrk1	3	87778244	87795162	18211	ENSMUSG00000028072	NA	biomart_GO0007568	biomart_GO0002376	neurotrophic tyrosine kinase, receptor, type 1 [Source:MGI Symbol;Acc:MGI:97383]
MGI:107931	Sqstm1	11	50199366	50210827	18412	ENSMUSG00000015837	pro	GenAge	biomart_GO0002376;innateDB	sequestosome 1 [Source:MGI Symbol;Acc:MGI:107931]
MGI:105049	P2ry1	3	61002795	61008982	18441	ENSMUSG00000027765	NA	biomart_GO0007568	KEGG	purinergic receptor P2Y, G-protein coupled 1 [Source:MGI Symbol;Acc:MGI:105049]
MGI:99523	Prdx1	4	116685544	116700822	18477	ENSMUSG00000028691	pro	AgeFactDB;GenAge	biomart_GO0002376	peroxiredoxin 1 [Source:MGI Symbol;Acc:MGI:99523]
MGI:97501	Pck1	2	173153048	173159273	18534	ENSMUSG00000027513	pro	biomart_GO0007568;AgeFactDB;GenAge	biomart_GO0002376	phosphoenolpyruvate carboxykinase 1, cytosolic [Source:MGI Symbol;Acc:MGI:97501]
MGI:1206581	Pik3ca	3	32397671	32468486	18706	ENSMUSG00000027665	NA	KEGG4213	KEGG	phosphatidylinositol-4,5-bisphosphate 3-kinase catalytic subunit alpha [Source:MGI Symbol;Acc:MGI:1206581]
MGI:1098211	Pik3cd	4	149649168	149702571	18707	ENSMUSG00000039936	NA	KEGG4213	biomart_GO0002376;innateDB;KEGG	phosphatidylinositol-4,5-bisphosphate 3-kinase catalytic subunit delta [Source:MGI Symbol;Acc:MGI:1098211]
MGI:97583	Pik3r1	13	101680563	101768217	18708	ENSMUSG00000041417	NA	KEGG4213	biomart_GO0002376;KEGG	phosphoinositide-3-kinase regulatory subunit 1 [Source:MGI Symbol;Acc:MGI:97583]
MGI:1098772	Pik3r2	8	70768176	70776713	18709	ENSMUSG00000031834	NA	KEGG4213	KEGG	phosphoinositide-3-kinase regulatory subunit 2 [Source:MGI Symbol;Acc:MGI:1098772]
MGI:109277	Pik3r3	4	116221618	116303056	18710	ENSMUSG00000028698	NA	KEGG4213	KEGG	phosphoinositide-3-kinase regulatory subunit 3 [Source:MGI Symbol;Acc:MGI:109277]
MGI:97588	Pou1f1	16	65520511	65535005	18736	ENSMUSG00000004842	anti	biomart_GO0007568;AgeFactDB;GenAge	biomart_GO0002376	POU domain, class 1, transcription factor 1 [Source:MGI Symbol;Acc:MGI:97588]
MGI:97592	Prkaca	8	83972993	83996443	18747	ENSMUSG00000005469	NA	KEGG4213	KEGG	protein kinase, cAMP dependent, catalytic, alpha [Source:MGI Symbol;Acc:MGI:97592]
MGI:97594	Prkacb	3	146729574	146812990	18749	ENSMUSG00000005034	NA	KEGG4213	KEGG	protein kinase, cAMP dependent, catalytic, beta [Source:MGI Symbol;Acc:MGI:97594]
MGI:97598	Prkcd	14	30595354	30626210	18753	ENSMUSG00000021948	NA	biomart_GO0007568	biomart_GO0002376;innateDB;KEGG	protein kinase C, delta [Source:MGI Symbol;Acc:MGI:97598]
MGI:97608	Serpine1	5	137061504	137072268	18787	ENSMUSG00000037411	anti	biomart_GO0007568;GenAge	biomart_GO0002376;innateDB;KEGG	serine (or cysteine) peptidase inhibitor, clade E, member 1 [Source:MGI Symbol;Acc:MGI:97608]
MGI:97611	Plau	14	20836660	20843385	18792	ENSMUSG00000021822	pro	AgeFactDB;GenAge	KEGG	plasminogen activator, urokinase [Source:MGI Symbol;Acc:MGI:97611]
MGI:104662	Pml	9	58218076	58249786	18854	ENSMUSG00000036986	NA	biomart_GO0007568	biomart_GO0002376;innateDB	promyelocytic leukemia [Source:MGI Symbol;Acc:MGI:104662]
MGI:97740	Polb	8	22628126	22653435	18970	ENSMUSG00000031536	NA	biomart_GO0007568	biomart_GO0002376	polymerase (DNA directed), beta [Source:MGI Symbol;Acc:MGI:97740]
MGI:97747	Pparg	6	115360951	115490399	19016	ENSMUSG00000000440	pro	KEGG4213;AgeFactDB;GenAge	biomart_GO0002376;innateDB	peroxisome proliferator activated receptor gamma [Source:MGI Symbol;Acc:MGI:97747]
MGI:1342774	Ppargc1a	5	51454250	51567726	19017	ENSMUSG00000029167	NA	biomart_GO0007568;KEGG4213	innateDB	peroxisome proliferative activated receptor, gamma, coactivator 1 alpha [Source:MGI Symbol;Acc:MGI:1342774]
MGI:107164	Ppp3ca	3	136670124	136937727	19055	ENSMUSG00000028161	NA	biomart_GO0007568	KEGG	protein phosphatase 3, catalytic subunit, alpha isoform [Source:MGI Symbol;Acc:MGI:107164]
MGI:104779	Prkdc	16	15637866	15842235	19090	ENSMUSG00000022672	NA	biomart_GO0007568	biomart_GO0002376	protein kinase, DNA activated, catalytic polypeptide [Source:MGI Symbol;Acc:MGI:104779]
MGI:97769	Prnp	2	131909928	131938429	19122	ENSMUSG00000079037	NA	biomart_GO0007568	biomart_GO0002376	prion protein [Source:MGI Symbol;Acc:MGI:97769]
MGI:1202717	Psen1	12	83688152	83735199	19164	ENSMUSG00000019969	NA	biomart_GO0007568	biomart_GO0002376	presenilin 1 [Source:MGI Symbol;Acc:MGI:1202717]
MGI:109583	Pten	19	32757497	32826160	19211	ENSMUSG00000013663	pro	biomart_GO0007568;AgeFactDB;GenAge	innateDB	phosphatase and tensin homolog [Source:MGI Symbol;Acc:MGI:109583]
MGI:97798	Ptgs2	1	150100031	150108227	19225	ENSMUSG00000032487	NA	biomart_GO0007568	KEGG	prostaglandin-endoperoxide synthase 2 [Source:MGI Symbol;Acc:MGI:97798]
MGI:103290	Rela	19	5637483	5648130	19697	ENSMUSG00000024927	NA	biomart_GO0007568;KEGG4213	biomart_GO0002376;innateDB;KEGG	v-rel reticuloendotheliosis viral oncogene homolog A (avian) [Source:MGI Symbol;Acc:MGI:103290]
MGI:103576	Ccl11	11	82057823	82062955	20292	ENSMUSG00000020676	NA	biomart_GO0007568	biomart_GO0002376;KEGG	chemokine (C-C motif) ligand 11 [Source:MGI Symbol;Acc:MGI:103576]
MGI:98259	Ccl2	11	82035571	82037453	20296	ENSMUSG00000035385	NA	biomart_GO0007568	biomart_GO0002376;innateDB;KEGG	chemokine (C-C motif) ligand 2 [Source:MGI Symbol;Acc:MGI:98259]
MGI:98296	Shc1	3	89418443	89430027	20416	ENSMUSG00000042626	anti	biomart_GO0007568;AgeFactDB;GenAge	KEGG	src homology 2 domain-containing transforming protein C1 [Source:MGI Symbol;Acc:MGI:98296]
MGI:107157	Sin3a	9	57072040	57128366	20466	ENSMUSG00000042557	NA	biomart_GO0007568	biomart_GO0002376	transcriptional regulator, SIN3A (yeast) [Source:MGI Symbol;Acc:MGI:107157]
MGI:101924	Slc12a2	18	57878678	57946821	20496	ENSMUSG00000024597	NA	biomart_GO0007568	biomart_GO0002376	solute carrier family 12, member 2 [Source:MGI Symbol;Acc:MGI:101924]
MGI:1277151	Snca	6	60731575	60829855	20617	ENSMUSG00000025889	NA	biomart_GO0007568	biomart_GO0002376;innateDB	synuclein, alpha [Source:MGI Symbol;Acc:MGI:1277151]
MGI:98351	Sod1	16	90220754	90226329	20655	ENSMUSG00000022982	NA	biomart_GO0007568	biomart_GO0002376;innateDB	superoxide dismutase 1, soluble [Source:MGI Symbol;Acc:MGI:98351]
MGI:98352	Sod2	17	13006846	13040063	20656	ENSMUSG00000006818	pro	biomart_GO0007568;KEGG4213;AgeFactDB;GenAge	biomart_GO0002376	superoxide dismutase 2, mitochondrial [Source:MGI Symbol;Acc:MGI:98352]
MGI:107606	Srebf1	11	60199089	60222581	20787	ENSMUSG00000020538	NA	biomart_GO0007568	innateDB	sterol regulatory element binding transcription factor 1 [Source:MGI Symbol;Acc:MGI:107606]
MGI:106658	Srf	17	46548329	46556175	20807	ENSMUSG00000015605	NA	biomart_GO0007568	biomart_GO0002376	serum response factor [Source:MGI Symbol;Acc:MGI:106658]
MGI:103038	Stat3	11	100885098	100939540	20848	ENSMUSG00000004040	NA	biomart_GO0007568	biomart_GO0002376;innateDB;KEGG	signal transducer and activator of transcription 3 [Source:MGI Symbol;Acc:MGI:103038]
MGI:1341870	Stk11	10	80115803	80130682	20869	ENSMUSG00000003068	NA	KEGG4213	biomart_GO0002376	serine/threonine kinase 11 [Source:MGI Symbol;Acc:MGI:1341870]
MGI:98725	Tgfb1	7	25687002	25705077	21803	ENSMUSG00000002603	NA	biomart_GO0007568	biomart_GO0002376;innateDB;KEGG	transforming growth factor, beta 1 [Source:MGI Symbol;Acc:MGI:98725]
MGI:98727	Tgfb3	12	86056745	86079041	21809	ENSMUSG00000021253	NA	biomart_GO0007568	biomart_GO0002376	transforming growth factor, beta 3 [Source:MGI Symbol;Acc:MGI:98727]
MGI:98729	Tgfbr2	9	116084293	116175360	21813	ENSMUSG00000032440	NA	biomart_GO0007568	biomart_GO0002376;KEGG	transforming growth factor, beta receptor II [Source:MGI Symbol;Acc:MGI:98729]
MGI:1314883	Tnfrsf1b	4	145213463	145246870	21938	ENSMUSG00000028599	NA	biomart_GO0007568	biomart_GO0002376	tumor necrosis factor receptor superfamily, member 1b [Source:MGI Symbol;Acc:MGI:1314883]
MGI:1328317	Trex1	9	109057933	109059734	22040	ENSMUSG00000049734	NA	biomart_GO0007568	biomart_GO0002376;KEGG	three prime repair exonuclease 1 [Source:MGI Symbol;Acc:MGI:1328317]
MGI:98834	Trp53	11	69580359	69591873	22059	ENSMUSG00000059552	pro	biomart_GO0007568;KEGG4213;AgeFactDB;GenAge	biomart_GO0002376;innateDB	transformation related protein 53 [Source:MGI Symbol;Acc:MGI:98834]
MGI:1330810	Trp63	16	25683763	25892102	22061	ENSMUSG00000022510	pro	biomart_GO0007568;AgeFactDB;GenAge	innateDB	transformation related protein 63 [Source:MGI Symbol;Acc:MGI:1330810]
MGI:1336991	Trp73	4	154056249	154140208	22062	ENSMUSG00000029026	pro	GenAge	innateDB	transformation related protein 73 [Source:MGI Symbol;Acc:MGI:1336991]
MGI:98874	Txn1	4	57943373	57956411	22166	ENSMUSG00000028367	pro_none	AgeFactDB;GenAge	KEGG	thioredoxin 1 [Source:MGI Symbol;Acc:MGI:98874]
MGI:98926	Vcam1	3	116109949	116129688	22329	ENSMUSG00000027962	NA	biomart_GO0007568	biomart_GO0002376;KEGG	vascular cell adhesion molecule 1 [Source:MGI Symbol;Acc:MGI:98926]
MGI:98953	Wnt1	15	98789857	98793837	22408	ENSMUSG00000022997	NA	biomart_GO0007568	biomart_GO0002376	wingless-type MMTV integration site family, member 1 [Source:MGI Symbol;Acc:MGI:98953]
MGI:104517	Xrcc5	1	72307427	72394952	22596	ENSMUSG00000026187	pro	AgeFactDB;GenAge	biomart_GO0002376	X-ray repair complementing defective repair in Chinese hamster cells 5 [Source:MGI Symbol;Acc:MGI:104517]
MGI:99146	Ybx1	4	119277981	119294604	22608	ENSMUSG00000028639	NA	biomart_GO0007568	innateDB	Y box protein 1 [Source:MGI Symbol;Acc:MGI:99146]
MGI:1345147	Akt3	1	177020073	177258203	23797	ENSMUSG00000019699	NA	biomart_GO0007568;KEGG4213	KEGG	thymoma viral proto-oncogene 3 [Source:MGI Symbol;Acc:MGI:1345147]
MGI:1344410	Ubd	17	37193892	37196095	24108	ENSMUSG00000035186	anti	GenAge	biomart_GO0002376	ubiquitin D [Source:MGI Symbol;Acc:MGI:1344410]
MGI:1346866	Map2k1	9	64185770	64253631	26395	ENSMUSG00000004936	NA	biomart_GO0007568	biomart_GO0002376;KEGG	mitogen-activated protein kinase kinase 1 [Source:MGI Symbol;Acc:MGI:1346866]
MGI:1346858	Mapk1	16	16983382	17047453	26413	ENSMUSG00000063358	NA	biomart_GO0007568	biomart_GO0002376;innateDB;KEGG	mitogen-activated protein kinase 1 [Source:MGI Symbol;Acc:MGI:1346858]
MGI:1346865	Mapk14	17	28691329	28748406	26416	ENSMUSG00000053436	NA	biomart_GO0007568	biomart_GO0002376;innateDB;KEGG	mitogen-activated protein kinase 14 [Source:MGI Symbol;Acc:MGI:1346865]
MGI:1346859	Mapk3	7	126759601	126765819	26417	ENSMUSG00000063065	NA	biomart_GO0007568	biomart_GO0002376;innateDB;KEGG	mitogen-activated protein kinase 3 [Source:MGI Symbol;Acc:MGI:1346859]
MGI:1351320	Trp53bp1	2	121193281	121271407	27223	ENSMUSG00000043909	anti	AgeFactDB;GenAge	biomart_GO0002376;KEGG	transformation related protein 53 binding protein 1 [Source:MGI Symbol;Acc:MGI:1351320]
MGI:1891828	Becn1	11	101285952	101302286	56208	ENSMUSG00000035086	NA	biomart_GO0007568	biomart_GO0002376	beclin 1, autophagy related [Source:MGI Symbol;Acc:MGI:1891828]
MGI:1891731	Stub1	17	25830505	25833404	56424	ENSMUSG00000039615	pro	AgeFactDB;GenAge	innateDB	STIP1 homology and U-Box containing protein 1 [Source:MGI Symbol;Acc:MGI:1891731]
MGI:1890081	Foxo3	10	42181841	42276755	56484	ENSMUSG00000048756	NA	biomart_GO0007568;KEGG4213	biomart_GO0002376;innateDB;KEGG	forkhead box O3 [Source:MGI Symbol;Acc:MGI:1890081]
MGI:1928394	Mtor	4	148448611	148557683	56717	ENSMUSG00000028991	anti	biomart_GO0007568;KEGG4213;GenAge	biomart_GO0002376;innateDB;KEGG	mechanistic target of rapamycin kinase [Source:MGI Symbol;Acc:MGI:1928394]
MGI:1927343	Rps6kb2	19	4153991	4163354	58988	ENSMUSG00000024830	NA	KEGG4213	KEGG	ribosomal protein S6 kinase, polypeptide 2 [Source:MGI Symbol;Acc:MGI:1927343]
MGI:1929865	Nampt	12	32819545	32853349	59027	ENSMUSG00000020572	NA	biomart_GO0007568	biomart_GO0002376;innateDB;KEGG	nicotinamide phosphoribosyltransferase [Source:MGI Symbol;Acc:MGI:1929865]
MGI:1929183	Tsc1	2	28641228	28691167	64930	ENSMUSG00000026812	NA	KEGG4213	biomart_GO0002376;innateDB	TSC complex subunit 1 [Source:MGI Symbol;Acc:MGI:1929183]
MGI:1913975	Lrrk2	15	91673175	91816120	66725	ENSMUSG00000036273	NA	biomart_GO0007568	biomart_GO0002376;innateDB	leucine-rich repeat kinase 2 [Source:MGI Symbol;Acc:MGI:1913975]
MGI:1914317	Romo1	2	156144039	156145797	67067	ENSMUSG00000067847	NA	biomart_GO0007568	biomart_GO0002376	reactive oxygen species modulator 1 [Source:MGI Symbol;Acc:MGI:1914317]
MGI:1916214	Ctc1	11	69015911	69036473	68964	ENSMUSG00000020898	NA	biomart_GO0007568	biomart_GO0002376	CTS telomere maintenance complex component 1 [Source:MGI Symbol;Acc:MGI:1916214]
MGI:1915207	Marchf5	19	37207543	37222151	69104	ENSMUSG00000023307;ENSMUSG00000111123	NA	biomart_GO0007568	innateDB	membrane associated ring-CH-type finger 5 [Source:MGI Symbol;Acc:MGI:1915207]
MGI:1918039	Kynu	2	43555329	43682715	70789	ENSMUSG00000026866	NA	biomart_GO0007568	biomart_GO0002376	kynureninase [Source:MGI Symbol;Acc:MGI:1918039]
MGI:1270849	Rps6kb1	11	86498871	86544805	72508	ENSMUSG00000020516	anti	biomart_GO0007568;KEGG4213;AgeFactDB;GenAge	biomart_GO0002376;KEGG	ribosomal protein S6 kinase, polypeptide 1 [Source:MGI Symbol;Acc:MGI:1270849]
MGI:1920243	Appl1	14	26918988	26971232	72993	ENSMUSG00000040760	NA	KEGG4213	biomart_GO0002376	adaptor protein, phosphotyrosine interaction, PH domain and leucine zipper containing 1 [Source:MGI Symbol;Acc:MGI:1920243]
MGI:1921494	Atg7	6	114643097	114860614	74244	ENSMUSG00000030314	NA	biomart_GO0007568	biomart_GO0002376;innateDB	autophagy related 7 [Source:MGI Symbol;Acc:MGI:1921494]
MGI:1922019	Pik3cb	9	99036654	99140621	74769	ENSMUSG00000032462	NA	KEGG4213	biomart_GO0002376;KEGG	phosphatidylinositol-4,5-bisphosphate 3-kinase catalytic subunit beta [Source:MGI Symbol;Acc:MGI:1922019]
MGI:1926007	Rictor	15	6708379	6800401	78757	ENSMUSG00000050310	pro	GenAge	innateDB	RPTOR independent companion of MTOR, complex 2 [Source:MGI Symbol;Acc:MGI:1926007]
MGI:1932475	Siglece	7	43651070	43660161	83382	ENSMUSG00000030474	pro	GenAge	innateDB	sialic acid binding Ig-like lectin E [Source:MGI Symbol;Acc:MGI:1932475]
MGI:1933786	Dnaja3	16	4639989	4707695	83945	ENSMUSG00000004069	NA	biomart_GO0007568	biomart_GO0002376	DnaJ heat shock protein family (Hsp40) member A3 [Source:MGI Symbol;Acc:MGI:1933786]
MGI:2135607	Sirt1	10	63319005	63381704	93759	ENSMUSG00000020063	pro_none	biomart_GO0007568;KEGG4213;AgeFactDB;GenAge	biomart_GO0002376;innateDB	sirtuin 1 [Source:MGI Symbol;Acc:MGI:2135607]
MGI:99674	Adcy4	14	55769057	55784095	104110	ENSMUSG00000022220	NA	KEGG4213	KEGG	adenylate cyclase 4 [Source:MGI Symbol;Acc:MGI:99674]
MGI:99675	Adcy3	12	4133103	4213525	104111	ENSMUSG00000020654	NA	KEGG4213	KEGG	adenylate cyclase 3 [Source:MGI Symbol;Acc:MGI:99675]
MGI:2148922	Ehmt2	17	34898469	34914052	110147	ENSMUSG00000013787	NA	KEGG4213	innateDB	euchromatic histone lysine N-methyltransferase 2 [Source:MGI Symbol;Acc:MGI:2148922]
MGI:2149961	Pawr	10	108332121	108414240	114774	ENSMUSG00000035873	pro	biomart_GO0007568;AgeFactDB;GenAge	biomart_GO0002376	PRKC, apoptosis, WT1, regulator [Source:MGI Symbol;Acc:MGI:2149961]
MGI:1341787	Trpv1	11	73234292	73261242	193034	ENSMUSG00000005952	anti	GenAge	biomart_GO0002376	transient receptor potential cation channel, subfamily V, member 1 [Source:MGI Symbol;Acc:MGI:1341787]
MGI:2444812	Camkk2	5	122731170	122779409	207565	ENSMUSG00000029471	NA	KEGG4213	innateDB	calcium/calmodulin-dependent protein kinase kinase 2, beta [Source:MGI Symbol;Acc:MGI:2444812]
MGI:99676	Adcy2	13	68620043	68999541	210044	ENSMUSG00000021536	NA	KEGG4213	KEGG	adenylate cyclase 2 [Source:MGI Symbol;Acc:MGI:99676]
MGI:2442261	Cgas	9	78430526	78443237	214763	ENSMUSG00000032344	NA	biomart_GO0007568	biomart_GO0002376;innateDB;KEGG	cyclic GMP-AMP synthase [Source:MGI Symbol;Acc:MGI:2442261]
MGI:2446176	Eif2b5	16	20498817	20509323	224045	ENSMUSG00000003235	NA	biomart_GO0007568	biomart_GO0002376	eukaryotic translation initiation factor 2B, subunit 5 epsilon [Source:MGI Symbol;Acc:MGI:2446176]
MGI:99673	Adcy5	16	35154877	35305738	224129	ENSMUSG00000022840	anti	KEGG4213;AgeFactDB;GenAge	KEGG	adenylate cyclase 5 [Source:MGI Symbol;Acc:MGI:99673]
MGI:95851	Gsn	2	35256380	35307892	227753	ENSMUSG00000026879	NA	biomart_GO0007568	biomart_GO0002376;KEGG	gelsolin [Source:MGI Symbol;Acc:MGI:95851]
MGI:1890508	Zmpste24	4	121059237	121098241	230709	ENSMUSG00000043207	pro	biomart_GO0007568;AgeFactDB;GenAge	biomart_GO0002376	zinc metallopeptidase, STE24 [Source:MGI Symbol;Acc:MGI:1890508]
MGI:2385902	Picalm	7	90130213	90213465	233489	ENSMUSG00000039361	NA	biomart_GO0007568	biomart_GO0002376	phosphatidylinositol binding clathrin assembly protein [Source:MGI Symbol;Acc:MGI:2385902]
MGI:2135958	Scap	9	110333288	110384950	235623	ENSMUSG00000032485	NA	biomart_GO0007568	biomart_GO0002376	SREBF chaperone [Source:MGI Symbol;Acc:MGI:2135958]
MGI:2444945	Pla2g3	11	3488284	3499350	237625	ENSMUSG00000034579	NA	biomart_GO0007568	biomart_GO0002376	phospholipase A2, group III [Source:MGI Symbol;Acc:MGI:2444945]
MGI:99555	Pde4d	13	108449948	109953461	238871	ENSMUSG00000021699	NA	biomart_GO0007568	biomart_GO0002376	phosphodiesterase 4D, cAMP specific [Source:MGI Symbol;Acc:MGI:99555]
MGI:2442415	Kat6a	8	22859535	22943259	244349	ENSMUSG00000031540	NA	biomart_GO0007568	biomart_GO0002376	K(lysine) acetyltransferase 6A [Source:MGI Symbol;Acc:MGI:2442415]
MGI:3040693	Zmiz1	14	25459185	25666743	328365	ENSMUSG00000007817	NA	biomart_GO0007568	biomart_GO0002376	zinc finger, MIZ-type containing 1 [Source:MGI Symbol;Acc:MGI:3040693]
MGI:109334	Irs2	8	10984681	11008458	384783	ENSMUSG00000038894	anti	KEGG4213;AgeFactDB;GenAge	biomart_GO0002376	insulin receptor substrate 2 [Source:MGI Symbol;Acc:MGI:109334]
MGI:2676885	Mir21a	NA	NA	NA	387140	ENSMUSG00000065455	NA	biomart_GO0007568	biomart_GO0002376	NA
MGI:2676831	Mir146	NA	NA	NA	387164	ENSMUSG00000065601	NA	biomart_GO0007568	innateDB	NA
MGI:2676904	Mir29a	NA	NA	NA	387222	ENSMUSG00000065610	NA	GenAge	innateDB	NA
MGI:99677	Adcy1	11	7063489	7178506	432530	ENSMUSG00000020431	NA	KEGG4213	KEGG	adenylate cyclase 1 [Source:MGI Symbol;Acc:MGI:99677]
MGI:2152453	Gsk3a	7	25228258	25237851	606496	ENSMUSG00000057177	pro	biomart_GO0007568;GenAge	KEGG	glycogen synthase kinase 3 alpha [Source:MGI Symbol;Acc:MGI:2152453]
MGI:3619064	Mir10a	NA	NA	NA	723893	ENSMUSG00000065519	NA	biomart_GO0007568	innateDB	NA

## Sheet: Mouse_Ag
mgi_id	external_gene_name	chromosome_name	start_position	end_position	entrezID	ensembl_gene_id	Longevity	database	description
MGI:87859	Abl1	2	31688376	31804227	11350	ENSMUSG00000026842	NA	biomart_GO0007568	c-abl oncogene 1, non-receptor tyrosine kinase [Source:MGI Symbol;Acc:MGI:87859]
MGI:106675	Adipoq	16	23146536	23158028	11450	ENSMUSG00000022878	NA	KEGG4213	adiponectin, C1Q and collagen domain containing [Source:MGI Symbol;Acc:MGI:106675]
MGI:87916	Ada	2	163726584	163750239	11486	ENSMUSG00000017697	NA	biomart_GO0007568	adenosine deaminase [Source:MGI Symbol;Acc:MGI:87916]
MGI:87917	Adcy6	15	98589973	98610076	11512	ENSMUSG00000022994	NA	KEGG4213	adenylate cyclase 6 [Source:MGI Symbol;Acc:MGI:87917]
MGI:102891	Adcy7	8	88272403	88329962	11513	ENSMUSG00000031659	NA	KEGG4213	adenylate cyclase 7 [Source:MGI Symbol;Acc:MGI:102891]
MGI:1341110	Adcy8	15	64697084	64922296	11514	ENSMUSG00000022376	NA	KEGG4213	adenylate cyclase 8 [Source:MGI Symbol;Acc:MGI:1341110]
MGI:108450	Adcy9	16	4287529	4420498	11515	ENSMUSG00000005580	NA	KEGG4213	adenylate cyclase 9 [Source:MGI Symbol;Acc:MGI:108450]
MGI:108058	Adm	7	110627661	110629820	11535	ENSMUSG00000030790	NA	biomart_GO0007568	adrenomedullin [Source:MGI Symbol;Acc:MGI:108058]
MGI:1340806	Parp1	1	180568924	180601254	11545	ENSMUSG00000026496	pro	AgeFactDB;GenAge	poly (ADP-ribose) polymerase family, member 1 [Source:MGI Symbol;Acc:MGI:1340806]
MGI:104774	Adra1b	11	43774606	43901210	11548	ENSMUSG00000050541	anti	GenAge	adrenergic receptor, alpha 1b [Source:MGI Symbol;Acc:MGI:104774]
MGI:104773	Adra1a	14	66635251	66771168	11549	ENSMUSG00000045875	pro	biomart_GO0007568;GenAge	adrenergic receptor, alpha 1a [Source:MGI Symbol;Acc:MGI:104773]
MGI:87939	Adrb3	8	27225776	27250616	11556	ENSMUSG00000031489	NA	biomart_GO0007568	adrenergic receptor, beta 3 [Source:MGI Symbol;Acc:MGI:87939]
MGI:893592	Ager	17	34597862	34600936	11596	ENSMUSG00000015452	NA	biomart_GO0007568	advanced glycosylation end product-specific receptor [Source:MGI Symbol;Acc:MGI:893592]
MGI:87963	Agt	8	124556534	124569706	11606	ENSMUSG00000031980	NA	biomart_GO0007568	angiotensinogen (serpin peptidase inhibitor, clade A, member 8) [Source:MGI Symbol;Acc:MGI:87963]
MGI:87964	Agtr1a	13	30336441	30382867	11607	ENSMUSG00000049115	anti	biomart_GO0007568;AgeFactDB;GenAge	angiotensin II receptor, type 1a [Source:MGI Symbol;Acc:MGI:87964]
MGI:87986	Akt1	12	112653821	112674884	11651	ENSMUSG00000001729	anti	biomart_GO0007568;KEGG4213;GenAge	thymoma viral proto-oncogene 1 [Source:MGI Symbol;Acc:MGI:87986]
MGI:104874	Akt2	7	27591552	27640826	11652	ENSMUSG00000004056	anti	KEGG4213;GenAge	thymoma viral proto-oncogene 2 [Source:MGI Symbol;Acc:MGI:104874]
MGI:1353451	Aldh3a1	11	61207537	61218421	11670	ENSMUSG00000019102	NA	biomart_GO0007568	aldehyde dehydrogenase family 3, subfamily A1 [Source:MGI Symbol;Acc:MGI:1353451]
MGI:101863	Aldoc	11	78322968	78327781	11676	ENSMUSG00000017390	NA	biomart_GO0007568	aldolase C, fructose-bisphosphate [Source:MGI Symbol;Acc:MGI:101863]
MGI:87998	Alox12	11	70241457	70255353	11684	ENSMUSG00000000320	NA	biomart_GO0007568	arachidonate 12-lipoxygenase [Source:MGI Symbol;Acc:MGI:87998]
MGI:88006	Amh	10	80805243	80807648	11705	ENSMUSG00000035262	NA	biomart_GO0007568	anti-Mullerian hormone [Source:MGI Symbol;Acc:MGI:88006]
MGI:1353495	Slc25a4	8	46206797	46211284	11739	ENSMUSG00000031633	pro	AgeFactDB;GenAge	solute carrier family 25 (mitochondrial carrier, adenine nucleotide translocator), member 4 [Source:MGI Symbol;Acc:MGI:1353495]
MGI:1306796	Apaf1	10	90989311	91082770	11783	ENSMUSG00000019979	NA	biomart_GO0007568	apoptotic peptidase activating factor 1 [Source:MGI Symbol;Acc:MGI:1306796]
MGI:88042	Apex1	14	50924968	50927139	11792	ENSMUSG00000035960	NA	biomart_GO0007568	apurinic/apyrimidinic endonuclease 1 [Source:MGI Symbol;Acc:MGI:88042]
MGI:1277186	Atg5	10	44268358	44364291	11793	ENSMUSG00000038160	pro	KEGG4213;GenAge	autophagy related 5 [Source:MGI Symbol;Acc:MGI:1277186]
MGI:88056	Apod	16	31296192	31314808	11815	ENSMUSG00000022548	NA	biomart_GO0007568	apolipoprotein D [Source:MGI Symbol;Acc:MGI:88056]
MGI:88057	Apoe	7	19696109	19699188	11816	ENSMUSG00000002985	pro	biomart_GO0007568;AgeFactDB;GenAge	apolipoprotein E [Source:MGI Symbol;Acc:MGI:88057]
MGI:88059	App	16	84949685	85173766	11820	ENSMUSG00000022892	NA	biomart_GO0007568	amyloid beta (A4) precursor protein [Source:MGI Symbol;Acc:MGI:88059]
MGI:88070	Arg1	10	24915221	24927484	11846	ENSMUSG00000019987	NA	biomart_GO0007568	arginase, liver [Source:MGI Symbol;Acc:MGI:88070]
MGI:1330806	Arg2	12	79130777	79156301	11847	ENSMUSG00000021125	NA	biomart_GO0007568	arginase type II [Source:MGI Symbol;Acc:MGI:1330806]
MGI:1096381	Arntl	7	113207465	113314126	11865	ENSMUSG00000055116	pro	biomart_GO0007568;AgeFactDB;GenAge	aryl hydrocarbon receptor nuclear translocator-like [Source:MGI Symbol;Acc:MGI:1096381]
MGI:88090	Ass1	2	31470207	31520672	11898	ENSMUSG00000076441	NA	biomart_GO0007568	argininosuccinate synthetase 1 [Source:MGI Symbol;Acc:MGI:88090]
MGI:109349	Atf2	2	73816509	73892639	11909	ENSMUSG00000027104	NA	KEGG4213	activating transcription factor 2 [Source:MGI Symbol;Acc:MGI:109349]
MGI:88096	Atf4	15	80255184	80257541	11911	ENSMUSG00000042406	NA	KEGG4213	activating transcription factor 4 [Source:MGI Symbol;Acc:MGI:88096]
MGI:107202	Atm	9	53439149	53536740	11920	ENSMUSG00000034218	pro	biomart_GO0007568;AgeFactDB;GenAge	ataxia telangiectasia mutated [Source:MGI Symbol;Acc:MGI:107202]
MGI:101947	Hnrnpd	5	99955935	99978938	11991	ENSMUSG00000000568	pro	AgeFactDB;GenAge	heterogeneous nuclear ribonucleoprotein D [Source:MGI Symbol;Acc:MGI:101947]
MGI:88127	B2m	2	122147686	122153083	12010	ENSMUSG00000060802	NA	biomart_GO0007568	beta-2 microglobulin [Source:MGI Symbol;Acc:MGI:88127]
MGI:1097161	Bak1	17	27019810	27029009	12018	ENSMUSG00000057789	NA	biomart_GO0007568	BCL2-antagonist/killer 1 [Source:MGI Symbol;Acc:MGI:1097161]
MGI:99702	Bax	7	45461697	45466898	12028	ENSMUSG00000003873	NA	KEGG4213;AgeFactDB;GenAge	BCL2-associated X protein [Source:MGI Symbol;Acc:MGI:99702]
MGI:88138	Bcl2	1	106538178	106714274	12043	ENSMUSG00000057329	NA	biomart_GO0007568	B cell leukemia/lymphoma 2 [Source:MGI Symbol;Acc:MGI:88138]
MGI:107187	Bcl6	16	23965052	23988852	12053	ENSMUSG00000022508	NA	biomart_GO0007568	B cell leukemia/lymphoma 6 [Source:MGI Symbol;Acc:MGI:107187]
MGI:1338938	Bmpr1a	14	34410734	34503341	12166	ENSMUSG00000021796	NA	biomart_GO0007568	bone morphogenetic protein receptor, type 1A [Source:MGI Symbol;Acc:MGI:1338938]
MGI:104537	Brca1	11	101488764	101551955	12189	ENSMUSG00000017146	pro	AgeFactDB;GenAge	breast cancer 1, early onset [Source:MGI Symbol;Acc:MGI:104537]
MGI:109337	Brca2	5	150522630	150570329	12190	ENSMUSG00000041147	NA	biomart_GO0007568	breast cancer 2, early onset [Source:MGI Symbol;Acc:MGI:109337]
MGI:1333889	Bub1b	2	118598211	118641591	12236	ENSMUSG00000040084	pro	AgeFactDB;GenAge	BUB1B, mitotic checkpoint serine/threonine kinase [Source:MGI Symbol;Acc:MGI:1333889]
MGI:1343463	Bub3	7	131560222	131571895	12237	ENSMUSG00000066979	pro	AgeFactDB;GenAge	BUB3 mitotic checkpoint protein [Source:MGI Symbol;Acc:MGI:1343463]
MGI:88222	Tspo	15	83563592	83574203	12257	ENSMUSG00000041736	NA	biomart_GO0007568	translocator protein [Source:MGI Symbol;Acc:MGI:88222]
MGI:88223	C1qa	4	136895917	136898803	12259	ENSMUSG00000036887	NA	biomart_GO0007568	complement component 1, q subcomponent, alpha polypeptide [Source:MGI Symbol;Acc:MGI:88223]
MGI:108445	Ciita	16	10480059	10528418	12265	ENSMUSG00000022504	NA	biomart_GO0007568	class II transactivator [Source:MGI Symbol;Acc:MGI:108445]
MGI:88240	cac	NA	NA	NA	12285	NA	NA	AgeFactDB	NA
MGI:1270839	Cacybp	1	160202367	160212875	12301	ENSMUSG00000014226	NA	biomart_GO0007568	calcyclin binding protein [Source:MGI Symbol;Acc:MGI:1270839]
MGI:2151253	Calca	7	114631478	114636357	12310	ENSMUSG00000030669	NA	biomart_GO0007568	calcitonin/calcitonin-related polypeptide, alpha [Source:MGI Symbol;Acc:MGI:2151253]
MGI:88252	Calr	8	84841850	84846934	12317	ENSMUSG00000003814	NA	biomart_GO0007568	calreticulin [Source:MGI Symbol;Acc:MGI:88252]
MGI:88258	Camk4	18	32934931	33191228	12326	ENSMUSG00000038128	NA	KEGG4213	calcium/calmodulin-dependent protein kinase IV [Source:MGI Symbol;Acc:MGI:88258]
MGI:88261	Canx	11	50293961	50325673	12330	ENSMUSG00000020368	NA	biomart_GO0007568	calnexin [Source:MGI Symbol;Acc:MGI:88261]
MGI:88271	Cat	2	103453849	103485160	12359	ENSMUSG00000027187	pro	biomart_GO0007568;KEGG4213;AgeFactDB;GenAge	catalase [Source:MGI Symbol;Acc:MGI:88271]
MGI:97295	Casp2	6	42264985	42282508	12366	ENSMUSG00000029863	pro	biomart_GO0007568;AgeFactDB;GenAge	caspase 2 [Source:MGI Symbol;Acc:MGI:97295]
MGI:109383	Casp7	19	56397129	56442344	12369	ENSMUSG00000025076	NA	biomart_GO0007568	caspase 7 [Source:MGI Symbol;Acc:MGI:109383]
MGI:1277950	Casp9	4	141793612	141815976	12371	ENSMUSG00000028914	NA	biomart_GO0007568	caspase 9 [Source:MGI Symbol;Acc:MGI:1277950]
MGI:88274	Ctnna1	18	35118859	35254779	12385	ENSMUSG00000037815	NA	biomart_GO0007568	catenin (cadherin associated protein), alpha 1 [Source:MGI Symbol;Acc:MGI:88274]
MGI:102709	Cav1	6	17306335	17341452	12389	ENSMUSG00000007655	pro	biomart_GO0007568;AgeFactDB;GenAge	caveolin 1, caveolae protein [Source:MGI Symbol;Acc:MGI:102709]
MGI:1341850	Rb1cc1	1	6206197	6276648	12421	ENSMUSG00000025907	NA	KEGG4213	RB1-inducible coiled-coil 1 [Source:MGI Symbol;Acc:MGI:1341850]
MGI:88342	Cd68	11	69664213	69666153	12514	ENSMUSG00000018774	NA	biomart_GO0007568	CD68 antigen [Source:MGI Symbol;Acc:MGI:88342]
MGI:88351	Cdk1	10	69335146	69352938	12534	ENSMUSG00000019942	NA	biomart_GO0007568	cyclin-dependent kinase 1 [Source:MGI Symbol;Acc:MGI:88351]
MGI:1277162	Cdk6	5	3341485	3531008	12571	ENSMUSG00000040274	NA	biomart_GO0007568	cyclin-dependent kinase 6 [Source:MGI Symbol;Acc:MGI:1277162]
MGI:102956	Cdk7	13	100702631	100730939	12572	ENSMUSG00000069089	pro	GenAge	cyclin-dependent kinase 7 [Source:MGI Symbol;Acc:MGI:102956]
MGI:104556	Cdkn1a	17	29090976	29100727	12575	ENSMUSG00000023067	anti	biomart_GO0007568;AgeFactDB;GenAge	cyclin-dependent kinase inhibitor 1A (P21) [Source:MGI Symbol;Acc:MGI:104556]
MGI:104564	Cdkn1c	7	143458339	143461050	12577	ENSMUSG00000037664	NA	biomart_GO0007568	cyclin-dependent kinase inhibitor 1C (P57) [Source:MGI Symbol;Acc:MGI:104564]
MGI:104738	Cdkn2a	4	89274471	89294653	12578	ENSMUSG00000044303	NA	biomart_GO0007568	cyclin dependent kinase inhibitor 2A [Source:MGI Symbol;Acc:MGI:104738]
MGI:104737	Cdkn2b	4	89306299	89311039	12579	ENSMUSG00000073802	NA	biomart_GO0007568	cyclin dependent kinase inhibitor 2B [Source:MGI Symbol;Acc:MGI:104737]
MGI:99480	Cebpa	7	35119293	35121928	12606	ENSMUSG00000034957	NA	AgeFactDB;GenAge	CCAAT/enhancer binding protein (C/EBP), alpha [Source:MGI Symbol;Acc:MGI:99480]
MGI:88373	Cebpb	2	167688915	167690418	12608	ENSMUSG00000056501	NA	AgeFactDB;GenAge	CCAAT/enhancer binding protein (C/EBP), beta [Source:MGI Symbol;Acc:MGI:88373]
MGI:88385	Cfh	1	140084708	140183764	12628	ENSMUSG00000026365	NA	biomart_GO0007568	complement component factor h [Source:MGI Symbol;Acc:MGI:88385]
MGI:1276109	Cldn1	16	26356642	26371841	12737	ENSMUSG00000022512	NA	biomart_GO0007568	claudin 1 [Source:MGI Symbol;Acc:MGI:1276109]
MGI:99698	Clock	5	76209868	76304792	12753	ENSMUSG00000029238	pro	AgeFactDB;GenAge	circadian locomotor output cycles kaput [Source:MGI Symbol;Acc:MGI:99698]
MGI:88437	Cnp	11	100574904	100591729	12799	ENSMUSG00000006782	NA	biomart_GO0007568	2',3'-cyclic nucleotide 3' phosphodiesterase [Source:MGI Symbol;Acc:MGI:88437]
MGI:104615	Cnr1	4	33924593	33948831	12801	ENSMUSG00000044288	NA	biomart_GO0007568	cannabinoid receptor 1 (brain) [Source:MGI Symbol;Acc:MGI:104615]
MGI:88455	Col4a2	8	11312805	11449287	12827	ENSMUSG00000031503	NA	biomart_GO0007568	collagen, type IV, alpha 2 [Source:MGI Symbol;Acc:MGI:88455]
MGI:88467	Col1a1	11	94936224	94953042	12842	ENSMUSG00000001506	pro	GenAge	collagen, type I, alpha 1 [Source:MGI Symbol;Acc:MGI:88467]
MGI:88469	Comp	8	70373558	70382066	12845	ENSMUSG00000031849	NA	biomart_GO0007568	cartilage oligomeric matrix protein [Source:MGI Symbol;Acc:MGI:88469]
MGI:107207	Coq7	7	118509659	118533356	12850	ENSMUSG00000030652	anti	biomart_GO0007568;AgeFactDB;GenAge	demethyl-Q 7 [Source:MGI Symbol;Acc:MGI:107207]
MGI:88494	Creb1	1	64532645	64604548	12912	ENSMUSG00000025958	NA	biomart_GO0007568;KEGG4213	cAMP responsive element binding protein 1 [Source:MGI Symbol;Acc:MGI:88494]
MGI:99946	Creb3	4	43562332	43567060	12913	ENSMUSG00000028466	NA	KEGG4213	cAMP responsive element binding protein 3 [Source:MGI Symbol;Acc:MGI:99946]
MGI:105121	Atf6b	17	34647146	34655074	12915	ENSMUSG00000015461	NA	KEGG4213	activating transcription factor 6 beta [Source:MGI Symbol;Acc:MGI:105121]
MGI:88515	Cryaa	17	31677807	31681733	12954	ENSMUSG00000024041	NA	biomart_GO0007568	crystallin, alpha A [Source:MGI Symbol;Acc:MGI:88515]
MGI:88516	Cryab	9	50751325	50756636	12955	ENSMUSG00000032060	NA	biomart_GO0007568	crystallin, alpha B [Source:MGI Symbol;Acc:MGI:88516]
MGI:105115	Ctf1	7	127712736	127718192	13019	ENSMUSG00000042340	anti	GenAge	cardiotrophin 1 [Source:MGI Symbol;Acc:MGI:105115]
MGI:109553	Ctsc	7	88278085	88310888	13032	ENSMUSG00000030560	NA	biomart_GO0007568	cathepsin C [Source:MGI Symbol;Acc:MGI:109553]
MGI:88564	Ctsl	13	64359337	64370890	13039	ENSMUSG00000021477	NA	biomart_GO0007568	cathepsin L [Source:MGI Symbol;Acc:MGI:88564]
MGI:88588	Cyp1a1	9	57687928	57703824	13076	ENSMUSG00000032315	NA	biomart_GO0007568	cytochrome P450, family 1, subfamily a, polypeptide 1 [Source:MGI Symbol;Acc:MGI:88588]
MGI:1098274	Cyp27b1	10	127048250	127053006	13115	ENSMUSG00000006724	NA	biomart_GO0007568	cytochrome P450, family 27, subfamily b, polypeptide 1 [Source:MGI Symbol;Acc:MGI:1098274]
MGI:101864	Dag1	9	108204634	108263958	13138	ENSMUSG00000039952	NA	biomart_GO0007568	dystroglycan 1 [Source:MGI Symbol;Acc:MGI:101864]
MGI:94862	Slc6a3	13	73536747	73578672	13162	ENSMUSG00000021609	NA	biomart_GO0007568	solute carrier family 6 (neurotransmitter transporter, dopamine), member 3 [Source:MGI Symbol;Acc:MGI:94862]
MGI:94872	Dcn	10	97479609	97518143	13179	ENSMUSG00000019929	NA	biomart_GO0007568	decorin [Source:MGI Symbol;Acc:MGI:94872]
MGI:94876	Ddc	11	11814101	11898144	13195	ENSMUSG00000020182	NA	biomart_GO0007568	dopa decarboxylase [Source:MGI Symbol;Acc:MGI:94876]
MGI:1333825	Dgat1	15	76502015	76511953	13350	ENSMUSG00000022555	anti	GenAge	diacylglycerol O-acyltransferase 1 [Source:MGI Symbol;Acc:MGI:1333825]
MGI:1329040	Dkk1	19	30545863	30549665	13380	ENSMUSG00000024868	NA	biomart_GO0007568	dickkopf WNT signaling pathway inhibitor 1 [Source:MGI Symbol;Acc:MGI:1329040]
MGI:107450	Dld	12	31331277	31351453	13382	ENSMUSG00000020664	NA	biomart_GO0007568	dihydrolipoamide dehydrogenase [Source:MGI Symbol;Acc:MGI:107450]
MGI:94909	Dmd	X	82948870	85206141	13405	ENSMUSG00000045103	pro	biomart_GO0007568;AgeFactDB;GenAge	dystrophin, muscular dystrophy [Source:MGI Symbol;Acc:MGI:94909]
MGI:1261827	Dnmt3a	12	3806007	3914443	13435	ENSMUSG00000020661	NA	biomart_GO0007568	DNA methyltransferase 3A [Source:MGI Symbol;Acc:MGI:1261827]
MGI:104725	Atn1	6	124742544	124756524	13498	ENSMUSG00000004263	NA	biomart_GO0007568	atrophin 1 [Source:MGI Symbol;Acc:MGI:104725]
MGI:95283	Edn1	13	42301476	42307990	13614	ENSMUSG00000021367	NA	biomart_GO0007568	endothelin 1 [Source:MGI Symbol;Acc:MGI:95283]
MGI:102720	Ednrb	14	103814625	103844402	13618	ENSMUSG00000022122	NA	biomart_GO0007568	endothelin receptor type B [Source:MGI Symbol;Acc:MGI:102720]
MGI:1096881	Eef1a1	9	78478449	78489151	13627	ENSMUSG00000037742	NA	biomart_GO0007568	eukaryotic translation elongation factor 1 alpha 1 [Source:MGI Symbol;Acc:MGI:1096881]
MGI:95288	Eef2	10	81176631	81182498	13629	ENSMUSG00000034994	NA	biomart_GO0007568	eukaryotic translation elongation factor 2 [Source:MGI Symbol;Acc:MGI:95288]
MGI:95299	Eif2s1	12	78861819	78887010	13665	ENSMUSG00000021116	NA	biomart_GO0007568	eukaryotic translation initiation factor 2, subunit 1 alpha [Source:MGI Symbol;Acc:MGI:95299]
MGI:95305	Eif4e	3	138526179	138559696	13684	ENSMUSG00000028156	NA	KEGG4213	eukaryotic translation initiation factor 4E [Source:MGI Symbol;Acc:MGI:95305]
MGI:103267	Eif4ebp1	8	27260329	27276674	13685	ENSMUSG00000031490	NA	KEGG4213	eukaryotic translation initiation factor 4E binding protein 1 [Source:MGI Symbol;Acc:MGI:103267]
MGI:1261433	Endog	2	30171493	30174069	13804	ENSMUSG00000015337	NA	biomart_GO0007568	endonuclease G [Source:MGI Symbol;Acc:MGI:1261433]
MGI:95392	Eng	2	32646595	32682669	13805	ENSMUSG00000026814	NA	biomart_GO0007568	endoglin [Source:MGI Symbol;Acc:MGI:95392]
MGI:95395	Eno3	11	70657202	70662513	13808	ENSMUSG00000060600	NA	biomart_GO0007568	enolase 3, beta muscle [Source:MGI Symbol;Acc:MGI:95395]
MGI:95407	Epo	5	137483020	137533242	13856	ENSMUSG00000029711	NA	biomart_GO0007568	erythropoietin [Source:MGI Symbol;Acc:MGI:95407]
MGI:104684	Eps8	6	137477245	137654876	13860	ENSMUSG00000015766	anti	AgeFactDB;GenAge	epidermal growth factor receptor pathway substrate 8 [Source:MGI Symbol;Acc:MGI:104684]
MGI:95412	Ercc1	7	19344778	19356524	13870	ENSMUSG00000003549	pro	biomart_GO0007568;GenAge	excision repair cross-complementing rodent repair deficiency, complementation group 1 [Source:MGI Symbol;Acc:MGI:95412]
MGI:95413	Ercc2	7	19382010	19395694	13871	ENSMUSG00000030400	pro	biomart_GO0007568;AgeFactDB;GenAge	excision repair cross-complementing rodent repair deficiency, complementation group 2 [Source:MGI Symbol;Acc:MGI:95413]
MGI:95516	Fgf2	3	37348346	37410108	14173	ENSMUSG00000037225	NA	biomart_GO0007568	fibroblast growth factor 2 [Source:MGI Symbol;Acc:MGI:95516]
MGI:95537	Ccn2	10	24595442	24598683	14219	ENSMUSG00000019997	NA	biomart_GO0007568	cellular communication network factor 2 [Source:MGI Symbol;Acc:MGI:95537]
MGI:1347487	Foxm1	6	128362967	128376146	14235	ENSMUSG00000001517	pro	biomart_GO0007568;AgeFactDB;GenAge	forkhead box M1 [Source:MGI Symbol;Acc:MGI:1347487]
MGI:95566	Fn1	1	71585520	71653200	14268	ENSMUSG00000026193	pro	AgeFactDB;GenAge	fibronectin 1 [Source:MGI Symbol;Acc:MGI:95566]
MGI:95574	Fos	12	85473890	85477273	14281	ENSMUSG00000021250	NA	biomart_GO0007568	FBJ osteosarcoma oncogene [Source:MGI Symbol;Acc:MGI:95574]
MGI:1096879	Fxn	19	24261453	24280605	14297	ENSMUSG00000059363	pro	AgeFactDB;GenAge	frataxin [Source:MGI Symbol;Acc:MGI:1096879]
MGI:95606	Xrcc6	15	81987835	82040085	14375	ENSMUSG00000022471	pro	AgeFactDB;GenAge	X-ray repair complementing defective repair in Chinese hamster cells 6 [Source:MGI Symbol;Acc:MGI:95606]
MGI:95707	Gh	11	106300271	106301865	14599	ENSMUSG00000020713	anti	AgeFactDB;GenAge	growth hormone [Source:MGI Symbol;Acc:MGI:95707]
MGI:95708	Ghr	15	3317760	3583492	14600	ENSMUSG00000055737	anti	AgeFactDB;GenAge	growth hormone receptor [Source:MGI Symbol;Acc:MGI:95708]
MGI:95709	Ghrh	2	157329497	157347506	14601	ENSMUSG00000027643	anti	GenAge	growth hormone releasing hormone [Source:MGI Symbol;Acc:MGI:95709]
MGI:95710	Ghrhr	6	55376295	55388530	14602	ENSMUSG00000004654	anti	biomart_GO0007568;AgeFactDB;GenAge	growth hormone releasing hormone receptor [Source:MGI Symbol;Acc:MGI:95710]
MGI:95720	Gjb2	14	57098600	57104702	14619	ENSMUSG00000046352	NA	biomart_GO0007568	gap junction protein, beta 2 [Source:MGI Symbol;Acc:MGI:95720]
MGI:107588	Gjb6	14	57123303	57133611	14623	ENSMUSG00000040055	NA	biomart_GO0007568	gap junction protein, beta 6 [Source:MGI Symbol;Acc:MGI:107588]
MGI:104990	Gclc	9	77754535	77794485	14629	ENSMUSG00000032350	NA	biomart_GO0007568	glutamate-cysteine ligase, catalytic subunit [Source:MGI Symbol;Acc:MGI:104990]
MGI:104995	Gclm	3	122245557	122270732	14630	ENSMUSG00000028124	NA	biomart_GO0007568	glutamate-cysteine ligase, modifier subunit [Source:MGI Symbol;Acc:MGI:104995]
MGI:95775	Gnao1	8	93809966	93969388	14681	ENSMUSG00000031748	NA	biomart_GO0007568	guanine nucleotide binding protein, alpha O [Source:MGI Symbol;Acc:MGI:95775]
MGI:95789	Gnrh1	14	67745181	67749439	14714	ENSMUSG00000015812	NA	biomart_GO0007568	gonadotropin releasing hormone 1 [Source:MGI Symbol;Acc:MGI:95789]
MGI:95805	Grb2	11	115644045	115708597	14784	ENSMUSG00000059923	NA	biomart_GO0007568	growth factor receptor bound protein 2 [Source:MGI Symbol;Acc:MGI:95805]
MGI:95832	Grn	11	102430315	102437048	14824	ENSMUSG00000034708	pro	GenAge	granulin [Source:MGI Symbol;Acc:MGI:95832]
MGI:95852	Gss	2	155563181	155592810	14854	ENSMUSG00000027610	NA	biomart_GO0007568	glutathione synthetase [Source:MGI Symbol;Acc:MGI:95852]
MGI:1309515	Gsta4	9	78182774	78209349	14860	ENSMUSG00000032348	anti	GenAge	glutathione S-transferase, alpha 4 [Source:MGI Symbol;Acc:MGI:1309515]
MGI:107379	Gstt1	10	75783813	75798584	14871	ENSMUSG00000001663	NA	biomart_GO0007568	glutathione S-transferase, theta 1 [Source:MGI Symbol;Acc:MGI:107379]
MGI:95915	H2-M3	17	37270220	37274484	14991	ENSMUSG00000016206	NA	biomart_GO0007568	histocompatibility 2, M region locus 3 [Source:MGI Symbol;Acc:MGI:95915]
MGI:96067	Htt	5	34761740	34912534	15194	ENSMUSG00000029104	anti	AgeFactDB;GenAge	huntingtin [Source:MGI Symbol;Acc:MGI:96067]
MGI:106209	Hells	19	38930915	38971051	15201	ENSMUSG00000025001	pro	AgeFactDB;GenAge	helicase, lymphoid specific [Source:MGI Symbol;Acc:MGI:106209]
MGI:1347464	Foxg1	12	49382660	49386861	15228	ENSMUSG00000020950	NA	biomart_GO0007568	forkhead box G1 [Source:MGI Symbol;Acc:MGI:1347464]
MGI:102688	H2ax	9	44334694	44336077	15270	ENSMUSG00000049932	NA	biomart_GO0007568	H2A.X variant histone [Source:MGI Symbol;Acc:MGI:102688]
MGI:96159	Hmgcr	13	96648967	96670936	15357	ENSMUSG00000021670	NA	biomart_GO0007568	3-hydroxy-3-methylglutaryl-Coenzyme A reductase [Source:MGI Symbol;Acc:MGI:96159]
MGI:96160	Hmga1	17	27556497	27563674	15361	ENSMUSG00000046711	NA	biomart_GO0007568	high mobility group AT-hook 1 [Source:MGI Symbol;Acc:MGI:96160]
MGI:101761	Hmga2	10	120361275	120476469	15364	ENSMUSG00000056758	NA	biomart_GO0007568	high mobility group AT-hook 2 [Source:MGI Symbol;Acc:MGI:101761]
MGI:96224	Hras	7	141189105	141194005	15461	ENSMUSG00000025499	NA	biomart_GO0007568;KEGG4213	Harvey rat sarcoma virus oncogene [Source:MGI Symbol;Acc:MGI:96224]
MGI:96274	Htr1b	9	81628291	81633828	15551	ENSMUSG00000049511	pro	AgeFactDB;GenAge	5-hydroxytryptamine (serotonin) receptor 1B [Source:MGI Symbol;Acc:MGI:96274]
MGI:109521	Htr2a	14	74640840	74709494	15558	ENSMUSG00000034997	NA	biomart_GO0007568	5-hydroxytryptamine (serotonin) receptor 2A [Source:MGI Symbol;Acc:MGI:109521]
MGI:107427	Elavl4	4	110203722	110351909	15572	ENSMUSG00000028546	NA	biomart_GO0007568	ELAV like RNA binding protein 4 [Source:MGI Symbol;Acc:MGI:107427]
MGI:1196334	Hyal2	9	107567945	107572779	15587	ENSMUSG00000010047	NA	biomart_GO0007568	hyaluronoglucosaminidase 2 [Source:MGI Symbol;Acc:MGI:1196334]
MGI:96397	Id2	12	25093799	25097140	15902	ENSMUSG00000020644	NA	biomart_GO0007568	inhibitor of DNA binding 2 [Source:MGI Symbol;Acc:MGI:96397]
MGI:96412	Ide	19	37268743	37337852	15925	ENSMUSG00000056999	NA	biomart_GO0007568	insulin degrading enzyme [Source:MGI Symbol;Acc:MGI:96412]
MGI:96432	Igf1	10	87858265	87937042	16000	ENSMUSG00000020053	pro_anti	KEGG4213;AgeFactDB;GenAge	insulin-like growth factor 1 [Source:MGI Symbol;Acc:MGI:96432]
MGI:96433	Igf1r	7	67952827	68233668	16001	ENSMUSG00000005533	anti	KEGG4213;AgeFactDB;GenAge	insulin-like growth factor I receptor [Source:MGI Symbol;Acc:MGI:96433]
MGI:96436	Igfbp1	11	7197782	7202546	16006	ENSMUSG00000020429	NA	biomart_GO0007568	insulin-like growth factor binding protein 1 [Source:MGI Symbol;Acc:MGI:96436]
MGI:96437	Igfbp2	1	72824503	72852474	16008	ENSMUSG00000039323	NA	biomart_GO0007568	insulin-like growth factor binding protein 2 [Source:MGI Symbol;Acc:MGI:96437]
MGI:96440	Igfbp5	1	72857932	72874884	16011	ENSMUSG00000026185	NA	biomart_GO0007568	insulin-like growth factor binding protein 5 [Source:MGI Symbol;Acc:MGI:96440]
MGI:1338071	Ikbkb	8	22659212	22706589	16150	ENSMUSG00000031537	anti	GenAge	inhibitor of kappaB kinase beta [Source:MGI Symbol;Acc:MGI:1338071]
MGI:96537	Il10	1	131019845	131024974	16153	ENSMUSG00000016529	NA	biomart_GO0007568	interleukin 10 [Source:MGI Symbol;Acc:MGI:96537]
MGI:103014	Il15	8	82331632	82403222	16168	ENSMUSG00000031712	NA	biomart_GO0007568	interleukin 15 [Source:MGI Symbol;Acc:MGI:103014]
MGI:107420	Irak1	X	74013914	74023918	16179	ENSMUSG00000031392	NA	biomart_GO0007568	interleukin-1 receptor-associated kinase 1 [Source:MGI Symbol;Acc:MGI:107420]
MGI:96559	Il6	5	30013114	30019981	16193	ENSMUSG00000025746	NA	biomart_GO0007568	interleukin 6 [Source:MGI Symbol;Acc:MGI:96559]
MGI:1195267	Ilk	7	105736592	105742925	16202	ENSMUSG00000030890	NA	biomart_GO0007568	integrin linked kinase [Source:MGI Symbol;Acc:MGI:1195267]
MGI:107357	Inpp5d	1	87620312	87720507	16331	ENSMUSG00000026288	NA	biomart_GO0007568	inositol polyphosphate-5-phosphatase D [Source:MGI Symbol;Acc:MGI:107357]
MGI:96572	Ins1	19	52264297	52265476	16333	ENSMUSG00000035804	NA	KEGG4213	insulin I [Source:MGI Symbol;Acc:MGI:96572]
MGI:96573	Ins2	7	142678656	142743381	16334	ENSMUSG00000000215	NA	KEGG4213;AgeFactDB	insulin II [Source:MGI Symbol;Acc:MGI:96573]
MGI:96575	Insr	8	3122061	3279617	16337	ENSMUSG00000005534	anti	KEGG4213;AgeFactDB;GenAge	insulin receptor [Source:MGI Symbol;Acc:MGI:96575]
MGI:99454	Irs1	1	82233101	82291416	16367	ENSMUSG00000055980	anti	KEGG4213;AgeFactDB;GenAge	insulin receptor substrate 1 [Source:MGI Symbol;Acc:MGI:99454]
MGI:1194882	Irs3	5	137643031	137645714	16369	ENSMUSG00000047182	NA	KEGG4213	insulin receptor substrate 3 [Source:MGI Symbol;Acc:MGI:1194882]
MGI:1338009	Irs4	X	141710998	141725263	16370	ENSMUSG00000054667	NA	KEGG4213	insulin receptor substrate 4 [Source:MGI Symbol;Acc:MGI:1338009]
MGI:96611	Itgb2	10	77530252	77565708	16414	ENSMUSG00000000290	NA	biomart_GO0007568	integrin beta 2 [Source:MGI Symbol;Acc:MGI:96611]
MGI:96646	Jun	4	95049034	95052222	16476	ENSMUSG00000052684	NA	biomart_GO0007568	jun proto-oncogene [Source:MGI Symbol;Acc:MGI:96646]
MGI:96648	Jund	8	70698949	70700616	16478	ENSMUSG00000071076	pro	biomart_GO0007568;AgeFactDB;GenAge	jun D proto-oncogene [Source:MGI Symbol;Acc:MGI:96648]
MGI:96660	Kcna3	3	107036169	107038070	16491	ENSMUSG00000047959	anti	AgeFactDB;GenAge	potassium voltage-gated channel, shaker-related subfamily, member 3 [Source:MGI Symbol;Acc:MGI:96660]
MGI:1334203	Kcnmb1	11	33963013	33973641	16533	ENSMUSG00000020155	NA	biomart_GO0007568	potassium large conductance calcium-activated channel, subfamily M, beta member 1 [Source:MGI Symbol;Acc:MGI:1334203]
MGI:1101771	Kl	5	150952607	150993817	16591	ENSMUSG00000058488	pro	biomart_GO0007568;KEGG4213;AgeFactDB;GenAge	klotho [Source:MGI Symbol;Acc:MGI:1101771]
MGI:96680	Kras	6	145216699	145250239	16653	ENSMUSG00000030265	NA	biomart_GO0007568;KEGG4213	Kirsten rat sarcoma viral oncogene homolog [Source:MGI Symbol;Acc:MGI:96680]
MGI:96688	Krt14	11	100203162	100207548	16664	ENSMUSG00000045545	NA	biomart_GO0007568	keratin 14 [Source:MGI Symbol;Acc:MGI:96688]
MGI:96690	Krt16	11	100246091	100248902	16666	ENSMUSG00000053797	NA	biomart_GO0007568	keratin 16 [Source:MGI Symbol;Acc:MGI:96690]
MGI:104663	Lep	6	29060220	29073877	16846	ENSMUSG00000059201	NA	biomart_GO0007568	leptin [Source:MGI Symbol;Acc:MGI:104663]
MGI:96794	Lmna	3	88480147	88509956	16905	ENSMUSG00000028063	pro_anti	biomart_GO0007568;AgeFactDB;GenAge	lamin A [Source:MGI Symbol;Acc:MGI:96794]
MGI:96828	Lrp1	10	127538161	127621148	16971	ENSMUSG00000040249	NA	biomart_GO0007568	low density lipoprotein receptor-related protein 1 [Source:MGI Symbol;Acc:MGI:96828]
MGI:1333110	Mapkapk5	5	121525038	121545905	17165	ENSMUSG00000029454	NA	biomart_GO0007568	MAP kinase-activated protein kinase 5 [Source:MGI Symbol;Acc:MGI:1333110]
MGI:1333813	Mbd2	18	70568189	70626131	17191	ENSMUSG00000024513	NA	biomart_GO0007568	methyl-CpG binding domain protein 2 [Source:MGI Symbol;Acc:MGI:1333813]
MGI:1333812	Mbd3	10	80392539	80399550	17192	ENSMUSG00000035478	NA	biomart_GO0007568	methyl-CpG binding domain protein 3 [Source:MGI Symbol;Acc:MGI:1333812]
MGI:105380	Mcm2	6	88883474	88898780	17216	ENSMUSG00000002870	pro	AgeFactDB;GenAge	minichromosome maintenance complex component 2 [Source:MGI Symbol;Acc:MGI:105380]
MGI:96982	Mif	10	75859353	75860240	17319	ENSMUSG00000033307	anti	biomart_GO0007568;GenAge	macrophage migration inhibitory factor (glycosylation-inhibiting factor) [Source:MGI Symbol;Acc:MGI:96982]
MGI:97004	Mme	3	63241537	63386030	17380	ENSMUSG00000027820	NA	biomart_GO0007568	membrane metallo endopeptidase [Source:MGI Symbol;Acc:MGI:97004]
MGI:97009	Mmp2	8	92827291	92853420	17390	ENSMUSG00000031740	NA	biomart_GO0007568	matrix metallopeptidase 2 [Source:MGI Symbol;Acc:MGI:97009]
MGI:103189	Mmp7	9	7692090	7699585	17393	ENSMUSG00000018623	NA	biomart_GO0007568	matrix metallopeptidase 7 [Source:MGI Symbol;Acc:MGI:103189]
MGI:97011	Mmp9	2	164940780	164955850	17395	ENSMUSG00000017737	NA	biomart_GO0007568	matrix metallopeptidase 9 [Source:MGI Symbol;Acc:MGI:97011]
MGI:109150	Mnt	11	74830920	74845725	17428	ENSMUSG00000000282	NA	biomart_GO0007568	max binding protein [Source:MGI Symbol;Acc:MGI:109150]
MGI:97137	Mpo	11	87793581	87804413	17523	ENSMUSG00000009350	NA	biomart_GO0007568	myeloperoxidase [Source:MGI Symbol;Acc:MGI:97137]
MGI:1306784	Cited2	10	17723218	17725674	17684	ENSMUSG00000039910	NA	biomart_GO0007568	Cbp/p300-interacting transactivator, with Glu/Asp-rich carboxy-terminal domain, 2 [Source:MGI Symbol;Acc:MGI:1306784]
MGI:101816	Msh2	17	87672330	87723713	17685	ENSMUSG00000024151	pro	biomart_GO0007568;AgeFactDB;GenAge	mutS homolog 2 [Source:MGI Symbol;Acc:MGI:101816]
MGI:1343961	Msh6	17	87975062	87990892	17688	ENSMUSG00000005370	NA	biomart_GO0007568	mutS homolog 6 [Source:MGI Symbol;Acc:MGI:1343961]
MGI:95691	Mstn	1	53061640	53068079	17700	ENSMUSG00000026100	anti	GenAge	myostatin [Source:MGI Symbol;Acc:MGI:95691]
MGI:99927	mt-Atp6	MT	7927	8607	17705	ENSMUSG00000064357	NA	biomart_GO0007568	mitochondrially encoded ATP synthase 6 [Source:MGI Symbol;Acc:MGI:99927]
MGI:102504	mt-Co1	MT	5328	6872	17708	ENSMUSG00000064351	NA	biomart_GO0007568	mitochondrially encoded cytochrome c oxidase I [Source:MGI Symbol;Acc:MGI:102504]
MGI:102498	mt-Nd4	MT	10167	11544	17719	ENSMUSG00000064363	NA	biomart_GO0007568	mitochondrially encoded NADH dehydrogenase 4 [Source:MGI Symbol;Acc:MGI:102498]
MGI:97171	Mt1	8	94179082	94180327	17748	ENSMUSG00000031765	pro	GenAge	metallothionein 1 [Source:MGI Symbol;Acc:MGI:97171]
MGI:109280	Nudt1	5	140321656	140338137	17766	ENSMUSG00000036639	NA	biomart_GO0007568	nudix (nucleoside diphosphate linked moiety X)-type motif 1 [Source:MGI Symbol;Acc:MGI:109280]
MGI:97250	Myc	15	61985391	61990374	17869	ENSMUSG00000022346	anti	GenAge	myelocytomatosis oncogene [Source:MGI Symbol;Acc:MGI:97250]
MGI:97279	Nat1	8	67480921	67492104	17960	ENSMUSG00000025588	NA	biomart_GO0007568	N-acetyl transferase 1 [Source:MGI Symbol;Acc:MGI:97279]
MGI:108420	Nfe2l2	2	75675513	75704641	18024	ENSMUSG00000015839	NA	biomart_GO0007568	nuclear factor, erythroid derived 2, like 2 [Source:MGI Symbol;Acc:MGI:108420]
MGI:97312	Nfkb1	3	135584655	135691547	18033	ENSMUSG00000028163	pro	KEGG4213;GenAge	nuclear factor of kappa light polypeptide gene enhancer in B cells 1, p105 [Source:MGI Symbol;Acc:MGI:97312]
MGI:1099800	Nfkb2	19	46304320	46312385	18034	ENSMUSG00000025225	NA	biomart_GO0007568	nuclear factor of kappa light polypeptide gene enhancer in B cells 2, p49/p100 [Source:MGI Symbol;Acc:MGI:1099800]
MGI:103187	Nqo1	8	107388225	107403206	18104	ENSMUSG00000003849	NA	biomart_GO0007568	NAD(P)H dehydrogenase, quinone 1 [Source:MGI Symbol;Acc:MGI:103187]
MGI:97362	Nos3	5	24364810	24384474	18127	ENSMUSG00000028978	pro	AgeFactDB;GenAge	nitric oxide synthase 3, endothelial cell [Source:MGI Symbol;Acc:MGI:97362]
MGI:106184	Npm1	11	33152287	33163206	18148	ENSMUSG00000057113	NA	biomart_GO0007568	nucleophosmin 1 [Source:MGI Symbol;Acc:MGI:106184]
MGI:108418	Npy2r	3	82538383	82548084	18167	ENSMUSG00000028004	NA	biomart_GO0007568	neuropeptide Y receptor Y2 [Source:MGI Symbol;Acc:MGI:108418]
MGI:108082	Npy5r	8	66679965	66688128	18168	ENSMUSG00000044014	NA	biomart_GO0007568	neuropeptide Y receptor Y5 [Source:MGI Symbol;Acc:MGI:108082]
MGI:97376	Nras	3	103058285	103067914	18176	ENSMUSG00000027852	NA	KEGG4213	neuroblastoma ras oncogene [Source:MGI Symbol;Acc:MGI:97376]
MGI:97383	Ntrk1	3	87778244	87795162	18211	ENSMUSG00000028072	NA	biomart_GO0007568	neurotrophic tyrosine kinase, receptor, type 1 [Source:MGI Symbol;Acc:MGI:97383]
MGI:1351500	Nup62	7	44816088	44830812	18226	ENSMUSG00000109511	NA	biomart_GO0007568	nucleoporin 62 [Source:MGI Symbol;Acc:MGI:1351500]
MGI:1097693	Ogg1	6	113326972	113335068	18294	ENSMUSG00000030271	NA	biomart_GO0007568	8-oxoguanine DNA-glycosylase 1 [Source:MGI Symbol;Acc:MGI:1097693]
MGI:107931	Sqstm1	11	50199366	50210827	18412	ENSMUSG00000015837	pro	GenAge	sequestosome 1 [Source:MGI Symbol;Acc:MGI:107931]
MGI:105049	P2ry1	3	61002795	61008982	18441	ENSMUSG00000027765	NA	biomart_GO0007568	purinergic receptor P2Y, G-protein coupled 1 [Source:MGI Symbol;Acc:MGI:105049]
MGI:99523	Prdx1	4	116685544	116700822	18477	ENSMUSG00000028691	pro	AgeFactDB;GenAge	peroxiredoxin 1 [Source:MGI Symbol;Acc:MGI:99523]
MGI:97479	Pappa	4	65124174	65357509	18491	ENSMUSG00000028370	anti	AgeFactDB;GenAge	pregnancy-associated plasma protein A [Source:MGI Symbol;Acc:MGI:97479]
MGI:97486	Pax2	19	44756045	44837871	18504	ENSMUSG00000004231	NA	biomart_GO0007568	paired box 2 [Source:MGI Symbol;Acc:MGI:97486]
MGI:97489	Pax5	4	44524757	44710487	18507	ENSMUSG00000014030	NA	biomart_GO0007568	paired box 5 [Source:MGI Symbol;Acc:MGI:97489]
MGI:97501	Pck1	2	173153048	173159273	18534	ENSMUSG00000027513	pro	biomart_GO0007568;AgeFactDB;GenAge	phosphoenolpyruvate carboxykinase 1, cytosolic [Source:MGI Symbol;Acc:MGI:97501]
MGI:107490	Pdcd4	19	53892231	53929860	18569	ENSMUSG00000024975	NA	biomart_GO0007568	programmed cell death 4 [Source:MGI Symbol;Acc:MGI:107490]
MGI:97531	Pdgfrb	18	61045150	61085061	18596	ENSMUSG00000024620	NA	biomart_GO0007568	platelet derived growth factor receptor, beta polypeptide [Source:MGI Symbol;Acc:MGI:97531]
MGI:102851	Pdx1	5	147269959	147275848	18609	ENSMUSG00000029644	NA	biomart_GO0007568	pancreatic and duodenal homeobox 1 [Source:MGI Symbol;Acc:MGI:102851]
MGI:104629	Penk	4	4133531	4138819	18619	ENSMUSG00000045573	NA	biomart_GO0007568	preproenkephalin [Source:MGI Symbol;Acc:MGI:104629]
MGI:1195265	Per2	1	91415982	91459324	18627	ENSMUSG00000055866	anti	GenAge	period circadian clock 2 [Source:MGI Symbol;Acc:MGI:1195265]
MGI:1206581	Pik3ca	3	32397671	32468486	18706	ENSMUSG00000027665	NA	KEGG4213	phosphatidylinositol-4,5-bisphosphate 3-kinase catalytic subunit alpha [Source:MGI Symbol;Acc:MGI:1206581]
MGI:1098211	Pik3cd	4	149649168	149702571	18707	ENSMUSG00000039936	NA	KEGG4213	phosphatidylinositol-4,5-bisphosphate 3-kinase catalytic subunit delta [Source:MGI Symbol;Acc:MGI:1098211]
MGI:97583	Pik3r1	13	101680563	101768217	18708	ENSMUSG00000041417	NA	KEGG4213	phosphoinositide-3-kinase regulatory subunit 1 [Source:MGI Symbol;Acc:MGI:97583]
MGI:1098772	Pik3r2	8	70768176	70776713	18709	ENSMUSG00000031834	NA	KEGG4213	phosphoinositide-3-kinase regulatory subunit 2 [Source:MGI Symbol;Acc:MGI:1098772]
MGI:109277	Pik3r3	4	116221618	116303056	18710	ENSMUSG00000028698	NA	KEGG4213	phosphoinositide-3-kinase regulatory subunit 3 [Source:MGI Symbol;Acc:MGI:109277]
MGI:97588	Pou1f1	16	65520511	65535005	18736	ENSMUSG00000004842	anti	biomart_GO0007568;AgeFactDB;GenAge	POU domain, class 1, transcription factor 1 [Source:MGI Symbol;Acc:MGI:97588]
MGI:1100498	Pitx3	19	46135685	46148326	18742	ENSMUSG00000025229	NA	biomart_GO0007568	paired-like homeodomain transcription factor 3 [Source:MGI Symbol;Acc:MGI:1100498]
MGI:97592	Prkaca	8	83972993	83996443	18747	ENSMUSG00000005469	NA	KEGG4213	protein kinase, cAMP dependent, catalytic, alpha [Source:MGI Symbol;Acc:MGI:97592]
MGI:97594	Prkacb	3	146729574	146812990	18749	ENSMUSG00000005034	NA	KEGG4213	protein kinase, cAMP dependent, catalytic, beta [Source:MGI Symbol;Acc:MGI:97594]
MGI:97598	Prkcd	14	30595354	30626210	18753	ENSMUSG00000021948	NA	biomart_GO0007568	protein kinase C, delta [Source:MGI Symbol;Acc:MGI:97598]
MGI:102468	Pla2r1	2	60417543	60553308	18779	ENSMUSG00000054580	NA	biomart_GO0007568	phospholipase A2 receptor 1 [Source:MGI Symbol;Acc:MGI:102468]
MGI:97608	Serpine1	5	137061504	137072268	18787	ENSMUSG00000037411	anti	biomart_GO0007568;GenAge	serine (or cysteine) peptidase inhibitor, clade E, member 1 [Source:MGI Symbol;Acc:MGI:97608]
MGI:97611	Plau	14	20836660	20843385	18792	ENSMUSG00000021822	pro	AgeFactDB;GenAge	plasminogen activator, urokinase [Source:MGI Symbol;Acc:MGI:97611]
MGI:104662	Pml	9	58218076	58249786	18854	ENSMUSG00000036986	NA	biomart_GO0007568	promyelocytic leukemia [Source:MGI Symbol;Acc:MGI:104662]
MGI:99660	Pola1	X	93304767	93632155	18968	ENSMUSG00000006678	NA	AgeFactDB	polymerase (DNA directed), alpha 1 [Source:MGI Symbol;Acc:MGI:99660]
MGI:97740	Polb	8	22628126	22653435	18970	ENSMUSG00000031536	NA	biomart_GO0007568	polymerase (DNA directed), beta [Source:MGI Symbol;Acc:MGI:97740]
MGI:1196389	Polg	7	79446231	79466362	18975	ENSMUSG00000039176	pro	biomart_GO0007568;AgeFactDB;GenAge	polymerase (DNA directed), gamma [Source:MGI Symbol;Acc:MGI:1196389]
MGI:97747	Pparg	6	115360951	115490399	19016	ENSMUSG00000000440	pro	KEGG4213;AgeFactDB;GenAge	peroxisome proliferator activated receptor gamma [Source:MGI Symbol;Acc:MGI:97747]
MGI:1342774	Ppargc1a	5	51454250	51567726	19017	ENSMUSG00000029167	NA	biomart_GO0007568;KEGG4213	peroxisome proliferative activated receptor, gamma, coactivator 1 alpha [Source:MGI Symbol;Acc:MGI:1342774]
MGI:107164	Ppp3ca	3	136670124	136937727	19055	ENSMUSG00000028161	NA	biomart_GO0007568	protein phosphatase 3, catalytic subunit, alpha isoform [Source:MGI Symbol;Acc:MGI:107164]
MGI:1336167	Prkab1	5	116013586	116024508	19079	ENSMUSG00000029513	NA	KEGG4213	protein kinase, AMP-activated, beta 1 non-catalytic subunit [Source:MGI Symbol;Acc:MGI:1336167]
MGI:108411	Prkag1	15	98812797	98831521	19082	ENSMUSG00000067713	NA	KEGG4213	protein kinase, AMP-activated, gamma 1 non-catalytic subunit [Source:MGI Symbol;Acc:MGI:108411]
MGI:97760	Prkar2b	12	31958476	32061296	19088	ENSMUSG00000002997	anti	AgeFactDB;GenAge	protein kinase, cAMP dependent regulatory, type II beta [Source:MGI Symbol;Acc:MGI:97760]
MGI:104779	Prkdc	16	15637866	15842235	19090	ENSMUSG00000022672	NA	biomart_GO0007568	protein kinase, DNA activated, catalytic polypeptide [Source:MGI Symbol;Acc:MGI:104779]
MGI:97769	Prnp	2	131909928	131938429	19122	ENSMUSG00000079037	NA	biomart_GO0007568	prion protein [Source:MGI Symbol;Acc:MGI:97769]
MGI:109330	Prop1	11	50950806	50953765	19127	ENSMUSG00000044542	anti	AgeFactDB;GenAge	paired like homeodomain factor 1 [Source:MGI Symbol;Acc:MGI:109330]
MGI:1202717	Psen1	12	83688152	83735199	19164	ENSMUSG00000019969	NA	biomart_GO0007568	presenilin 1 [Source:MGI Symbol;Acc:MGI:1202717]
MGI:109583	Pten	19	32757497	32826160	19211	ENSMUSG00000013663	pro	biomart_GO0007568;AgeFactDB;GenAge	phosphatase and tensin homolog [Source:MGI Symbol;Acc:MGI:109583]
MGI:97798	Ptgs2	1	150100031	150108227	19225	ENSMUSG00000032487	NA	biomart_GO0007568	prostaglandin-endoperoxide synthase 2 [Source:MGI Symbol;Acc:MGI:97798]
MGI:97801	Pth1r	9	110722085	110747145	19228	ENSMUSG00000032492	NA	biomart_GO0007568	parathyroid hormone 1 receptor [Source:MGI Symbol;Acc:MGI:97801]
MGI:894697	Rad54l	4	116094264	116123690	19366	ENSMUSG00000028702	NA	biomart_GO0007568	RAD54 like (S. cerevisiae) [Source:MGI Symbol;Acc:MGI:894697]
MGI:103300	Rbl1	2	157145893	157204534	19650	ENSMUSG00000027641	NA	biomart_GO0007568	RB transcriptional corepressor like 1 [Source:MGI Symbol;Acc:MGI:103300]
MGI:103290	Rela	19	5637483	5648130	19697	ENSMUSG00000024927	NA	biomart_GO0007568;KEGG4213	v-rel reticuloendotheliosis viral oncogene homolog A (avian) [Source:MGI Symbol;Acc:MGI:103290]
MGI:108024	Rgn	X	20549787	20562089	19733	ENSMUSG00000023070	NA	biomart_GO0007568	regucalcin [Source:MGI Symbol;Acc:MGI:108024]
MGI:97912	Rheb	5	24802823	24842624	19744	ENSMUSG00000028945	NA	KEGG4213	Ras homolog enriched in brain [Source:MGI Symbol;Acc:MGI:97912]
MGI:98085	Rpn2	2	157279017	157326319	20014	ENSMUSG00000027642	NA	biomart_GO0007568	ribophorin II [Source:MGI Symbol;Acc:MGI:98085]
MGI:98254	Scp2	4	108043839	108144998	20280	ENSMUSG00000028603	NA	biomart_GO0007568	sterol carrier protein 2, liver [Source:MGI Symbol;Acc:MGI:98254]
MGI:103576	Ccl11	11	82057823	82062955	20292	ENSMUSG00000020676	NA	biomart_GO0007568	chemokine (C-C motif) ligand 11 [Source:MGI Symbol;Acc:MGI:103576]
MGI:98259	Ccl2	11	82035571	82037453	20296	ENSMUSG00000035385	NA	biomart_GO0007568	chemokine (C-C motif) ligand 2 [Source:MGI Symbol;Acc:MGI:98259]
MGI:108080	Serpinf1	11	75409769	75422701	20317	ENSMUSG00000000753	NA	biomart_GO0007568	serine (or cysteine) peptidase inhibitor, clade F, member 1 [Source:MGI Symbol;Acc:MGI:108080]
MGI:98296	Shc1	3	89418443	89430027	20416	ENSMUSG00000042626	anti	biomart_GO0007568;AgeFactDB;GenAge	src homology 2 domain-containing transforming protein C1 [Source:MGI Symbol;Acc:MGI:98296]
MGI:107157	Sin3a	9	57072040	57128366	20466	ENSMUSG00000042557	NA	biomart_GO0007568	transcriptional regulator, SIN3A (yeast) [Source:MGI Symbol;Acc:MGI:107157]
MGI:101924	Slc12a2	18	57878678	57946821	20496	ENSMUSG00000024597	NA	biomart_GO0007568	solute carrier family 12, member 2 [Source:MGI Symbol;Acc:MGI:101924]
MGI:101931	Slc1a2	2	102658659	102790784	20511	ENSMUSG00000005089	NA	biomart_GO0007568	solute carrier family 1 (glial high affinity glutamate transporter), member 2 [Source:MGI Symbol;Acc:MGI:101931]
MGI:1337080	Ncor2	5	125017153	125179219	20602	ENSMUSG00000029478	pro	GenAge	nuclear receptor co-repressor 2 [Source:MGI Symbol;Acc:MGI:1337080]
MGI:1277151	Snca	6	60731575	60829855	20617	ENSMUSG00000025889	NA	biomart_GO0007568	synuclein, alpha [Source:MGI Symbol;Acc:MGI:1277151]
MGI:1099790	Plk2	13	110395046	110400844	20620	ENSMUSG00000021701	NA	biomart_GO0007568	polo like kinase 2 [Source:MGI Symbol;Acc:MGI:1099790]
MGI:98351	Sod1	16	90220754	90226329	20655	ENSMUSG00000022982	NA	biomart_GO0007568	superoxide dismutase 1, soluble [Source:MGI Symbol;Acc:MGI:98351]
MGI:98352	Sod2	17	13006846	13040063	20656	ENSMUSG00000006818	pro	biomart_GO0007568;KEGG4213;AgeFactDB;GenAge	superoxide dismutase 2, mitochondrial [Source:MGI Symbol;Acc:MGI:98352]
MGI:107606	Srebf1	11	60199089	60222581	20787	ENSMUSG00000020538	NA	biomart_GO0007568	sterol regulatory element binding transcription factor 1 [Source:MGI Symbol;Acc:MGI:107606]
MGI:106658	Srf	17	46548329	46556175	20807	ENSMUSG00000015605	NA	biomart_GO0007568	serum response factor [Source:MGI Symbol;Acc:MGI:106658]
MGI:103038	Stat3	11	100885098	100939540	20848	ENSMUSG00000004040	NA	biomart_GO0007568	signal transducer and activator of transcription 3 [Source:MGI Symbol;Acc:MGI:103038]
MGI:1341870	Stk11	10	80115803	80130682	20869	ENSMUSG00000003068	NA	KEGG4213	serine/threonine kinase 11 [Source:MGI Symbol;Acc:MGI:1341870]
MGI:107168	Aurkb	11	69045647	69051664	20877	ENSMUSG00000020897	NA	biomart_GO0007568	aurora kinase B [Source:MGI Symbol;Acc:MGI:107168]
MGI:98443	Surf1	2	26913381	26916530	20930	ENSMUSG00000015790	anti	AgeFactDB;GenAge	surfeit gene 1 [Source:MGI Symbol;Acc:MGI:98443]
MGI:1099440	Suv39h1	X	8061171	8074760	20937	ENSMUSG00000039231	NA	biomart_GO0007568	suppressor of variegation 3-9 1 [Source:MGI Symbol;Acc:MGI:1099440]
MGI:892968	Tacr3	3	134829007	134934579	21338	ENSMUSG00000028172	NA	biomart_GO0007568	tachykinin receptor 3 [Source:MGI Symbol;Acc:MGI:892968]
MGI:98494	Tbx2	11	85832551	85841948	21385	ENSMUSG00000000093	NA	biomart_GO0007568	T-box 2 [Source:MGI Symbol;Acc:MGI:98494]
MGI:98495	Tbx3	5	119670669	119684724	21386	ENSMUSG00000018604	NA	biomart_GO0007568	T-box 3 [Source:MGI Symbol;Acc:MGI:98495]
MGI:103172	Zfp354a	11	51059257	51072799	21408	ENSMUSG00000020364	NA	biomart_GO0007568	zinc finger protein 354A [Source:MGI Symbol;Acc:MGI:103172]
MGI:109558	Terc	NA	NA	NA	21748	ENSMUSG00000064796	NA	AgeFactDB	NA
MGI:1195972	Terf2	8	107069400	107096547	21750	ENSMUSG00000031921	anti	biomart_GO0007568;AgeFactDB;GenAge	telomeric repeat binding factor 2 [Source:MGI Symbol;Acc:MGI:1195972]
MGI:1202709	Tert	13	73626911	73649843	21752	ENSMUSG00000021611	pro	biomart_GO0007568;AgeFactDB;GenAge	telomerase reverse transcriptase [Source:MGI Symbol;Acc:MGI:1202709]
MGI:98725	Tgfb1	7	25687002	25705077	21803	ENSMUSG00000002603	NA	biomart_GO0007568	transforming growth factor, beta 1 [Source:MGI Symbol;Acc:MGI:98725]
MGI:98727	Tgfb3	12	86056745	86079041	21809	ENSMUSG00000021253	NA	biomart_GO0007568	transforming growth factor, beta 3 [Source:MGI Symbol;Acc:MGI:98727]
MGI:98729	Tgfbr2	9	116084293	116175360	21813	ENSMUSG00000032440	NA	biomart_GO0007568	transforming growth factor, beta receptor II [Source:MGI Symbol;Acc:MGI:98729]
MGI:98735	Th	7	142892752	142931128	21823	ENSMUSG00000000214	NA	biomart_GO0007568	tyrosine hydroxylase [Source:MGI Symbol;Acc:MGI:98735]
MGI:98752	Timp1	X	20870166	20874735	21857	ENSMUSG00000001131	NA	biomart_GO0007568	tissue inhibitor of metalloproteinase 1 [Source:MGI Symbol;Acc:MGI:98752]
MGI:98753	Timp2	11	118301069	118355740	21858	ENSMUSG00000017466	NA	biomart_GO0007568	tissue inhibitor of metalloproteinase 2 [Source:MGI Symbol;Acc:MGI:98753]
MGI:1314883	Tnfrsf1b	4	145213463	145246870	21938	ENSMUSG00000028599	NA	biomart_GO0007568	tumor necrosis factor receptor superfamily, member 1b [Source:MGI Symbol;Acc:MGI:1314883]
MGI:98791	Top2b	14	16365179	16435462	21974	ENSMUSG00000017485	NA	biomart_GO0007568	topoisomerase (DNA) II beta [Source:MGI Symbol;Acc:MGI:98791]
MGI:1333803	Top3b	16	16870736	16892990	21976	ENSMUSG00000022779	pro	AgeFactDB;GenAge	topoisomerase (DNA) III beta [Source:MGI Symbol;Acc:MGI:1333803]
MGI:102724	Tpp2	1	43933647	44003000	22019	ENSMUSG00000041763	pro	AgeFactDB;GenAge	tripeptidyl peptidase II [Source:MGI Symbol;Acc:MGI:102724]
MGI:1328317	Trex1	9	109057933	109059734	22040	ENSMUSG00000049734	NA	biomart_GO0007568	three prime repair exonuclease 1 [Source:MGI Symbol;Acc:MGI:1328317]
MGI:98834	Trp53	11	69580359	69591873	22059	ENSMUSG00000059552	pro	biomart_GO0007568;KEGG4213;AgeFactDB;GenAge	transformation related protein 53 [Source:MGI Symbol;Acc:MGI:98834]
MGI:1330810	Trp63	16	25683763	25892102	22061	ENSMUSG00000022510	pro	biomart_GO0007568;AgeFactDB;GenAge	transformation related protein 63 [Source:MGI Symbol;Acc:MGI:1330810]
MGI:1336991	Trp73	4	154056249	154140208	22062	ENSMUSG00000029026	pro	GenAge	transformation related protein 73 [Source:MGI Symbol;Acc:MGI:1336991]
MGI:109523	Trpc6	9	8544142	8680741	22068	ENSMUSG00000031997	NA	biomart_GO0007568	transient receptor potential cation channel, subfamily C, member 6 [Source:MGI Symbol;Acc:MGI:109523]
MGI:102548	Tsc2	17	24595816	24632630	22084	ENSMUSG00000002496	NA	KEGG4213	TSC complex subunit 2 [Source:MGI Symbol;Acc:MGI:102548]
MGI:98872	Twist1	12	33957671	33959829	22160	ENSMUSG00000035799	NA	biomart_GO0007568	twist basic helix-loop-helix transcription factor 1 [Source:MGI Symbol;Acc:MGI:98872]
MGI:98874	Txn1	4	57943373	57956411	22166	ENSMUSG00000028367	pro_none	AgeFactDB;GenAge	thioredoxin 1 [Source:MGI Symbol;Acc:MGI:98874]
MGI:98878	Tyms	5	30058202	30073617	22171	ENSMUSG00000025747	NA	biomart_GO0007568	thymidylate synthase [Source:MGI Symbol;Acc:MGI:98878]
MGI:109354	Ucp2	7	100493337	100502020	22228	ENSMUSG00000033685	pro	biomart_GO0007568;AgeFactDB;GenAge	uncoupling protein 2 (mitochondrial, proton carrier) [Source:MGI Symbol;Acc:MGI:109354]
MGI:1099787	Ucp3	7	100472990	100486432	22229	ENSMUSG00000032942	NA	biomart_GO0007568	uncoupling protein 3 (mitochondrial, proton carrier) [Source:MGI Symbol;Acc:MGI:1099787]
MGI:1270126	Ulk1	5	110784488	110810097	22241	ENSMUSG00000029512	NA	KEGG4213	unc-51 like kinase 1 [Source:MGI Symbol;Acc:MGI:1270126]
MGI:98926	Vcam1	3	116109949	116129688	22329	ENSMUSG00000027962	NA	biomart_GO0007568	vascular cell adhesion molecule 1 [Source:MGI Symbol;Acc:MGI:98926]
MGI:1194488	Slc32a1	2	158610767	158615748	22348	ENSMUSG00000037771	NA	biomart_GO0007568	solute carrier family 32 (GABA vesicular transporter), member 1 [Source:MGI Symbol;Acc:MGI:1194488]
MGI:98953	Wnt1	15	98789857	98793837	22408	ENSMUSG00000022997	NA	biomart_GO0007568	wingless-type MMTV integration site family, member 1 [Source:MGI Symbol;Acc:MGI:98953]
MGI:109635	Wrn	8	33234384	33385527	22427	ENSMUSG00000031583	NA	biomart_GO0007568	Werner syndrome RecQ like helicase [Source:MGI Symbol;Acc:MGI:109635]
MGI:99135	Xpa	4	46155347	46196311	22590	ENSMUSG00000028329	pro	AgeFactDB;GenAge	xeroderma pigmentosum, complementation group A [Source:MGI Symbol;Acc:MGI:99135]
MGI:104517	Xrcc5	1	72307427	72394952	22596	ENSMUSG00000026187	pro	AgeFactDB;GenAge	X-ray repair complementing defective repair in Chinese hamster cells 5 [Source:MGI Symbol;Acc:MGI:104517]
MGI:99146	Ybx1	4	119277981	119294604	22608	ENSMUSG00000028639	NA	biomart_GO0007568	Y box protein 1 [Source:MGI Symbol;Acc:MGI:99146]
MGI:1345147	Akt3	1	177020073	177258203	23797	ENSMUSG00000019699	NA	biomart_GO0007568;KEGG4213	thymoma viral proto-oncogene 3 [Source:MGI Symbol;Acc:MGI:1345147]
MGI:1345634	Amfr	8	93971588	94012842	23802	ENSMUSG00000031751	NA	biomart_GO0007568	autocrine motility factor receptor [Source:MGI Symbol;Acc:MGI:1345634]
MGI:1344392	Capn10	1	92934376	92947941	23830	ENSMUSG00000026270	NA	biomart_GO0007568	calpain 10 [Source:MGI Symbol;Acc:MGI:1344392]
MGI:1346047	Gdf15	8	70629393	70632456	23886	ENSMUSG00000038508	pro	GenAge	growth differentiation factor 15 [Source:MGI Symbol;Acc:MGI:1346047]
MGI:1344404	Nek4	14	30951377	30988821	23955	ENSMUSG00000021918	NA	biomart_GO0007568	NIMA (never in mitosis gene a)-related expressed kinase 4 [Source:MGI Symbol;Acc:MGI:1344404]
MGI:1344408	Pebp1	5	117282654	117287625	23980	ENSMUSG00000032959	NA	biomart_GO0007568	phosphatidylethanolamine binding protein 1 [Source:MGI Symbol;Acc:MGI:1344408]
MGI:1344410	Ubd	17	37193892	37196095	24108	ENSMUSG00000035186	anti	GenAge	ubiquitin D [Source:MGI Symbol;Acc:MGI:1344410]
MGI:1347061	Abcg2	6	58584523	58695676	26357	ENSMUSG00000029802	NA	biomart_GO0007568	ATP binding cassette subfamily G member 2 (Junior blood group) [Source:MGI Symbol;Acc:MGI:1347061]
MGI:1346866	Map2k1	9	64185770	64253631	26395	ENSMUSG00000004936	NA	biomart_GO0007568	mitogen-activated protein kinase kinase 1 [Source:MGI Symbol;Acc:MGI:1346866]
MGI:1346874	Map3k3	11	106084613	106155446	26406	ENSMUSG00000020700	NA	biomart_GO0007568	mitogen-activated protein kinase kinase kinase 3 [Source:MGI Symbol;Acc:MGI:1346874]
MGI:1346858	Mapk1	16	16983382	17047453	26413	ENSMUSG00000063358	NA	biomart_GO0007568	mitogen-activated protein kinase 1 [Source:MGI Symbol;Acc:MGI:1346858]
MGI:1346865	Mapk14	17	28691329	28748406	26416	ENSMUSG00000053436	NA	biomart_GO0007568	mitogen-activated protein kinase 14 [Source:MGI Symbol;Acc:MGI:1346865]
MGI:1346859	Mapk3	7	126759601	126765819	26417	ENSMUSG00000063065	NA	biomart_GO0007568	mitogen-activated protein kinase 3 [Source:MGI Symbol;Acc:MGI:1346859]
MGI:1346833	Nr5a1	2	38692656	38714542	26423	ENSMUSG00000026751	NA	biomart_GO0007568	nuclear receptor subfamily 5, group A, member 1 [Source:MGI Symbol;Acc:MGI:1346833]
MGI:1347062	Creb3l1	2	91982328	92024502	26427	ENSMUSG00000027230	NA	KEGG4213	cAMP responsive element binding protein 3-like 1 [Source:MGI Symbol;Acc:MGI:1347062]
MGI:1349447	Cln8	8	14881335	14901720	26889	ENSMUSG00000026317	NA	biomart_GO0007568	CLN8 transmembrane ER and ERGIC protein [Source:MGI Symbol;Acc:MGI:1349447]
MGI:1914440	Eif4e2	1	87213914	87240488	26987	ENSMUSG00000026254	NA	KEGG4213	eukaryotic translation initiation factor 4E member 2 [Source:MGI Symbol;Acc:MGI:1914440]
MGI:1351320	Trp53bp1	2	121193281	121271407	27223	ENSMUSG00000043909	anti	AgeFactDB;GenAge	transformation related protein 53 binding protein 1 [Source:MGI Symbol;Acc:MGI:1351320]
MGI:1351636	Srr	11	74906359	74925948	27364	ENSMUSG00000001323	NA	biomart_GO0007568	serine racemase [Source:MGI Symbol;Acc:MGI:1351636]
MGI:92638	Serp1	3	58519817	58525892	28146	ENSMUSG00000027808	NA	biomart_GO0007568	stress-associated endoplasmic reticulum protein 1 [Source:MGI Symbol;Acc:MGI:92638]
MGI:1354184	Nox4	7	87246096	87398710	50490	ENSMUSG00000030562	NA	biomart_GO0007568	NADPH oxidase 4 [Source:MGI Symbol;Acc:MGI:1354184]
MGI:1354168	Ttpa	4	20007938	20030785	50500	ENSMUSG00000073988	NA	biomart_GO0007568	tocopherol (alpha) transfer protein [Source:MGI Symbol;Acc:MGI:1354168]
MGI:1354163	Ercc4	16	13109684	13150617	50505	ENSMUSG00000022545	pro	AgeFactDB;GenAge	excision repair cross-complementing rodent repair deficiency, complementation group 4 [Source:MGI Symbol;Acc:MGI:1354163]
MGI:1354385	Ero1l	14	45283087	45318771	50527	ENSMUSG00000021831	NA	biomart_GO0007568	ERO1-like (S. cerevisiae) [Source:MGI Symbol;Acc:MGI:1354385]
MGI:1354161	Sirt6	10	81621785	81627797	50721	ENSMUSG00000034748	pro	AgeFactDB;GenAge	sirtuin 6 [Source:MGI Symbol;Acc:MGI:1354161]
MGI:1354710	Atp8a2	14	59638540	60197179	50769	ENSMUSG00000021983	NA	biomart_GO0007568	ATPase, aminophospholipid transporter-like, class I, type 8A, member 2 [Source:MGI Symbol;Acc:MGI:1354710]
MGI:1355321	Chek2	5	110839979	110874145	50883	ENSMUSG00000029521	pro	biomart_GO0007568;AgeFactDB;GenAge	checkpoint kinase 2 [Source:MGI Symbol;Acc:MGI:1355321]
MGI:1196429	Atg13	2	91674618	91710576	51897	ENSMUSG00000027244	NA	KEGG4213	autophagy related 13 [Source:MGI Symbol;Acc:MGI:1196429]
MGI:1858214	Ppm1d	11	85311244	85347066	53892	ENSMUSG00000020525	pro	AgeFactDB;GenAge	protein phosphatase 1D magnesium-dependent, delta isoform [Source:MGI Symbol;Acc:MGI:1858214]
MGI:1891915	Foxo4	X	101254528	101260873	54601	ENSMUSG00000042903	NA	biomart_GO0007568	forkhead box O4 [Source:MGI Symbol;Acc:MGI:1891915]
MGI:1859937	Slc13a1	6	24088283	24168092	55961	ENSMUSG00000029700	anti	AgeFactDB;GenAge	solute carrier family 13 (sodium/sulfate symporters), member 1 [Source:MGI Symbol;Acc:MGI:1859937]
MGI:1889294	Rbm38	2	173020498	173034734	56190	ENSMUSG00000027510	pro	GenAge	RNA binding motif protein 38 [Source:MGI Symbol;Acc:MGI:1889294]
MGI:1891828	Becn1	11	101285952	101302286	56208	ENSMUSG00000035086	NA	biomart_GO0007568	beclin 1, autophagy related [Source:MGI Symbol;Acc:MGI:1891828]
MGI:1926790	Fzr1	10	81366222	81378516	56371	ENSMUSG00000020235	NA	biomart_GO0007568	fizzy and cell division cycle 20 related 1 [Source:MGI Symbol;Acc:MGI:1926790]
MGI:1891731	Stub1	17	25830505	25833404	56424	ENSMUSG00000039615	pro	AgeFactDB;GenAge	STIP1 homology and U-Box containing protein 1 [Source:MGI Symbol;Acc:MGI:1891731]
MGI:1890077	Foxo1	3	52268336	52353221	56458	ENSMUSG00000044167	NA	KEGG4213	forkhead box O1 [Source:MGI Symbol;Acc:MGI:1890077]
MGI:1890081	Foxo3	10	42181841	42276755	56484	ENSMUSG00000048756	NA	biomart_GO0007568;KEGG4213	forkhead box O3 [Source:MGI Symbol;Acc:MGI:1890081]
MGI:1861377	Fgf21	7	45613886	45615490	56636	ENSMUSG00000030827	pro	GenAge	fibroblast growth factor 21 [Source:MGI Symbol;Acc:MGI:1861377]
MGI:1928394	Mtor	4	148448611	148557683	56717	ENSMUSG00000028991	anti	biomart_GO0007568;KEGG4213;GenAge	mechanistic target of rapamycin kinase [Source:MGI Symbol;Acc:MGI:1928394]
MGI:1929512	Litaf	16	10959275	11066157	56722	ENSMUSG00000022500	NA	biomart_GO0007568	LPS-induced TN factor [Source:MGI Symbol;Acc:MGI:1929512]
MGI:1927343	Rps6kb2	19	4153991	4163354	58988	ENSMUSG00000024830	NA	KEGG4213	ribosomal protein S6 kinase, polypeptide 2 [Source:MGI Symbol;Acc:MGI:1927343]
MGI:1929865	Nampt	12	32819545	32853349	59027	ENSMUSG00000020572	NA	biomart_GO0007568	nicotinamide phosphoribosyltransferase [Source:MGI Symbol;Acc:MGI:1929865]
MGI:1913208	Carm1	9	21546894	21592623	59035	ENSMUSG00000032185	NA	biomart_GO0007568	coactivator-associated arginine methyltransferase 1 [Source:MGI Symbol;Acc:MGI:1913208]
MGI:1891427	Fgf23	6	127072902	127081408	64654	ENSMUSG00000000182	pro	AgeFactDB;GenAge	fibroblast growth factor 23 [Source:MGI Symbol;Acc:MGI:1891427]
MGI:1928676	Htra2	6	83051266	83055273	64704	ENSMUSG00000068329	pro	biomart_GO0007568;GenAge	HtrA serine peptidase 2 [Source:MGI Symbol;Acc:MGI:1928676]
MGI:1929183	Tsc1	2	28641228	28691167	64930	ENSMUSG00000026812	NA	KEGG4213	TSC complex subunit 1 [Source:MGI Symbol;Acc:MGI:1929183]
MGI:1913340	Ypel3	7	126776955	126780514	66090	ENSMUSG00000042675	NA	biomart_GO0007568	yippee like 3 [Source:MGI Symbol;Acc:MGI:1913340]
MGI:1913393	Eef1e1	13	38644207	38659058	66143	ENSMUSG00000001707	anti	biomart_GO0007568;AgeFactDB;GenAge	eukaryotic translation elongation factor 1 epsilon 1 [Source:MGI Symbol;Acc:MGI:1913393]
MGI:1913659	Rsl1d1	16	11192970	11203331	66409	ENSMUSG00000005846	NA	biomart_GO0007568	ribosomal L1 domain containing 1 [Source:MGI Symbol;Acc:MGI:1913659]
MGI:1913771	Rwdd1	10	33996555	34019624	66521	ENSMUSG00000019782	NA	biomart_GO0007568	RWD domain containing 1 [Source:MGI Symbol;Acc:MGI:1913771]
MGI:1913929	Rae1	2	173000117	173015739	66679	ENSMUSG00000027509	pro	AgeFactDB;GenAge	ribonucleic acid export 1 [Source:MGI Symbol;Acc:MGI:1913929]
MGI:1913975	Lrrk2	15	91673175	91816120	66725	ENSMUSG00000036273	NA	biomart_GO0007568	leucine-rich repeat kinase 2 [Source:MGI Symbol;Acc:MGI:1913975]
MGI:1914256	Cisd2	3	135406412	135423925	67006	ENSMUSG00000028165	pro	biomart_GO0007568;AgeFactDB;GenAge	CDGSH iron sulfur domain 2 [Source:MGI Symbol;Acc:MGI:1914256]
MGI:1914317	Romo1	2	156144039	156145797	67067	ENSMUSG00000067847	NA	biomart_GO0007568	reactive oxygen species modulator 1 [Source:MGI Symbol;Acc:MGI:1914317]
MGI:1914391	Fbxo5	10	5799160	5805600	67141	ENSMUSG00000019773	NA	biomart_GO0007568	F-box protein 5 [Source:MGI Symbol;Acc:MGI:1914391]
MGI:1914491	Smc6	12	11265886	11319785	67241	ENSMUSG00000020608	NA	biomart_GO0007568	structural maintenance of chromosomes 6 [Source:MGI Symbol;Acc:MGI:1914491]
MGI:1914855	Akt1s1	7	44848991	44855421	67605	ENSMUSG00000011096	NA	KEGG4213	AKT1 substrate 1 (proline-rich) [Source:MGI Symbol;Acc:MGI:1914855]
MGI:104653	Atp2b1	10	98914406	99026143	67972	ENSMUSG00000019943	NA	biomart_GO0007568	ATPase, Ca++ transporting, plasma membrane 1 [Source:MGI Symbol;Acc:MGI:104653]
MGI:1915368	Atg101	15	101284272	101290945	68118	ENSMUSG00000037204	NA	KEGG4213	autophagy related 101 [Source:MGI Symbol;Acc:MGI:1915368]
MGI:93830	Adipor2	6	119353150	119417704	68465	ENSMUSG00000030168	NA	KEGG4213	adiponectin receptor 2 [Source:MGI Symbol;Acc:MGI:93830]
MGI:1915751	Nsmce2	15	59374247	59601684	68501	ENSMUSG00000059586	NA	biomart_GO0007568	NSE2/MMS21 homolog, SMC5-SMC6 complex SUMO ligase [Source:MGI Symbol;Acc:MGI:1915751]
MGI:1916214	Ctc1	11	69015911	69036473	68964	ENSMUSG00000020898	NA	biomart_GO0007568	CTS telomere maintenance complex component 1 [Source:MGI Symbol;Acc:MGI:1916214]
MGI:1915207	Marchf5	19	37207543	37222151	69104	ENSMUSG00000023307;ENSMUSG00000111123	NA	biomart_GO0007568	membrane associated ring-CH-type finger 5 [Source:MGI Symbol;Acc:MGI:1915207]
MGI:1916510	Ing2	8	47667178	47675556	69260	ENSMUSG00000063049	NA	biomart_GO0007568	inhibitor of growth family, member 2 [Source:MGI Symbol;Acc:MGI:1916510]
MGI:1918039	Kynu	2	43555329	43682715	70789	ENSMUSG00000026866	NA	biomart_GO0007568	kynureninase [Source:MGI Symbol;Acc:MGI:1918039]
MGI:1918060	Krt25	11	99315516	99322951	70810	ENSMUSG00000035831	NA	biomart_GO0007568	keratin 25 [Source:MGI Symbol;Acc:MGI:1918060]
MGI:1918951	Pnpt1	11	29130744	29161828	71701	ENSMUSG00000020464	NA	biomart_GO0007568	polyribonucleotide nucleotidyltransferase 1 [Source:MGI Symbol;Acc:MGI:1918951]
MGI:1917352	Dnmbp	19	43846821	43940191	71972	ENSMUSG00000025195	NA	biomart_GO0007568	dynamin binding protein [Source:MGI Symbol;Acc:MGI:1917352]
MGI:1270849	Rps6kb1	11	86498871	86544805	72508	ENSMUSG00000020516	anti	biomart_GO0007568;KEGG4213;AgeFactDB;GenAge	ribosomal protein S6 kinase, polypeptide 1 [Source:MGI Symbol;Acc:MGI:1270849]
MGI:1919924	Adipor1	1	134415378	134433351	72674	ENSMUSG00000026457	NA	KEGG4213	adiponectin receptor 1 [Source:MGI Symbol;Acc:MGI:1919924]
MGI:1920009	Tmem135	7	89139714	89404222	72759	ENSMUSG00000039428	NA	biomart_GO0007568	transmembrane protein 135 [Source:MGI Symbol;Acc:MGI:1920009]
MGI:1920024	Neil1	9	57142800	57148305	72774	ENSMUSG00000032298	pro	AgeFactDB;GenAge	nei endonuclease VIII-like 1 (E. coli) [Source:MGI Symbol;Acc:MGI:1920024]
MGI:1920086	Pot1b	17	55651951	55712628	72836	ENSMUSG00000024174	NA	biomart_GO0007568	protection of telomeres 1B [Source:MGI Symbol;Acc:MGI:1920086]
MGI:1920243	Appl1	14	26918988	26971232	72993	ENSMUSG00000040760	NA	KEGG4213	adaptor protein, phosphotyrosine interaction, PH domain and leucine zipper containing 1 [Source:MGI Symbol;Acc:MGI:1920243]
MGI:1921392	Lonp1	17	56614297	56626887	74142	ENSMUSG00000041168	NA	biomart_GO0007568	lon peptidase 1, mitochondrial [Source:MGI Symbol;Acc:MGI:1921392]
MGI:1921393	Opa1	16	29579334	29654884	74143	ENSMUSG00000038084	NA	biomart_GO0007568	OPA1, mitochondrial dynamin like GTPase [Source:MGI Symbol;Acc:MGI:1921393]
MGI:1921494	Atg7	6	114643097	114860614	74244	ENSMUSG00000030314	NA	biomart_GO0007568	autophagy related 7 [Source:MGI Symbol;Acc:MGI:1921494]
MGI:1921620	Rptor	11	119602905	119899576	74370	ENSMUSG00000025583	NA	KEGG4213	regulatory associated protein of MTOR, complex 1 [Source:MGI Symbol;Acc:MGI:1921620]
MGI:1922019	Pik3cb	9	99036654	99140621	74769	ENSMUSG00000032462	NA	KEGG4213	phosphatidylinositol-4,5-bisphosphate 3-kinase catalytic subunit beta [Source:MGI Symbol;Acc:MGI:1922019]
MGI:1922986	Bcl2l12	7	44991222	44998712	75736	ENSMUSG00000003190	NA	biomart_GO0007568	BCL2-like 12 (proline rich) [Source:MGI Symbol;Acc:MGI:1922986]
MGI:1922997	Sesn3	9	14275067	14333101	75747	ENSMUSG00000032009	NA	KEGG4213	sestrin 3 [Source:MGI Symbol;Acc:MGI:1922997]
MGI:1923517	Fads1	19	10182888	10196877	76267	ENSMUSG00000010663	NA	biomart_GO0007568	fatty acid desaturase 1 [Source:MGI Symbol;Acc:MGI:1923517]
MGI:1924183	Ifi27l2a	12	103442167	103443680	76933	ENSMUSG00000079017	NA	biomart_GO0007568	interferon, alpha-inducible protein 27 like 2A [Source:MGI Symbol;Acc:MGI:1924183]
MGI:1924933	Ehmt1	2	24789928	24919614	77683	ENSMUSG00000036893	NA	KEGG4213	euchromatic histone methyltransferase 1 [Source:MGI Symbol;Acc:MGI:1924933]
MGI:1925226	Nuak1	10	84370905	84440597	77976	ENSMUSG00000020032	NA	biomart_GO0007568	NUAK family, SNF1-like kinase, 1 [Source:MGI Symbol;Acc:MGI:1925226]
MGI:1916603	Creb3l4	3	90237500	90243512	78284	ENSMUSG00000027938	NA	KEGG4213	cAMP responsive element binding protein 3-like 4 [Source:MGI Symbol;Acc:MGI:1916603]
MGI:1926007	Rictor	15	6708379	6800401	78757	ENSMUSG00000050310	pro	GenAge	RPTOR independent companion of MTOR, complex 2 [Source:MGI Symbol;Acc:MGI:1926007]
MGI:1926146	Ecrg4	1	43730602	43742578	78896	ENSMUSG00000026051	NA	biomart_GO0007568	ECRG4 augurin precursor [Source:MGI Symbol;Acc:MGI:1926146]
MGI:2444691	Tfcp2l1	1	118627945	118685168	81879	ENSMUSG00000026380	NA	biomart_GO0007568	transcription factor CP2-like 1 [Source:MGI Symbol;Acc:MGI:2444691]
MGI:1932475	Siglece	7	43651070	43660161	83382	ENSMUSG00000030474	pro	GenAge	sialic acid binding Ig-like lectin E [Source:MGI Symbol;Acc:MGI:1932475]
MGI:1933786	Dnaja3	16	4639989	4707695	83945	ENSMUSG00000004069	NA	biomart_GO0007568	DnaJ heat shock protein family (Hsp40) member A3 [Source:MGI Symbol;Acc:MGI:1933786]
MGI:2136018	Wnt16	6	22288227	22298522	93735	ENSMUSG00000029671	NA	biomart_GO0007568	wingless-type MMTV integration site family, member 16 [Source:MGI Symbol;Acc:MGI:2136018]
MGI:2135607	Sirt1	10	63319005	63381704	93759	ENSMUSG00000020063	pro_none	biomart_GO0007568;KEGG4213;AgeFactDB;GenAge	sirtuin 1 [Source:MGI Symbol;Acc:MGI:2135607]
MGI:2138151	Kmo	1	175620381	175662116	98256	ENSMUSG00000039783	NA	biomart_GO0007568	kynurenine 3-monooxygenase (kynurenine 3-hydroxylase) [Source:MGI Symbol;Acc:MGI:2138151]
MGI:2139971	Prmt6	3	110246109	110250998	99890	ENSMUSG00000049300	NA	biomart_GO0007568	protein arginine N-methyltransferase 6 [Source:MGI Symbol;Acc:MGI:2139971]
MGI:99674	Adcy4	14	55769057	55784095	104110	ENSMUSG00000022220	NA	KEGG4213	adenylate cyclase 4 [Source:MGI Symbol;Acc:MGI:99674]
MGI:99675	Adcy3	12	4133103	4213525	104111	ENSMUSG00000020654	NA	KEGG4213	adenylate cyclase 3 [Source:MGI Symbol;Acc:MGI:99675]
MGI:2145955	Prkaa1	15	5143861	5181899	105787	ENSMUSG00000050697	NA	KEGG4213	protein kinase, AMP-activated, alpha 1 catalytic subunit [Source:MGI Symbol;Acc:MGI:2145955]
MGI:2146005	Mtbp	15	55557408	55626423	105837	ENSMUSG00000022369	anti	GenAge	Mdm2, transformed 3T3 cell double minute p53 binding protein [Source:MGI Symbol;Acc:MGI:2146005]
MGI:2146189	Topors	4	40259601	40269850	106021	ENSMUSG00000036822	pro	AgeFactDB;GenAge	topoisomerase I binding, arginine/serine-rich [Source:MGI Symbol;Acc:MGI:2146189]
MGI:2146220	Fbxo4	15	3965445	3979573	106052	ENSMUSG00000022184	NA	biomart_GO0007568	F-box protein 4 [Source:MGI Symbol;Acc:MGI:2146220]
MGI:894701	Mgat5	1	127205015	127488336	107895	ENSMUSG00000036155	pro	AgeFactDB;GenAge	mannoside acetylglucosaminyltransferase 5 [Source:MGI Symbol;Acc:MGI:894701]
MGI:1351342	Grm5	7	87584168	88134907	108071	ENSMUSG00000049583	NA	biomart_GO0007568	glutamate receptor, metabotropic 5 [Source:MGI Symbol;Acc:MGI:1351342]
MGI:1336173	Prkaa2	4	105029874	105109890	108079	ENSMUSG00000028518	NA	KEGG4213	protein kinase, AMP-activated, alpha 2 catalytic subunit [Source:MGI Symbol;Acc:MGI:1336173]
MGI:1336185	Prkab2	3	97658193	97673812	108097	ENSMUSG00000038205	NA	KEGG4213	protein kinase, AMP-activated, beta 2 non-catalytic subunit [Source:MGI Symbol;Acc:MGI:1336185]
MGI:1336153	Prkag2	5	24862744	25100642	108099	ENSMUSG00000028944	NA	KEGG4213	protein kinase, AMP-activated, gamma 2 non-catalytic subunit [Source:MGI Symbol;Acc:MGI:1336153]
MGI:1918614	Jmjd1c	10	67096125	67256326	108829	ENSMUSG00000037876;ENSMUSG00000116315	NA	biomart_GO0007568	jumonji domain containing 1C [Source:MGI Symbol;Acc:MGI:1918614]
MGI:2148922	Ehmt2	17	34898469	34914052	110147	ENSMUSG00000013787	NA	KEGG4213	euchromatic histone lysine N-methyltransferase 2 [Source:MGI Symbol;Acc:MGI:2148922]
MGI:106916	Msra	14	64122625	64455903	110265	ENSMUSG00000054733	pro	biomart_GO0007568;AgeFactDB;GenAge	methionine sulfoxide reductase A [Source:MGI Symbol;Acc:MGI:106916]
MGI:107628	Prdm2	4	143107391	143212995	110593	ENSMUSG00000057637	NA	biomart_GO0007568	PR domain containing 2, with ZNF domain [Source:MGI Symbol;Acc:MGI:107628]
MGI:96161	Hmga1b	11	120762794	120764419	111241	ENSMUSG00000078249	NA	biomart_GO0007568	high mobility group AT-hook 1B [Source:MGI Symbol;Acc:MGI:96161]
MGI:2149961	Pawr	10	108332121	108414240	114774	ENSMUSG00000035873	pro	biomart_GO0007568;AgeFactDB;GenAge	PRKC, apoptosis, WT1, regulator [Source:MGI Symbol;Acc:MGI:2149961]
MGI:2151110	Prelp	1	133910304	133921414	116847	ENSMUSG00000041577	NA	biomart_GO0007568	proline arginine-rich end leucine-rich repeat [Source:MGI Symbol;Acc:MGI:2151110]
MGI:2155302	Sec63	10	42761496	42832514	140740	ENSMUSG00000019802	NA	biomart_GO0007568	SEC63-like (S. cerevisiae) [Source:MGI Symbol;Acc:MGI:2155302]
MGI:2155278	Sesn1	10	41809935	41908424	140742	ENSMUSG00000038332	NA	KEGG4213	sestrin 1 [Source:MGI Symbol;Acc:MGI:2155278]
MGI:2181667	Bbc3	7	16308393	16318205	170770	ENSMUSG00000002083	NA	biomart_GO0007568	BCL2 binding component 3 [Source:MGI Symbol;Acc:MGI:2181667]
MGI:1341787	Trpv1	11	73234292	73261242	193034	ENSMUSG00000005952	anti	GenAge	transient receptor potential cation channel, subfamily V, member 1 [Source:MGI Symbol;Acc:MGI:1341787]
MGI:2444812	Camkk2	5	122731170	122779409	207565	ENSMUSG00000029471	NA	KEGG4213	calcium/calmodulin-dependent protein kinase kinase 2, beta [Source:MGI Symbol;Acc:MGI:2444812]
MGI:2442695	Creb3l2	6	37327255	37442146	208647	ENSMUSG00000038648	NA	KEGG4213	cAMP responsive element binding protein 3-like 2 [Source:MGI Symbol;Acc:MGI:2442695]
MGI:2384786	Creb3l3	10	81084324	81098874	208677	ENSMUSG00000035041	NA	KEGG4213	cAMP responsive element binding protein 3-like 3 [Source:MGI Symbol;Acc:MGI:2384786]
[truncated: 55 more rows]

## Sheet: Mouse_Imm
mgi_id	external_gene_name	chromosome_name	start_position	end_position	entrezID	ensembl_gene_id	database	description
[truncated: 3,366 more rows]

[truncated: 3 more sheets: Human_ImmAg, Human_Ag, Human_Imm]
