# Supplementary material for: Functional conservation in genes and pathways linking ageing and immunity
Source: Immun Ageing. 2021 May 14;18:23. doi: 10.1186/s12979-021-00232-1 (PMC8120713; doi:10.1186/s12979-021-00232-1)
Supplement: Supplementary file 2 — Additional file 2: Table S2. Shared immuno-ageing orthologs. The table gives details to the 437 human orthologs/genes in the partitions of the cross-species VennDiagram in Fig. 2. Human orthologs of immuno-ageing genes of all species were obtained using DIOPT (Option: Return only best match when there is more than one match per input gene or protein). The species and count of species sharing a human immuno-ageing ortholog are given in the column “Overlap” and “SpeciesCount”, respectively. [file 12979_2021_232_MOESM2_ESM.xlsx]

## Sheet: shared_orthologs
HumanEntrezID	HGNCID	HumanSymbol	Overlap	SpeciesCount	Wormbase_gene	WormEntrezID	WormSymbol	Flybase_gene_id	FlyEntrezID	FlySymbol	MouseEntrezID	MGIID	MouseSymbol	HumanDescription
208	HGNC:392	AKT2	worms_flies_mice_humans	4	WBGene00000102	179424	akt-1	FBgn0010379	41957	Akt1	11652	MGI:104874	Akt2	AKT serine/threonine kinase 2 [Source:HGNC Symbol;Acc:HGNC:392]
1432	HGNC:6876	MAPK14	worms_flies_mice_humans	4	WBGene00004055	191743	pmk-1	FBgn0024846	34780	p38b	26416	MGI:1346865	Mapk14	mitogen-activated protein kinase 14 [Source:HGNC Symbol;Acc:HGNC:6876]
1432	HGNC:6876	MAPK14	worms_flies_mice_humans	4	WBGene00004055	191743	pmk-1	FBgn0015765	42866	p38a	26416	MGI:1346865	Mapk14	mitogen-activated protein kinase 14 [Source:HGNC Symbol;Acc:HGNC:6876]
2309	HGNC:3821	FOXO3	worms_flies_mice_humans	4	WBGene00000912	172981	daf-16	FBgn0038197	41709	foxo	56484	MGI:1890081	Foxo3	forkhead box O3 [Source:HGNC Symbol;Acc:HGNC:3821]
2475	HGNC:3942	MTOR	worms_flies_mice_humans	4	WBGene00002583	172167	let-363	FBgn0021796	47396	Tor	56717	MGI:1928394	Mtor	mechanistic target of rapamycin kinase [Source:HGNC Symbol;Acc:HGNC:3942]
3265	HGNC:5173	HRAS	worms_flies_mice_humans	4	WBGene00002335	178104	let-60	FBgn0003205	41140	Ras85D	15461	MGI:96224	Hras	HRas proto-oncogene, GTPase [Source:HGNC Symbol;Acc:HGNC:5173]
3480	HGNC:5465	IGF1R	worms_flies_mice_humans	4	WBGene00000898	175410	daf-2	FBgn0283499	42549	InR	16001	MGI:96433	Igf1r	insulin like growth factor 1 receptor [Source:HGNC Symbol;Acc:HGNC:5465]
5293	HGNC:8977	PIK3CD	worms_flies_mice_humans	4	WBGene00000090	174762	age-1	FBgn0015279	42446	Pi3K92E	18707	MGI:1098211	Pik3cd	phosphatidylinositol-4,5-bisphosphate 3-kinase catalytic subunit delta [Source:HGNC Symbol;Acc:HGNC:8977]
5594	HGNC:6871	MAPK1	worms_flies_mice_humans	4	WBGene00003401	175545	mpk-1	FBgn0003256	3354888	rl	26413	MGI:1346858	Mapk1	mitogen-activated protein kinase 1 [Source:HGNC Symbol;Acc:HGNC:6871]
5604	HGNC:6840	MAP2K1	worms_flies_mice_humans	4	WBGene00003186	171872	mek-2	FBgn0010269	31872	Dsor1	26395	MGI:1346866	Map2k1	mitogen-activated protein kinase kinase 1 [Source:HGNC Symbol;Acc:HGNC:6840]
6199	HGNC:10437	RPS6KB2	worms_flies_mice_humans	4	WBGene00012929	176554	rsks-1	FBgn0283472	38654	S6k	58988	MGI:1927343	Rps6kb2	ribosomal protein S6 kinase B2 [Source:HGNC Symbol;Acc:HGNC:10437]
468	HGNC:786	ATF4	worms_mice_humans	3	WBGene00013878	179922	atfs-1	FBgn0000370	47767	crc	11911	MGI:88096	Atf4	activating transcription factor 4 [Source:HGNC Symbol;Acc:HGNC:786]
1050	HGNC:1833	CEBPA	worms_mice_humans	3	WBGene00016997	180481	cebp-1	FBgn0005638	37889	slbo	12606	MGI:99480	Cebpa	CCAAT enhancer binding protein alpha [Source:HGNC Symbol;Acc:HGNC:1833]
1051	HGNC:1834	CEBPB	worms_mice_humans	3	WBGene00016997	180481	cebp-1	FBgn0005638	37889	slbo	12608	MGI:88373	Cebpb	CCAAT enhancer binding protein beta [Source:HGNC Symbol;Acc:HGNC:1834]
4780	HGNC:7782	NFE2L2	worms_mice_humans	3	WBGene00004804	177343	skn-1	FBgn0262975	42743	cnc	18024	MGI:108420	Nfe2l2	nuclear factor, erythroid 2 like 2 [Source:HGNC Symbol;Acc:HGNC:7782]
5290	HGNC:8975	PIK3CA	worms_mice_humans	3	WBGene00000090	174762	age-1	FBgn0015279	42446	Pi3K92E	18706	MGI:1206581	Pik3ca	phosphatidylinositol-4,5-bisphosphate 3-kinase catalytic subunit alpha [Source:HGNC Symbol;Acc:HGNC:8975]
5295	HGNC:8979	PIK3R1	worms_mice_humans	3	WBGene00000001	172141	aap-1	FBgn0020622	33203	Pi3K21B	18708	MGI:97583	Pik3r1	phosphoinositide-3-kinase regulatory subunit 1 [Source:HGNC Symbol;Acc:HGNC:8979]
10000	HGNC:393	AKT3	worms_mice_humans	3	WBGene00000103	181524	akt-2	FBgn0010379	41957	Akt1	23797	MGI:1345147	Akt3	AKT serine/threonine kinase 3 [Source:HGNC Symbol;Acc:HGNC:393]
5599	HGNC:6881	MAPK8	worms_flies_humans	3	WBGene00002178	177460	jnk-1	FBgn0000229	44801	bsk	26419	MGI:1346861	Mapk8	mitogen-activated protein kinase 8 [Source:HGNC Symbol;Acc:HGNC:6881]
6777	HGNC:11367	STAT5B	worms_flies_humans	3	WBGene00013111	178465	sta-1	FBgn0016917	42428	Stat92E	20851	MGI:103035	Stat5b;Stat5b	signal transducer and activator of transcription 5B [Source:HGNC Symbol;Acc:HGNC:11367]
6777	HGNC:11367	STAT5B	worms_flies_humans	3	WBGene00010251	3565291	sta-2	FBgn0016917	42428	Stat92E	20851	MGI:103035	Stat5b;Stat5b	signal transducer and activator of transcription 5B [Source:HGNC Symbol;Acc:HGNC:11367]
472	HGNC:795	ATM	flies_mice_humans	3	WBGene00000227	3565793	atm-1	FBgn0045035	41839	tefu	11920	MGI:107202	Atm	ATM serine/threonine kinase [Source:HGNC Symbol;Acc:HGNC:795]
835	HGNC:1503	CASP2	flies_mice_humans	3	WBGene00000417	178272	ced-3	FBgn0026404	39173	Dronc	12366	MGI:97295	Casp2	caspase 2 [Source:HGNC Symbol;Acc:HGNC:1503]
3416	HGNC:5381	IDE	flies_mice_humans	3	WBGene00018426;WBGene00015360	178966;182128	F44E7.4;C02G6.2	FBgn0001247	40248	Ide	15925	MGI:96412	Ide	insulin degrading enzyme [Source:HGNC Symbol;Acc:HGNC:5381]
3725	HGNC:6204	JUN	flies_mice_humans	3	WBGene00012005	174452	2001-06-01	FBgn0001291	36057	Jra	16476	MGI:96646	Jun	Jun proto-oncogene, AP-1 transcription factor subunit [Source:HGNC Symbol;Acc:HGNC:6204]
3727	HGNC:6206	JUND	flies_mice_humans	3	WBGene00012005	174452	2001-06-01	FBgn0001291	36057	Jra	16478	MGI:96648	Jund	JunD proto-oncogene, AP-1 transcription factor subunit [Source:HGNC Symbol;Acc:HGNC:6206]
4790	HGNC:7794	NFKB1	flies_mice_humans	3	WBGene00002069	172817	ikb-1	FBgn0014018	41087	Rel	18033	MGI:97312	Nfkb1	nuclear factor kappa B subunit 1 [Source:HGNC Symbol;Acc:HGNC:7794]
5728	HGNC:9588	PTEN	flies_mice_humans	3	WBGene00000913	176869	daf-18	FBgn0026379	43991	Pten	19211	MGI:109583	Pten	phosphatase and tensin homolog [Source:HGNC Symbol;Acc:HGNC:9588]
5970	HGNC:9955	RELA	flies_mice_humans	3	NA	NA	NA	FBgn0011274	35045	Dif	19697	MGI:103290	Rela	RELA proto-oncogene, NF-kB subunit [Source:HGNC Symbol;Acc:HGNC:9955]
6198	HGNC:10436	RPS6KB1	flies_mice_humans	3	WBGene00012929	176554	rsks-1	FBgn0283472	38654	S6k	72508	MGI:1270849	Rps6kb1	ribosomal protein S6 kinase B1 [Source:HGNC Symbol;Acc:HGNC:10436]
6648	HGNC:11180	SOD2	flies_mice_humans	3	WBGene00004932	181748	sod-3	FBgn0010213	36878	Sod2	20656	MGI:98352	Sod2	superoxide dismutase 2 [Source:HGNC Symbol;Acc:HGNC:11180]
7040	HGNC:11766	TGFB1	flies_mice_humans	3	WBGene00000903	175237	daf-7	FBgn0031461	33474	daw	21803	MGI:98725	Tgfb1	transforming growth factor beta 1 [Source:HGNC Symbol;Acc:HGNC:11766]
7248	HGNC:12362	TSC1	flies_mice_humans	3	WBGene00001589;WBGene00002881	175355;175909	gip-1;let-756	FBgn0026317	42862	Tsc1	64930	MGI:1929183	Tsc1	TSC complex subunit 1 [Source:HGNC Symbol;Acc:HGNC:12362]
10533	HGNC:16935	ATG7	flies_mice_humans	3	WBGene00010882	178005	atg-7	FBgn0034366	37141	Atg7	74244	MGI:1921494	Atg7	autophagy related 7 [Source:HGNC Symbol;Acc:HGNC:16935]
25942	HGNC:19353	SIN3A	flies_mice_humans	3	WBGene00004117	172628	sin-3	FBgn0022764	36382	Sin3A	20466	MGI:107157	Sin3a	SIN3 transcription regulator family member A [Source:HGNC Symbol;Acc:HGNC:19353]
1386	HGNC:784	ATF2	worms_humans	2	WBGene00001345	178987	fos-1	FBgn0265193	37978	Atf-2	11909	MGI:109349	Atf2	activating transcription factor 2 [Source:HGNC Symbol;Acc:HGNC:784]
3297	HGNC:5224	HSF1	worms_humans	2	WBGene00002004	173078	hsf-1	FBgn0001222	37068	Hsf	15499	MGI:96238	Hsf1	heat shock transcription factor 1 [Source:HGNC Symbol;Acc:HGNC:5224]
5601	HGNC:6886	MAPK9	worms_humans	2	WBGene00002187	176866	kgb-1	FBgn0000229	44801	bsk	26420	MGI:1346862	Mapk9	mitogen-activated protein kinase 9 [Source:HGNC Symbol;Acc:HGNC:6886]
6776	HGNC:11366	STAT5A	worms_humans	2	WBGene00010251	3565291	sta-2	FBgn0016917	42428	Stat92E	20850	MGI:103036	Stat5a	signal transducer and activator of transcription 5A [Source:HGNC Symbol;Acc:HGNC:11366]
650	HGNC:1069	BMP2	worms_flies	2	WBGene00000936	179068	dbl-1	FBgn0000490	33432	dpp	12156	MGI:88177	Bmp2	bone morphogenetic protein 2 [Source:HGNC Symbol;Acc:HGNC:1069]
5602	HGNC:6872	MAPK10	worms_flies	2	WBGene00002187	176866	kgb-1	FBgn0000229	44801	bsk	26414	MGI:1346863	Mapk10;Mapk10	mitogen-activated protein kinase 10 [Source:HGNC Symbol;Acc:HGNC:6872]
5602	HGNC:6872	MAPK10	worms_flies	2	WBGene00002178	177460	jnk-1	FBgn0000229	44801	bsk	26414	MGI:1346863	Mapk10;Mapk10	mitogen-activated protein kinase 10 [Source:HGNC Symbol;Acc:HGNC:6872]
5609	HGNC:6847	MAP2K7	worms_flies	2	WBGene00003185	181004	mek-1	FBgn0010303	32256	hep	26400	MGI:1346871	Map2k7;Map2k7	mitogen-activated protein kinase kinase 7 [Source:HGNC Symbol;Acc:HGNC:6847]
5609	HGNC:6847	MAP2K7	worms_flies	2	WBGene00002177	180810	jkk-1	FBgn0010303	32256	hep	26400	MGI:1346871	Map2k7;Map2k7	mitogen-activated protein kinase kinase 7 [Source:HGNC Symbol;Acc:HGNC:6847]
23405	HGNC:17098	DICER1	worms_flies	2	WBGene00000939	176138	dcr-1	FBgn0034246	36993	Dcr-2	192119	MGI:2177178	Dicer1	dicer 1, ribonuclease III [Source:HGNC Symbol;Acc:HGNC:17098]
847	HGNC:1516	CAT	flies_humans	2	WBGene00000830	259738	ctl-1	FBgn0000261	40048	Cat	12359	MGI:88271	Cat	catalase [Source:HGNC Symbol;Acc:HGNC:1516]
1387	HGNC:2348	CREBBP	flies_humans	2	WBGene00000366	176380	cbp-1	FBgn0261617	43856	nej	12914	MGI:1098280	Crebbp	CREB binding protein [Source:HGNC Symbol;Acc:HGNC:2348]
2033	HGNC:3373	EP300	flies_humans	2	WBGene00000366	176380	cbp-1	FBgn0261617	43856	nej	328572	MGI:1276116	Ep300	E1A binding protein p300 [Source:HGNC Symbol;Acc:HGNC:3373]
3717	HGNC:6192	JAK2	flies_humans	2	WBGene00019240;WBGene00005077;WBGene00005078;WBGene00021635	178597;171722;173296;189992	H24K24.3;src-1;src-2;Y47G6A.5	FBgn0004864	32080	hop	16452	MGI:96629	Jak2	Janus kinase 2 [Source:HGNC Symbol;Acc:HGNC:6192]
4792	HGNC:7797	NFKBIA	flies_humans	2	WBGene00002069	172817	ikb-1	FBgn0000250	34969	cact	18035	MGI:104741	Nfkbia	NFKB inhibitor alpha [Source:HGNC Symbol;Acc:HGNC:7797]
25	HGNC:76	ABL1	mice_humans	2	WBGene00000018	181261	abl-1	FBgn0000017	45821	Abl	11350	MGI:87859	Abl1	ABL proto-oncogene 1, non-receptor tyrosine kinase [Source:HGNC Symbol;Acc:HGNC:76]
100	HGNC:186	ADA	mice_humans	2	WBGene00015551	177469	C06G3.5	FBgn0037661	41092	Ada	11486	MGI:87916	Ada	adenosine deaminase [Source:HGNC Symbol;Acc:HGNC:186]
107	HGNC:232	ADCY1	mice_humans	2	WBGene00000071	178949	acy-4	FBgn0003301	32406	rut	432530	MGI:99677	Adcy1	adenylate cyclase 1 [Source:HGNC Symbol;Acc:HGNC:232]
108	HGNC:233	ADCY2	mice_humans	2	WBGene00000069	191607	acy-2	FBgn0004852	40180	Ac76E	210044	MGI:99676	Adcy2	adenylate cyclase 2 [Source:HGNC Symbol;Acc:HGNC:233]
109	HGNC:234	ADCY3	mice_humans	2	WBGene00000071	178949	acy-4	FBgn0023416	35419	Ac3	104111	MGI:99675	Adcy3	adenylate cyclase 3 [Source:HGNC Symbol;Acc:HGNC:234]
111	HGNC:236	ADCY5	mice_humans	2	WBGene00000071	178949	acy-4	FBgn0263131	39835	CG43373	224129	MGI:99673	Adcy5	adenylate cyclase 5 [Source:HGNC Symbol;Acc:HGNC:236]
112	HGNC:237	ADCY6	mice_humans	2	WBGene00000071	178949	acy-4	FBgn0263131	39835	CG43373	11512	MGI:87917	Adcy6	adenylate cyclase 6 [Source:HGNC Symbol;Acc:HGNC:237]
113	HGNC:238	ADCY7	mice_humans	2	WBGene00000069	191607	acy-2	FBgn0004852	40180	Ac76E	11513	MGI:102891	Adcy7	adenylate cyclase 7 [Source:HGNC Symbol;Acc:HGNC:238]
114	HGNC:239	ADCY8	mice_humans	2	WBGene00000071	178949	acy-4	FBgn0024150	40333	Ac78C	11514	MGI:1341110	Adcy8	adenylate cyclase 8 [Source:HGNC Symbol;Acc:HGNC:239]
115	HGNC:240	ADCY9	mice_humans	2	WBGene00000068	175622	acy-1	FBgn0022710	32485	Ac13E	11515	MGI:108450	Adcy9	adenylate cyclase 9 [Source:HGNC Symbol;Acc:HGNC:240]
177	HGNC:320	AGER	mice_humans	2	WBGene00018215	180433	igcm-1	NA	NA	NA	11596	MGI:893592	Ager	advanced glycosylation end-product specific receptor [Source:HGNC Symbol;Acc:HGNC:320]
207	HGNC:391	AKT1	mice_humans	2	WBGene00000103;WBGene00000102	181524;179424	akt-2;akt-1	FBgn0010379	41957	Akt1	11651	MGI:87986	Akt1	AKT serine/threonine kinase 1 [Source:HGNC Symbol;Acc:HGNC:391]
347	HGNC:612	APOD	mice_humans	2	WBGene00012255	181296	lpr-6	FBgn0053126	33324	NLaz	11815	MGI:88056	Apod	apolipoprotein D [Source:HGNC Symbol;Acc:HGNC:612]
348	HGNC:613	APOE	mice_humans	2	NA	NA	NA	NA	NA	NA	11816	MGI:88057	Apoe	apolipoprotein E [Source:HGNC Symbol;Acc:HGNC:613]
351	HGNC:620	APP	mice_humans	2	WBGene00000149	180783	apl-1	FBgn0000108	31002	Appl	11820	MGI:88059	App	amyloid beta precursor protein [Source:HGNC Symbol;Acc:HGNC:620]
383	HGNC:663	ARG1	mice_humans	2	WBGene00020658	180830	T21F4.1	FBgn0023535	46717	arg	11846	MGI:88070	Arg1	arginase 1 [Source:HGNC Symbol;Acc:HGNC:663]
384	HGNC:664	ARG2	mice_humans	2	WBGene00020658	180830	T21F4.1	FBgn0023535	46717	arg	11847	MGI:1330806	Arg2	arginase 2 [Source:HGNC Symbol;Acc:HGNC:664]
445	HGNC:758	ASS1	mice_humans	2	NA	NA	NA	FBgn0026565	40812	Ass	11898	MGI:88090	Ass1	argininosuccinate synthase 1 [Source:HGNC Symbol;Acc:HGNC:758]
567	HGNC:914	B2M	mice_humans	2	NA	NA	NA	NA	NA	NA	12010	MGI:88127	B2m	beta-2-microglobulin [Source:HGNC Symbol;Acc:HGNC:914]
578	HGNC:949	BAK1	mice_humans	2	WBGene00000423	3565776	ced-9	FBgn0029131;FBgn0040491	53585;36251	Debcl;Buffy	12018	MGI:1097161	Bak1	BCL2 antagonist/killer 1 [Source:HGNC Symbol;Acc:HGNC:949]
581	HGNC:959	BAX	mice_humans	2	WBGene00000423	3565776	ced-9	FBgn0029131;FBgn0040491	53585;36251	Debcl;Buffy	12028	MGI:99702	Bax	BCL2 associated X, apoptosis regulator [Source:HGNC Symbol;Acc:HGNC:959]
596	HGNC:990	BCL2	mice_humans	2	WBGene00000423	3565776	ced-9	FBgn0262685;FBgn0029131;FBgn0040491	32092;53585;36251	CG43155;Debcl;Buffy	12043	MGI:88138	Bcl2	BCL2 apoptosis regulator [Source:HGNC Symbol;Acc:HGNC:990]
604	HGNC:1001	BCL6	mice_humans	2	WBGene00003033;WBGene00001324	175485;177249	lin-48;eor-1	FBgn0001325	38012	Kr	12053	MGI:107187	Bcl6	BCL6 transcription repressor [Source:HGNC Symbol;Acc:HGNC:1001]
657	HGNC:1076	BMPR1A	mice_humans	2	WBGene00004860	174044	sma-6	FBgn0003716	33753	tkv	12166	MGI:1338938	Bmpr1a	bone morphogenetic protein receptor type 1A [Source:HGNC Symbol;Acc:HGNC:1076]
675	HGNC:1101	BRCA2	mice_humans	2	NA	NA	NA	FBgn0050169	37916	Brca2	12190	MGI:109337	Brca2	BRCA2 DNA repair associated [Source:HGNC Symbol;Acc:HGNC:1101]
712	HGNC:1241	C1QA	mice_humans	2	NA	NA	NA	NA	NA	NA	12259	MGI:88223	C1qa	complement C1q A chain [Source:HGNC Symbol;Acc:HGNC:1241]
796	HGNC:1437	CALCA	mice_humans	2	NA	NA	NA	NA	NA	NA	12310	MGI:2151253	Calca	calcitonin related polypeptide alpha [Source:HGNC Symbol;Acc:HGNC:1437]
811	HGNC:1455	CALR	mice_humans	2	WBGene00000802	178997	crt-1	FBgn0005585	41166	Calr	12317	MGI:88252	Calr	calreticulin [Source:HGNC Symbol;Acc:HGNC:1455]
814	HGNC:1464	CAMK4	mice_humans	2	WBGene00000553	176989	cmk-1	FBgn0261387;FBgn0016126	3355134;43792	CG17528;CaMKI	12326	MGI:88258	Camk4	calcium/calmodulin dependent protein kinase IV [Source:HGNC Symbol;Acc:HGNC:1464]
821	HGNC:1473	CANX	mice_humans	2	WBGene00000567	176390	cnx-1	FBgn0264077	32620	Cnx14D	12330	MGI:88261	Canx	calnexin [Source:HGNC Symbol;Acc:HGNC:1473]
840	HGNC:1508	CASP7	mice_humans	2	WBGene00000417	178272	ced-3	FBgn0019972;FBgn0010501	43514;37729	Drice;Dcp-1	12369	MGI:109383	Casp7	caspase 7 [Source:HGNC Symbol;Acc:HGNC:1508]
968	HGNC:1693	CD68	mice_humans	2	WBGene00003053	180912	lmp-1	FBgn0032949	35411	Lamp1	12514	MGI:88342	Cd68	CD68 molecule [Source:HGNC Symbol;Acc:HGNC:1693]
1021	HGNC:1777	CDK6	mice_humans	2	WBGene00000406	181472	cdk-4	FBgn0016131	36854	Cdk4	12571	MGI:1277162	Cdk6	cyclin dependent kinase 6 [Source:HGNC Symbol;Acc:HGNC:1777]
1026	HGNC:1784	CDKN1A	mice_humans	2	WBGene00000517	174261	cki-2	FBgn0010316	36001	dap	12575	MGI:104556	Cdkn1a	cyclin dependent kinase inhibitor 1A [Source:HGNC Symbol;Acc:HGNC:1784]
1028	HGNC:1786	CDKN1C	mice_humans	2	WBGene00000517	174261	cki-2	FBgn0010316	36001	dap	12577	MGI:104564	Cdkn1c	cyclin dependent kinase inhibitor 1C [Source:HGNC Symbol;Acc:HGNC:1786]
1029	HGNC:1787	CDKN2A	mice_humans	2	WBGene00016616;WBGene00013452	180545;190507	C43H6.3;Y67A10A.3	FBgn0030982;FBgn0051715	32894;318909	CG7423;CG31715	12578	MGI:104738	Cdkn2a	cyclin dependent kinase inhibitor 2A [Source:HGNC Symbol;Acc:HGNC:1787]
1030	HGNC:1788	CDKN2B	mice_humans	2	WBGene00016616;WBGene00013452	180545;190507	C43H6.3;Y67A10A.3	FBgn0030982;FBgn0051715	32894;318909	CG7423;CG31715	12579	MGI:104737	Cdkn2b	cyclin dependent kinase inhibitor 2B [Source:HGNC Symbol;Acc:HGNC:1788]
1075	HGNC:2528	CTSC	mice_humans	2	WBGene00000782	185355	cpr-2	FBgn0033874;FBgn0034229;FBgn0037396;FBgn0250848;FBgn0032228;FBgn0033873	36531;36973;40741;39547;34401;36530	CG6347;CG4847;CG11459;26-29-p;CG5367;CG6337	13032	MGI:109553	Ctsc	cathepsin C [Source:HGNC Symbol;Acc:HGNC:2528]
1268	HGNC:2159	CNR1	mice_humans	2	WBGene00015364	182130	npr-19	NA	NA	NA	12801	MGI:104615	Cnr1	cannabinoid receptor 1 [Source:HGNC Symbol;Acc:HGNC:2159]
1385	HGNC:2345	CREB1	mice_humans	2	WBGene00000793	176597	crh-1	FBgn0265784	32817	CrebB	12912	MGI:88494	Creb1	cAMP responsive element binding protein 1 [Source:HGNC Symbol;Acc:HGNC:2345]
1495	HGNC:2509	CTNNA1	mice_humans	2	WBGene00001978	179624	hmp-1	FBgn0010215	40517	alpha-Cat	12385	MGI:88274	Ctnna1	catenin alpha 1 [Source:HGNC Symbol;Acc:HGNC:2509]
1515	HGNC:2538	CTSV	mice_humans	2	WBGene00000776	180111	cpl-1	FBgn0013770	36546	Cp1	13039	MGI:88564	Ctsl	cathepsin V [Source:HGNC Symbol;Acc:HGNC:2538]
1634	HGNC:2705	DCN	mice_humans	2	WBGene00006366	181555	sym-1	FBgn0028872	34823	CG18095	13179	MGI:94872	Dcn	decorin [Source:HGNC Symbol;Acc:HGNC:2705]
1906	HGNC:3176	EDN1	mice_humans	2	NA	NA	NA	NA	NA	NA	13614	MGI:95283	Edn1	endothelin 1 [Source:HGNC Symbol;Acc:HGNC:3176]
1910	HGNC:3180	EDNRB	mice_humans	2	WBGene00001519	179962	gar-3	FBgn0033058;FBgn0050106	35535;37004	CCHa2-R;CCHa1-R	13618	MGI:102720	Ednrb	endothelin receptor type B [Source:HGNC Symbol;Acc:HGNC:3180]
1938	HGNC:3214	EEF2	mice_humans	2	WBGene00001167	172743	eef-2	FBgn0000559	35422	eEF2	13629	MGI:95288	Eef2	eukaryotic translation elongation factor 2 [Source:HGNC Symbol;Acc:HGNC:3214]
1977	HGNC:3287	EIF4E	mice_humans	2	WBGene00002061	178536	ife-3	FBgn0035709;FBgn0015218	38743;45525	eIF4E4;eIF4E1	13684	MGI:95305	Eif4e	eukaryotic translation initiation factor 4E [Source:HGNC Symbol;Acc:HGNC:3287]
2056	HGNC:3415	EPO	mice_humans	2	NA	NA	NA	NA	NA	NA	13856	MGI:95407	Epo	erythropoietin [Source:HGNC Symbol;Acc:HGNC:3415]
2059	HGNC:3420	EPS8	mice_humans	2	WBGene00001330	178411	eps-8	FBgn0029095	33268	aru	13860	MGI:104684	Eps8	epidermal growth factor receptor pathway substrate 8 [Source:HGNC Symbol;Acc:HGNC:3420]
2067	HGNC:3433	ERCC1	mice_humans	2	WBGene00008665	172867	ercc-1	FBgn0028434	36654	Ercc1	13870	MGI:95412	Ercc1	ERCC excision repair 1, endonuclease non-catalytic subunit [Source:HGNC Symbol;Acc:HGNC:3433]
2068	HGNC:3434	ERCC2	mice_humans	2	WBGene00021752	175190	xpd-1	FBgn0261850	37414	Xpd	13871	MGI:95413	Ercc2	ERCC excision repair 2, TFIIH core complex helicase subunit [Source:HGNC Symbol;Acc:HGNC:3434]
2353	HGNC:3796	FOS	mice_humans	2	WBGene00001345	178987	fos-1	FBgn0001297	3772082	kay	14281	MGI:95574	Fos	Fos proto-oncogene, AP-1 transcription factor subunit [Source:HGNC Symbol;Acc:HGNC:3796]
2547	HGNC:4055	XRCC6	mice_humans	2	WBGene00000519	176546	cku-70	FBgn0011774	117419	Irbp	14375	MGI:95606	Xrcc6	X-ray repair cross complementing 6 [Source:HGNC Symbol;Acc:HGNC:4055]
2796	HGNC:4419	GNRH1	mice_humans	2	NA	NA	NA	NA	NA	NA	14714	MGI:95789	Gnrh1	gonadotropin releasing hormone 1 [Source:HGNC Symbol;Acc:HGNC:4419]
2885	HGNC:4566	GRB2	mice_humans	2	WBGene00004774	181055	sem-5	FBgn0004638	36497	drk	14784	MGI:95805	Grb2	growth factor receptor bound protein 2 [Source:HGNC Symbol;Acc:HGNC:4566]
2896	HGNC:4601	GRN	mice_humans	2	WBGene00011936	173054	pgrn-1	NA	NA	NA	14824	MGI:95832	Grn	granulin precursor [Source:HGNC Symbol;Acc:HGNC:4601]
2931	HGNC:4616	GSK3A	mice_humans	2	WBGene00001746	173149	gsk-3	FBgn0003371	31248	sgg	606496	MGI:2152453	Gsk3a	glycogen synthase kinase 3 alpha [Source:HGNC Symbol;Acc:HGNC:4616]
2934	HGNC:4620	GSN	mice_humans	2	WBGene00010593	179328	gsnl-1	FBgn0010225	46008	Gel	227753	MGI:95851	Gsn	gelsolin [Source:HGNC Symbol;Acc:HGNC:4620]
2956	HGNC:7329	MSH6	mice_humans	2	WBGene00003422	171914	msh-6	FBgn0036486	39654	Msh6	17688	MGI:1343961	Msh6	mutS homolog 6 [Source:HGNC Symbol;Acc:HGNC:7329]
3070	HGNC:4861	HELLS	mice_humans	2	WBGene00002169	175944	isw-1	FBgn0011604	36390	Iswi	15201	MGI:106209	Hells	helicase, lymphoid specific [Source:HGNC Symbol;Acc:HGNC:4861]
3135	HGNC:4964	HLA-G	mice_humans	2	NA	NA	NA	NA	NA	NA	14991	MGI:95915	H2-M3	major histocompatibility complex, class I, G [Source:HGNC Symbol;Acc:HGNC:4964]
3398	HGNC:5361	ID2	mice_humans	2	NA	NA	NA	FBgn0000575	38091	emc	15902	MGI:96397	Id2	inhibitor of DNA binding 2 [Source:HGNC Symbol;Acc:HGNC:5361]
3479	HGNC:5464	IGF1	mice_humans	2	NA	NA	NA	FBgn0036046	39150	Ilp2	16000	MGI:96432	Igf1	insulin like growth factor 1 [Source:HGNC Symbol;Acc:HGNC:5464]
3485	HGNC:5471	IGFBP2	mice_humans	2	NA	NA	NA	FBgn0262169	36048	magu	16008	MGI:96437	Igfbp2	insulin like growth factor binding protein 2 [Source:HGNC Symbol;Acc:HGNC:5471]
3551	HGNC:5960	IKBKB	mice_humans	2	WBGene00003144;WBGene00011299;WBGene00012726	3565400;176278;189764	max-2;ikke-1;Y39G8B.5	FBgn0024222	44432	IKKbeta	16150	MGI:1338071	Ikbkb	inhibitor of nuclear factor kappa B kinase subunit beta [Source:HGNC Symbol;Acc:HGNC:5960]
3569	HGNC:6018	IL6	mice_humans	2	NA	NA	NA	FBgn0035968;FBgn0267429	39055;26067050	Slc45-1;CG45782	16193	MGI:96559	Il6	interleukin 6 [Source:HGNC Symbol;Acc:HGNC:6018]
3586	HGNC:5962	IL10	mice_humans	2	NA	NA	NA	NA	NA	NA	16153	MGI:96537	Il10	interleukin 10 [Source:HGNC Symbol;Acc:HGNC:5962]
3600	HGNC:5977	IL15	mice_humans	2	WBGene00015485	182260	C05D11.8	NA	NA	NA	16168	MGI:103014	Il15	interleukin 15 [Source:HGNC Symbol;Acc:HGNC:5977]
3630	HGNC:6081	INS	mice_humans	2	WBGene00002084	177936	ins-1	FBgn0044048	2768992	Ilp5	16334	MGI:96573	Ins2	insulin [Source:HGNC Symbol;Acc:HGNC:6081]
3635	HGNC:6079	INPP5D	mice_humans	2	WBGene00006763	178284	unc-26	FBgn0034179;FBgn0030761;FBgn0034691	36911;32629;37517	CG6805;CG9784;Synj	16331	MGI:107357	Inpp5d	inositol polyphosphate-5-phosphatase D [Source:HGNC Symbol;Acc:HGNC:6079]
3654	HGNC:6112	IRAK1	mice_humans	2	WBGene00004029	178306	pik-1	FBgn0010441	43283	pll	16179	MGI:107420	Irak1	interleukin 1 receptor associated kinase 1 [Source:HGNC Symbol;Acc:HGNC:6112]
3689	HGNC:6155	ITGB2	mice_humans	2	WBGene00003930	175504	pat-3	FBgn0004657	44885	mys	16414	MGI:96611	Itgb2	integrin subunit beta 2 [Source:HGNC Symbol;Acc:HGNC:6155]
3845	HGNC:6407	KRAS	mice_humans	2	WBGene00002335	178104	let-60	FBgn0003205	41140	Ras85D	16653	MGI:96680	Kras	KRAS proto-oncogene, GTPase [Source:HGNC Symbol;Acc:HGNC:6407]
3868	HGNC:6423	KRT16	mice_humans	2	NA	NA	NA	FBgn0010397;FBgn0002525;FBgn0038208;FBgn0051533;FBgn0038210;FBgn0051029;FBgn0051025;FBgn0051327	36615;33782;41723;318788;41725;318562;43581;318684	LamC;Lam;CG14355;CG31533;CG3199;CG31029;Ppi1;CG31327	16666	MGI:96690	Krt16	keratin 16 [Source:HGNC Symbol;Acc:HGNC:6423]
3952	HGNC:6553	LEP	mice_humans	2	NA	NA	NA	FBgn0030904	32805	upd2	16846	MGI:104663	Lep	leptin [Source:HGNC Symbol;Acc:HGNC:6553]
4261	HGNC:7067	CIITA	mice_humans	2	WBGene00021180	189418	Y9C9A.13	FBgn0038248;FBgn0033369	41775;35912	CG7886;CG8197	12265	MGI:108445	Ciita	class II major histocompatibility complex transactivator [Source:HGNC Symbol;Acc:HGNC:7067]
4282	HGNC:7097	MIF	mice_humans	2	WBGene00003234	176615	mif-1	FBgn0038415;FBgn0052053;FBgn0034045;FBgn0033644;FBgn0015230;FBgn0031522;FBgn0050035;FBgn0031517;FBgn0038414;FBgn0036316;FBgn0028561;FBgn0036066;FBgn0029932;FBgn0028563;FBgn0031520;FBgn0262008;FBgn0037485;FBgn0028562;FBgn0037386;FBgn0262007;FBgn0053282;FBgn0033047;FBgn0031523;FBgn0037486;FBgn0034247;FBgn0028560;FBgn0052054;FBgn0038416;FBgn0053281	41978;39178;36742;36249;42036;33547;36248;33542;41977;39458;44268;39177;31653;35774;33545;10178905;40866;44269;40727;39179;2768939;35520;33548;40867;36994;36055;326185;41979;2768938	CG17929;CG32053;CG8249;Tret1-2;Glut3;CG3285;Tret1-1;CG15406;CG6901;CG10960;sut3;CG14160;CG4607;sut1;CG8837;CG42826;CG14606;sut2;CG1208;CG42825;CG33282;CG7882;CG15408;CG14605;CG6484;sut4;CG32054;CG17930;CG33281	17319	MGI:96982	Mif	macrophage migration inhibitory factor [Source:HGNC Symbol;Acc:HGNC:7097]
4311	HGNC:7154	MME	mice_humans	2	WBGene00020230	188090	nep-2	FBgn0029843	31547	Nep1	17380	MGI:97004	Mme	membrane metalloendopeptidase [Source:HGNC Symbol;Acc:HGNC:7154]
4353	HGNC:7218	MPO	mice_humans	2	WBGene00004256;WBGene00004257	191484;181288	pxn-1;pxn-2	FBgn0011828	38326	Pxn	17523	MGI:97137	Mpo	myeloperoxidase [Source:HGNC Symbol;Acc:HGNC:7218]
4436	HGNC:7325	MSH2	mice_humans	2	WBGene00003418	171938	msh-2	FBgn0015546	34842	spel1	17685	MGI:101816	Msh2	mutS homolog 2 [Source:HGNC Symbol;Acc:HGNC:7325]
4609	HGNC:7553	MYC	mice_humans	2	WBGene00003509	179557	mxl-1	FBgn0262656	31310	Myc	17869	MGI:97250	Myc	MYC proto-oncogene, bHLH transcription factor [Source:HGNC Symbol;Acc:HGNC:7553]
4791	HGNC:7795	NFKB2	mice_humans	2	WBGene00002069	172817	ikb-1	FBgn0014018	41087	Rel	18034	MGI:1099800	Nfkb2	nuclear factor kappa B subunit 2 [Source:HGNC Symbol;Acc:HGNC:7795]
4889	HGNC:7958	NPY5R	mice_humans	2	WBGene00003807;WBGene00016110;WBGene00003808;WBGene00016984	180752;182921;177790;183869	npr-1;npr-11;npr-2;npr-8	FBgn0037408	40754	NPFR	18168	MGI:108082	Npy5r	neuropeptide Y receptor Y5 [Source:HGNC Symbol;Acc:HGNC:7958]
4893	HGNC:7989	NRAS	mice_humans	2	WBGene00002335	178104	let-60	FBgn0003205	41140	Ras85D	18176	MGI:97376	Nras	NRAS proto-oncogene, GTPase [Source:HGNC Symbol;Acc:HGNC:7989]
4914	HGNC:8031	NTRK1	mice_humans	2	WBGene00017039;WBGene00006896;WBGene00020649;WBGene00000289	183575;181289;176849;174473	trk-1;ver-3;sma-10;cam-1	FBgn0030038;FBgn0034513;FBgn0004839;FBgn0010407;FBgn0020391	31776;37315;36283;34367;36445	CG1440;CG13423;otk;Ror;Nrk	18211	MGI:97383	Ntrk1	neurotrophic receptor tyrosine kinase 1 [Source:HGNC Symbol;Acc:HGNC:8031]
5028	HGNC:8539	P2RY1	mice_humans	2	WBGene00013871;WBGene00009278;WBGene00020086;WBGene00021897	191147;185141;187897;259560	gnrr-3;npr-33;npr-24;ser-6	FBgn0004841;FBgn0036790;FBgn0036789	41286;40020;40019	TkR86C;AstC-R1;AstC-R2	18441	MGI:105049	P2ry1	purinergic receptor P2Y1 [Source:HGNC Symbol;Acc:HGNC:8539]
5052	HGNC:9352	PRDX1	mice_humans	2	WBGene00006434	266858	prdx-2	FBgn0040309	53578	Jafrac1	18477	MGI:99523	Prdx1	peroxiredoxin 1 [Source:HGNC Symbol;Acc:HGNC:9352]
5054	HGNC:8583	SERPINE1	mice_humans	2	WBGene00005644;WBGene00005643	178672;178586	srp-3;srp-2	FBgn0033112;FBgn0033574;FBgn0002930;FBgn0028988;FBgn0028987;FBgn0265137;FBgn0051902;FBgn0028983;FBgn0024293;FBgn0033115;FBgn0083141;FBgn0033113;FBgn0053121;FBgn0034195	35599;36163;45908;49808;49807;49805;34082;49803;45040;35602;34035;35600;326261;36931	Spn42Db;Spn47C;nec;Spn42Dd;Spn28F;Spn42Da;Spn28Da;Spn55B;Spn43Ab;Spn42De;Spn28B;Spn42Dc;Spn28Db;Spn53F	18787	MGI:97608	Serpine1	serpin family E member 1 [Source:HGNC Symbol;Acc:HGNC:8583]
5074	HGNC:8614	PAWR	mice_humans	2	NA	NA	NA	NA	NA	NA	114774	MGI:2149961	Pawr	pro-apoptotic WT1 regulator [Source:HGNC Symbol;Acc:HGNC:8614]
5105	HGNC:8724	PCK1	mice_humans	2	WBGene00011232;WBGene00021043	172556;175171	pck-2;pck-1	FBgn0034356	37130	Pepck2	18534	MGI:97501	Pck1	phosphoenolpyruvate carboxykinase 1 [Source:HGNC Symbol;Acc:HGNC:8724]
5144	HGNC:8783	PDE4D	mice_humans	2	WBGene00020114	174235	pde-4	FBgn0000479	31309	dnc	238871	MGI:99555	Pde4d	phosphodiesterase 4D [Source:HGNC Symbol;Acc:HGNC:8783]
5291	HGNC:8976	PIK3CB	mice_humans	2	WBGene00000090	174762	age-1	FBgn0015279	42446	Pi3K92E	74769	MGI:1922019	Pik3cb	phosphatidylinositol-4,5-bisphosphate 3-kinase catalytic subunit beta [Source:HGNC Symbol;Acc:HGNC:8976]
5296	HGNC:8980	PIK3R2	mice_humans	2	WBGene00000001	172141	aap-1	FBgn0020622	33203	Pi3K21B	18709	MGI:1098772	Pik3r2	phosphoinositide-3-kinase regulatory subunit 2 [Source:HGNC Symbol;Acc:HGNC:8980]
5328	HGNC:9052	PLAU	mice_humans	2	WBGene00006620;WBGene00006619;WBGene00008849	182375;173856;179787	svh-1;try-1;try-10	FBgn0286782;FBgn0035669;FBgn0035663	35902;38687;38681	flz;CG6592;CG6462	18792	MGI:97611	Plau	plasminogen activator, urokinase [Source:HGNC Symbol;Acc:HGNC:9052]
5371	HGNC:9113	PML	mice_humans	2	WBGene00003598	175654	nhl-2	FBgn0026206;FBgn0023097;FBgn0031999	45775;44235;34118	mei-P26;bon;CG8419	18854	MGI:104662	Pml	promyelocytic leukemia [Source:HGNC Symbol;Acc:HGNC:9113]
5423	HGNC:9174	POLB	mice_humans	2	NA	NA	NA	NA	NA	NA	18970	MGI:97740	Polb	DNA polymerase beta [Source:HGNC Symbol;Acc:HGNC:9174]
5449	HGNC:9210	POU1F1	mice_humans	2	WBGene00000441	180671	ceh-18	FBgn0086680	38752	vvl	18736	MGI:97588	Pou1f1	POU class 1 homeobox 1 [Source:HGNC Symbol;Acc:HGNC:9210]
5468	HGNC:9236	PPARG	mice_humans	2	WBGene00004786	181231	sex-1	FBgn0000568	39999	Eip75B	19016	MGI:97747	Pparg	peroxisome proliferator activated receptor gamma [Source:HGNC Symbol;Acc:HGNC:9236]
5530	HGNC:9314	PPP3CA	mice_humans	2	WBGene00006527	177943	tax-6	FBgn0011826	32624	Pp2B-14D	19055	MGI:107164	Ppp3ca	protein phosphatase 3 catalytic subunit alpha [Source:HGNC Symbol;Acc:HGNC:9314]
5566	HGNC:9380	PRKACA	mice_humans	2	WBGene00002189	3565407	kin-1	FBgn0000273	34284	Pka-C1	18747	MGI:97592	Prkaca	protein kinase cAMP-activated catalytic subunit alpha [Source:HGNC Symbol;Acc:HGNC:9380]
5567	HGNC:9381	PRKACB	mice_humans	2	WBGene00002189	3565407	kin-1	FBgn0000273	34284	Pka-C1	18749	MGI:97594	Prkacb	protein kinase cAMP-activated catalytic subunit beta [Source:HGNC Symbol;Acc:HGNC:9381]
5580	HGNC:9399	PRKCD	mice_humans	2	WBGene00006599	176825	tpa-1	FBgn0259680	32191	Pkcdelta	18753	MGI:97598	Prkcd	protein kinase C delta [Source:HGNC Symbol;Acc:HGNC:9399]
5591	HGNC:9413	PRKDC	mice_humans	2	WBGene00004879;WBGene00002583	172418;172167	smg-1;let-363	FBgn0021796;FBgn0263968	47396;31625	Tor;nonC	19090	MGI:104779	Prkdc	protein kinase, DNA-activated, catalytic subunit [Source:HGNC Symbol;Acc:HGNC:9413]
5595	HGNC:6877	MAPK3	mice_humans	2	WBGene00003401	175545	mpk-1	FBgn0003256	3354888	rl	26417	MGI:1346859	Mapk3	mitogen-activated protein kinase 3 [Source:HGNC Symbol;Acc:HGNC:6877]
5621	HGNC:9449	PRNP	mice_humans	2	WBGene00000793	176597	crh-1	FBgn0000084;FBgn0265784	33019;32817	AnxB10;CrebB	19122	MGI:97769	Prnp	prion protein [Source:HGNC Symbol;Acc:HGNC:9449]
5663	HGNC:9508	PSEN1	mice_humans	2	WBGene00004769	180441	sel-12	FBgn0284421	40260	Psn	19164	MGI:1202717	Psen1	presenilin 1 [Source:HGNC Symbol;Acc:HGNC:9508]
5743	HGNC:9605	PTGS2	mice_humans	2	WBGene00009897;WBGene00008627;WBGene00016700	174340;179880;177558	skpo-1;hpx-2;C46A5.4	FBgn0038469	42054	CG4009	19225	MGI:97798	Ptgs2	prostaglandin-endoperoxide synthase 2 [Source:HGNC Symbol;Acc:HGNC:9605]
6356	HGNC:10610	CCL11	mice_humans	2	NA	NA	NA	NA	NA	NA	20292	MGI:103576	Ccl11	C-C motif chemokine ligand 11 [Source:HGNC Symbol;Acc:HGNC:10610]
6464	HGNC:10840	SHC1	mice_humans	2	WBGene00018788	3565745	shc-1	FBgn0015296	44052	Shc	20416	MGI:98296	Shc1	SHC adaptor protein 1 [Source:HGNC Symbol;Acc:HGNC:10840]
6558	HGNC:10911	SLC12A2	mice_humans	2	WBGene00012543	3565648	nkcc-1	FBgn0036279	39410	Ncc69	20496	MGI:101924	Slc12a2	solute carrier family 12 member 2 [Source:HGNC Symbol;Acc:HGNC:10911]
6622	HGNC:11138	SNCA	mice_humans	2	NA	NA	NA	NA	NA	NA	20617	MGI:1277151	Snca	synuclein alpha [Source:HGNC Symbol;Acc:HGNC:11138]
6647	HGNC:11179	SOD1	mice_humans	2	WBGene00004930;WBGene00007036	174141;173776	sod-1;sod-5	FBgn0003462	39251	Sod1	20655	MGI:98351	Sod1	superoxide dismutase 1 [Source:HGNC Symbol;Acc:HGNC:11179]
6720	HGNC:11289	SREBF1	mice_humans	2	WBGene00004735	176574	sbp-1	FBgn0261283	40155	SREBP	20787	MGI:107606	Srebf1	sterol regulatory element binding transcription factor 1 [Source:HGNC Symbol;Acc:HGNC:11289]
6722	HGNC:11291	SRF	mice_humans	2	WBGene00006844	172636	unc-120	FBgn0004101	37890	bs	20807	MGI:106658	Srf	serum response factor [Source:HGNC Symbol;Acc:HGNC:11291]
6774	HGNC:11364	STAT3	mice_humans	2	WBGene00013111	178465	sta-1	FBgn0016917	42428	Stat92E	20848	MGI:103038	Stat3	signal transducer and activator of transcription 3 [Source:HGNC Symbol;Acc:HGNC:11364]
6794	HGNC:11389	STK11	mice_humans	2	WBGene00003919	180185	par-4	FBgn0038167	41673	Lkb1	20869	MGI:1341870	Stk11	serine/threonine kinase 11 [Source:HGNC Symbol;Acc:HGNC:11389]
7043	HGNC:11769	TGFB3	mice_humans	2	WBGene00000903	175237	daf-7	FBgn0039914	43804	mav	21809	MGI:98727	Tgfb3	transforming growth factor beta 3 [Source:HGNC Symbol;Acc:HGNC:11769]
7048	HGNC:11773	TGFBR2	mice_humans	2	WBGene00000900	175781	daf-4	FBgn0003169	41772	put	21813	MGI:98729	Tgfbr2	transforming growth factor beta receptor 2 [Source:HGNC Symbol;Acc:HGNC:11773]
7133	HGNC:11917	TNFRSF1B	mice_humans	2	NA	NA	NA	FBgn0259896	34816	NimC1	21938	MGI:1314883	Tnfrsf1b	TNF receptor superfamily member 1B [Source:HGNC Symbol;Acc:HGNC:11917]
7157	HGNC:11998	TP53	mice_humans	2	NA	NA	NA	FBgn0039044	2768677	p53	22059	MGI:98834	Trp53	tumor protein p53 [Source:HGNC Symbol;Acc:HGNC:11998]
7158	HGNC:11999	TP53BP1	mice_humans	2	WBGene00002027	3565010	hsr-9	FBgn0259108	5740544	futsch	27223	MGI:1351320	Trp53bp1	tumor protein p53 binding protein 1 [Source:HGNC Symbol;Acc:HGNC:11999]
7161	HGNC:12003	TP73	mice_humans	2	NA	NA	NA	FBgn0039044	2768677	p53	22062	MGI:1336991	Trp73	tumor protein p73 [Source:HGNC Symbol;Acc:HGNC:12003]
7295	HGNC:12435	TXN	mice_humans	2	WBGene00015062	181863	trx-1	FBgn0040070	34281	Trx-2	22166	MGI:98874	Txn1	thioredoxin [Source:HGNC Symbol;Acc:HGNC:12435]
7412	HGNC:12663	VCAM1	mice_humans	2	WBGene00011418;WBGene00007736	3565301;178199	igdb-1;igdb-2	NA	NA	NA	22329	MGI:98926	Vcam1	vascular cell adhesion molecule 1 [Source:HGNC Symbol;Acc:HGNC:12663]
7442	HGNC:12716	TRPV1	mice_humans	2	WBGene00003841	177506	ocr-4	FBgn0036414	39571	nan	193034	MGI:1341787	Trpv1	transient receptor potential cation channel subfamily V member 1 [Source:HGNC Symbol;Acc:HGNC:12716]
7471	HGNC:12774	WNT1	mice_humans	2	WBGene00000857	173399	cwn-1	FBgn0284084	34009	wg	22408	MGI:98953	Wnt1	Wnt family member 1 [Source:HGNC Symbol;Acc:HGNC:12774]
7520	HGNC:12833	XRCC5	mice_humans	2	WBGene00000520	175578	cku-80	FBgn0041627	34930	Ku80	22596	MGI:104517	Xrcc5	X-ray repair cross complementing 5 [Source:HGNC Symbol;Acc:HGNC:12833]
7994	HGNC:13013	KAT6A	mice_humans	2	WBGene00045419;WBGene00007914	3565873;183194	lsy-12;mys-4	FBgn0034975	37859	enok	244349	MGI:2442415	Kat6a	lysine acetyltransferase 6A [Source:HGNC Symbol;Acc:HGNC:13013]
8301	HGNC:15514	PICALM	mice_humans	2	WBGene00006751	171952	unc-11	FBgn0086372	40863	lap	233489	MGI:2385902	Picalm	phosphatidylinositol binding clathrin assembly protein [Source:HGNC Symbol;Acc:HGNC:15514]
8503	HGNC:8981	PIK3R3	mice_humans	2	WBGene00000001	172141	aap-1	FBgn0020622	33203	Pi3K21B	18710	MGI:109277	Pik3r3	phosphoinositide-3-kinase regulatory subunit 3 [Source:HGNC Symbol;Acc:HGNC:8981]
8626	HGNC:15979	TP63	mice_humans	2	NA	NA	NA	FBgn0039044	2768677	p53	22061	MGI:1330810	Trp63	tumor protein p63 [Source:HGNC Symbol;Acc:HGNC:15979]
8660	HGNC:6126	IRS2	mice_humans	2	WBGene00002163	180978	ist-1	FBgn0024248	64880	chico	384783	MGI:109334	Irs2	insulin receptor substrate 2 [Source:HGNC Symbol;Acc:HGNC:6126]
8692	HGNC:5321	HYAL2	mice_humans	2	WBGene00011923	174383	chhy-1	NA	NA	NA	15587	MGI:1196334	Hyal2	hyaluronidase 2 [Source:HGNC Symbol;Acc:HGNC:5321]
8878	HGNC:11280	SQSTM1	mice_humans	2	WBGene00012516	189561	sqst-4	FBgn0003231	35246	ref(2)P	18412	MGI:107931	Sqstm1	sequestosome 1 [Source:HGNC Symbol;Acc:HGNC:11280]
8893	HGNC:3261	EIF2B5	mice_humans	2	WBGene00008428	174387	eif-2Bepsilon	FBgn0023512	31156	eIF2Bepsilon	224045	MGI:2446176	Eif2b5	eukaryotic translation initiation factor 2B subunit epsilon [Source:HGNC Symbol;Acc:HGNC:3261]
8942	HGNC:6469	KYNU	mice_humans	2	WBGene00015802	180883	kynu-1	NA	NA	NA	70789	MGI:1918039	Kynu	kynureninase [Source:HGNC Symbol;Acc:HGNC:6469]
9076	HGNC:2032	CLDN1	mice_humans	2	WBGene00000526;WBGene00000523	181000;180999	clc-5;clc-2	NA	NA	NA	12737	MGI:1276109	Cldn1	claudin 1 [Source:HGNC Symbol;Acc:HGNC:2032]
9093	HGNC:11808	DNAJA3	mice_humans	2	WBGene00001028	176211	dnj-10	FBgn0002174	48844	CG5504	83945	MGI:1933786	Dnaja3	DnaJ heat shock protein family (Hsp40) member A3 [Source:HGNC Symbol;Acc:HGNC:11808]
9370	HGNC:13633	ADIPOQ	mice_humans	2	WBGene00000678;WBGene00000648;WBGene00001074;WBGene00000687;WBGene00000755;WBGene00001065;WBGene00000651;WBGene00000685;WBGene00000711;WBGene00000623;WBGene00003169;WBGene00000754;WBGene00000730;WBGene00000630	176947;173698;177187;177487;187723;180529;186968;177230;183722;4363005;181678;181378;188426;172222	col-104;col-72;dpy-13;col-113;col-182;dpy-3;col-75;col-111;col-138;col-46;mec-5;col-181;col-157;col-53	FBgn0043575;FBgn0033327;FBgn0030310;FBgn0030695;FBgn0035806;FBgn0037906;FBgn0043577;FBgn0043578;FBgn0035977	35862;35861;32099;32534;38858;41379;39869;39870;39064	PGRP-SC2;PGRP-SC1b;PGRP-SA;PGRP-LE;PGRP-SD;PGRP-LB;PGRP-SB2;PGRP-SB1;PGRP-LF	11450	MGI:106675	Adipoq	adiponectin, C1Q and collagen domain containing [Source:HGNC Symbol;Acc:HGNC:13633]
9474	HGNC:589	ATG5	mice_humans	2	WBGene00022152	171735	atg-5	FBgn0029943	31666	Atg5	11793	MGI:1277186	Atg5	autophagy related 5 [Source:HGNC Symbol;Acc:HGNC:589]
10135	HGNC:30092	NAMPT	mice_humans	2	WBGene00021882	177070	nprt-1	FBgn0031589	33626	Naprt	59027	MGI:1929865	Nampt	nicotinamide phosphoribosyltransferase [Source:HGNC Symbol;Acc:HGNC:30092]
10269	HGNC:12877	ZMPSTE24	mice_humans	2	WBGene00001405	172820	fce-1	FBgn0034176	36908	ste24a	230709	MGI:1890508	Zmpste24	zinc metallopeptidase STE24 [Source:HGNC Symbol;Acc:HGNC:12877]
10273	HGNC:11427	STUB1	mice_humans	2	WBGene00000500	172303	chn-1	FBgn0027052	34433	STUB1	56424	MGI:1891731	Stub1	STIP1 homology and U-box containing protein 1 [Source:HGNC Symbol;Acc:HGNC:11427]
10370	HGNC:1987	CITED2	mice_humans	2	NA	NA	NA	NA	NA	NA	17684	MGI:1306784	Cited2	Cbp/p300 interacting transactivator with Glu/Asp rich carboxy-terminal domain 2 [Source:HGNC Symbol;Acc:HGNC:1987]
10488	HGNC:2347	CREB3	mice_humans	2	WBGene00002783;WBGene00016162	266837;259434	let-607;crh-2	FBgn0004396	39682	CrebA	12913	MGI:99946	Creb3	cAMP responsive element binding protein 3 [Source:HGNC Symbol;Acc:HGNC:2347]
10645	HGNC:1470	CAMKK2	mice_humans	2	WBGene00000518	182278	ckk-1	FBgn0040056	4379919	CG17698	207565	MGI:2444812	Camkk2	calcium/calmodulin dependent protein kinase kinase 2 [Source:HGNC Symbol;Acc:HGNC:1470]
10891	HGNC:9237	PPARGC1A	mice_humans	2	NA	NA	NA	FBgn0037248	40562	srl	19017	MGI:1342774	Ppargc1a	PPARG coactivator 1 alpha [Source:HGNC Symbol;Acc:HGNC:9237]
10919	HGNC:14129	EHMT2	mice_humans	2	WBGene00018023	185242	set-11	FBgn0040372	30971	G9a	110147	MGI:2148922	Ehmt2	euchromatic histone lysine methyltransferase 2 [Source:HGNC Symbol;Acc:HGNC:14129]
11277	HGNC:12269	TREX1	mice_humans	2	WBGene00020949	179062	W02F12.4	FBgn0031484	33503	CG3165	22040	MGI:1328317	Trex1	three prime repair exonuclease 1 [Source:HGNC Symbol;Acc:HGNC:12269]
22937	HGNC:30634	SCAP	mice_humans	2	WBGene00004744	174479	scp-1	FBgn0033052	35529	SCAP	235623	MGI:2135958	Scap	SREBF chaperone [Source:HGNC Symbol;Acc:HGNC:30634]
23411	HGNC:14929	SIRT1	mice_humans	2	WBGene00004800	177924	sir-2.1	FBgn0024291	34708	Sirt1	93759	MGI:2135607	Sirt1	sirtuin 1 [Source:HGNC Symbol;Acc:HGNC:14929]
26060	HGNC:24035	APPL1	mice_humans	2	WBGene00017217;WBGene00000565;WBGene00010500;WBGene00017220;WBGene00017760;WBGene00000566;WBGene00017219;WBGene00000420;WBGene00008805	173927;174848;172643;173926;175253;176490;260090;175773;181253	F07F6.4;cnt-1;K02B12.7;F07F6.8;F23H11.4;cnt-2;F07F6.7;ced-6;git-1	FBgn0020304;FBgn0029092;FBgn0050372;FBgn0033349;FBgn0033539;FBgn0035431;FBgn0039056;FBgn0030808;FBgn0020655;FBgn0028509;FBgn0037182	33263;35971;35783;35890;36122;38406;42735;32686;39417;34803;40487	drongo;ced-6;Asap;CG8243;Git;CG14968;CenB1A;RhoGAP15B;ArfGAP1;CenG1A;ArfGAP3	72993	MGI:1920243	Appl1	adaptor protein, phosphotyrosine interacting with PH domain and leucine zipper 1 [Source:HGNC Symbol;Acc:HGNC:24035]
50487	HGNC:17934	PLA2G3	mice_humans	2	NA	NA	NA	FBgn0030013	31747	GIIIspla2	237625	MGI:2444945	Pla2g3	phospholipase A2 group III [Source:HGNC Symbol;Acc:HGNC:17934]
54708	HGNC:26025	MARCHF5	mice_humans	2	WBGene00010913	187472	M110.3	FBgn0037242	40556	CG9855	69104	MGI:1915207	2005-03-01	membrane associated ring-CH-type finger 5 [Source:HGNC Symbol;Acc:HGNC:26025]
57178	HGNC:16493	ZMIZ1	mice_humans	2	WBGene00011259	3565074	miz-1	FBgn0026160	39217	tna	328365	MGI:3040693	Zmiz1	zinc finger MIZ-type containing 1 [Source:HGNC Symbol;Acc:HGNC:16493]
80169	HGNC:26169	CTC1	mice_humans	2	NA	NA	NA	NA	NA	NA	68964	MGI:1916214	Ctc1	CST telomere replication complex component 1 [Source:HGNC Symbol;Acc:HGNC:26169]
115004	HGNC:21367	CGAS	mice_humans	2	WBGene00003112	175607	mab-21	FBgn0050424;FBgn0035868	246606;38933	CG30424;CG7194	214763	MGI:2442261	Cgas	cyclic GMP-AMP synthase [Source:HGNC Symbol;Acc:HGNC:21367]
120892	HGNC:18618	LRRK2	mice_humans	2	WBGene00003068	172995	lrk-1	FBgn0038816	42447	Lrrk	66725	MGI:1913975	Lrrk2	leucine rich repeat kinase 2 [Source:HGNC Symbol;Acc:HGNC:18618]
140823	HGNC:16185	ROMO1	mice_humans	2	WBGene00008860	174968	romo-1	FBgn0036488	39656	CG6878	67067	MGI:1914317	Romo1	reactive oxygen species modulator 1 [Source:HGNC Symbol;Acc:HGNC:16185]
196883	HGNC:235	ADCY4	mice_humans	2	WBGene00000069	191607	acy-2	FBgn0004852	40180	Ac76E	104110	MGI:99674	Adcy4	adenylate cyclase 4 [Source:HGNC Symbol;Acc:HGNC:235]
253260	HGNC:28611	RICTOR	mice_humans	2	WBGene00009245	3565035	rict-1	FBgn0031006	32919	rictor	78757	MGI:1926007	Rictor	RPTOR independent companion of MTOR complex 2 [Source:HGNC Symbol;Acc:HGNC:28611]
406902	HGNC:31497	MIR10A	mice_humans	2	NA	NA	NA	FBgn0262424	12798043	mir-10	723893	MGI:3619064	Mir10a	microRNA 10a [Source:HGNC Symbol;Acc:HGNC:31497]
406938	HGNC:31533	MIR146A	mice_humans	2	NA	NA	NA	NA	NA	NA	387164	MGI:2676831	Mir146	microRNA 146a [Source:HGNC Symbol;Acc:HGNC:31533]
406991	HGNC:31586	MIR21	mice_humans	2	WBGene00012559	176712	epg-3	FBgn0052675	326232	Tango5	387140	MGI:2676885	Mir21a	microRNA 21 [Source:HGNC Symbol;Acc:HGNC:31586]
92	HGNC:173	ACVR2A	worms	1	WBGene00000900	175781	daf-4	FBgn0003169	41772	put	11480	MGI:102806	Acvr2a	activin A receptor type 2A [Source:HGNC Symbol;Acc:HGNC:173]
93	HGNC:174	ACVR2B	worms	1	WBGene00000900	175781	daf-4	FBgn0003169	41772	put	11481	MGI:87912	Acvr2b	activin A receptor type 2B [Source:HGNC Symbol;Acc:HGNC:174]
432	HGNC:742	ASGR1	worms	1	WBGene00018237	180613	irg-7	FBgn0040102	53550	lectin-24Db	11889	MGI:88081	Asgr1	asialoglycoprotein receptor 1 [Source:HGNC Symbol;Acc:HGNC:742]
506	HGNC:830	ATP5F1B	worms	1	WBGene00000229	175716	atp-2	FBgn0010217	43829	ATPsynbeta	11947	MGI:107801	Atp5b	ATP synthase F1 subunit beta [Source:HGNC Symbol;Acc:HGNC:830]
673	HGNC:1097	BRAF	worms	1	WBGene00003030	177436	lin-45	FBgn0003079	31221	Raf	109880	MGI:88190	Braf	B-Raf proto-oncogene, serine/threonine kinase [Source:HGNC Symbol;Acc:HGNC:1097]
1052	HGNC:1835	CEBPD	worms	1	WBGene00016997	180481	cebp-1	FBgn0005638	37889	slbo	12609	MGI:103573	Cebpd	CCAAT enhancer binding protein delta [Source:HGNC Symbol;Acc:HGNC:1835]
1053	HGNC:1836	CEBPE	worms	1	WBGene00016997	180481	cebp-1	FBgn0005638	37889	slbo	110794	MGI:103572	Cebpe	CCAAT enhancer binding protein epsilon [Source:HGNC Symbol;Acc:HGNC:1836]
1850	HGNC:3074	DUSP8	worms	1	WBGene00006923	173904	vhp-1	FBgn0243512	40958	puc	18218	MGI:106626	Dusp8	dual specificity phosphatase 8 [Source:HGNC Symbol;Acc:HGNC:3074]
2052	HGNC:3401	EPHX1	worms	1	WBGene00007875	178245	dod-24	FBgn0034405	37181	Jheh2;Jheh2;Jheh2	13849	MGI:95405	Ephx1;Ephx1;Ephx1	epoxide hydrolase 1 [Source:HGNC Symbol;Acc:HGNC:3401]
2052	HGNC:3401	EPHX1	worms	1	WBGene00010745	187266	dod-17	FBgn0034405	37181	Jheh2;Jheh2;Jheh2	13849	MGI:95405	Ephx1;Ephx1;Ephx1	epoxide hydrolase 1 [Source:HGNC Symbol;Acc:HGNC:3401]
2052	HGNC:3401	EPHX1	worms	1	WBGene00010125	178247	dod-22	FBgn0034405	37181	Jheh2;Jheh2;Jheh2	13849	MGI:95405	Ephx1;Ephx1;Ephx1	epoxide hydrolase 1 [Source:HGNC Symbol;Acc:HGNC:3401]
2330	HGNC:3773	FMO5	worms	1	WBGene00001477	177958	fmo-2	FBgn0034943	37814	Fmo-1	14263	MGI:1310004	Fmo5	flavin containing dimethylaniline monoxygenase 5 [Source:HGNC Symbol;Acc:HGNC:3773]
2767	HGNC:4379	GNA11	worms	1	WBGene00001196	171751	egl-30	FBgn0004435	36384	Galphaq	14672	MGI:95766	Gna11	G protein subunit alpha 11 [Source:HGNC Symbol;Acc:HGNC:4379]
2776	HGNC:4390	GNAQ	worms	1	WBGene00001196	171751	egl-30	FBgn0004435	36384	Galphaq	14682	MGI:95776	Gnaq	G protein subunit alpha q [Source:HGNC Symbol;Acc:HGNC:4390]
3295	HGNC:5213	HSD17B4	worms	1	WBGene00017123	174181	maoc-1	FBgn0030731	32582	Mfe2	15488	MGI:105089	Hsd17b4	hydroxysteroid 17-beta dehydrogenase 4 [Source:HGNC Symbol;Acc:HGNC:5213]
4025	HGNC:6678	LPO	worms	1	WBGene00009897	174340	skpo-1	FBgn0011828	38326	Pxn	76113	MGI:1923363	Lpo	lactoperoxidase [Source:HGNC Symbol;Acc:HGNC:6678]
4286	HGNC:7105	MITF	worms	1	WBGene00020930	177157	hlh-30	FBgn0263112	3885647	Mitf	17342	MGI:104554	Mitf	melanocyte inducing transcription factor [Source:HGNC Symbol;Acc:HGNC:7105]
4886	HGNC:7956	NPY1R	worms	1	WBGene00003807	180752	npr-1	FBgn0037408	40754	NPFR	18166	MGI:104963	Npy1r	neuropeptide Y receptor Y1 [Source:HGNC Symbol;Acc:HGNC:7956]
5540	HGNC:9329	NPY4R	worms	1	WBGene00003807	180752	npr-1	FBgn0037408	40754	NPFR	19065	MGI:105374	Npy4r	neuropeptide Y receptor Y4 [Source:HGNC Symbol;Acc:HGNC:9329]
5587	HGNC:9407	PRKD1	worms	1	WBGene00012019	180121	dkf-2	FBgn0038603	42203	PKD;PKD	18760	MGI:99879	Prkd1;Prkd1	protein kinase D1 [Source:HGNC Symbol;Acc:HGNC:9407]
5587	HGNC:9407	PRKD1	worms	1	WBGene00012352	173234	dkf-1	FBgn0038603	42203	PKD;PKD	18760	MGI:99879	Prkd1;Prkd1	protein kinase D1 [Source:HGNC Symbol;Acc:HGNC:9407]
5608	HGNC:6846	MAP2K6	worms	1	WBGene00004758	181043	sek-1	FBgn0261524	32257	lic	26399	MGI:1346870	Map2k6	mitogen-activated protein kinase kinase 6 [Source:HGNC Symbol;Acc:HGNC:6846]
6297	HGNC:10526	SALL2	worms	1	WBGene00004096	174705	pqm-1	FBgn0000287;FBgn0261648	34568;34569	salr;salm	50524	MGI:1354373	Sall2	spalt like transcription factor 2 [Source:HGNC Symbol;Acc:HGNC:10526]
6391	HGNC:10682	SDHC	worms	1	WBGene00003225	260040	mev-1	FBgn0037873	41340	SdhC	66052	MGI:1913302	Sdhc	succinate dehydrogenase complex subunit C [Source:HGNC Symbol;Acc:HGNC:10682]
6406	HGNC:10742	SEMG1	worms	1	WBGene00009166	184982	F26F2.1	NA	NA	NA	53878	MGI:1858275	Svs2	semenogelin 1 [Source:HGNC Symbol;Acc:HGNC:10742]
6407	HGNC:10743	SEMG2	worms	1	WBGene00009166	184982	F26F2.1	NA	NA	NA	53878	MGI:1858275	Svs2	semenogelin 2 [Source:HGNC Symbol;Acc:HGNC:10743]
6416	HGNC:6844	MAP2K4	worms	1	WBGene00003368	185682	mkk-4	FBgn0024326	41020	Mkk4	26398	MGI:1346869	Map2k4	mitogen-activated protein kinase kinase 4 [Source:HGNC Symbol;Acc:HGNC:6844]
6500	HGNC:10899	SKP1	worms	1	WBGene00004809	180081	skr-3	FBgn0025637	31016	SkpA	21402	MGI:103575	Skp1a	S-phase kinase associated protein 1 [Source:HGNC Symbol;Acc:HGNC:10899]
6778	HGNC:11368	STAT6	worms	1	WBGene00010251	3565291	sta-2	FBgn0016917	42428	Stat92E	20852	MGI:103034	Stat6	signal transducer and activator of transcription 6 [Source:HGNC Symbol;Acc:HGNC:11368]
7942	HGNC:11753	TFEB	worms	1	WBGene00020930	177157	hlh-30	FBgn0263112	3885647	Mitf	21425	MGI:103270	Tfeb	transcription factor EB [Source:HGNC Symbol;Acc:HGNC:11753]
8454	HGNC:2551	CUL1	worms	1	WBGene00000841	178214	cul-6	FBgn0015509	35742	Cul1	26965	MGI:1349658	Cul1	cullin 1 [Source:HGNC Symbol;Acc:HGNC:2551]
9152	HGNC:11051	SLC6A5	worms	1	WBGene00004911	181143	snf-12	FBgn0034911	37772	GlyT	104245	MGI:105090	Slc6a5	solute carrier family 6 member 5 [Source:HGNC Symbol;Acc:HGNC:11051]
10221	HGNC:16891	TRIB1	worms	1	WBGene00010700	181650	nipi-3	FBgn0028978	43999	trbl	211770	MGI:2443397	Trib1	tribbles pseudokinase 1 [Source:HGNC Symbol;Acc:HGNC:16891]
11016	HGNC:792	ATF7	worms	1	WBGene00001345	178987	fos-1	FBgn0265193	37978	Atf-2	223922	MGI:2443472	Atf7	activating transcription factor 7 [Source:HGNC Symbol;Acc:HGNC:792]
11197	HGNC:18081	WIF1	worms	1	WBGene00018237	180613	irg-7	FBgn0003390	31617	shf	24117	MGI:1344332	Wif1	WNT inhibitory factor 1 [Source:HGNC Symbol;Acc:HGNC:18081]
23683	HGNC:9408	PRKD3	worms	1	WBGene00012019	180121	dkf-2	FBgn0038603	42203	PKD	75292	MGI:1922542	Prkd3	protein kinase D3 [Source:HGNC Symbol;Acc:HGNC:9408]
26504	HGNC:105	CNNM4	worms	1	WBGene00016343	180591	cnnm-3	FBgn0262124	5740320	uex	94220	MGI:2151060	Cnnm4	cyclin and CBS domain divalent metal cation transport mediator 4 [Source:HGNC Symbol;Acc:HGNC:105]
27306	HGNC:17890	HPGDS	worms	1	WBGene00001754	173841	gst-6	FBgn0010226	36927	GstS1;GstS1;GstS1;GstS1;GstS1	54486	MGI:1859384	Hpgds;Hpgds;Hpgds;Hpgds;Hpgds	hematopoietic prostaglandin D synthase [Source:HGNC Symbol;Acc:HGNC:17890]
27306	HGNC:17890	HPGDS	worms	1	WBGene00001786	185299	gst-38	FBgn0010226	36927	GstS1;GstS1;GstS1;GstS1;GstS1	54486	MGI:1859384	Hpgds;Hpgds;Hpgds;Hpgds;Hpgds	hematopoietic prostaglandin D synthase [Source:HGNC Symbol;Acc:HGNC:17890]
27306	HGNC:17890	HPGDS	worms	1	WBGene00001753	187537	gst-5	FBgn0010226	36927	GstS1;GstS1;GstS1;GstS1;GstS1	54486	MGI:1859384	Hpgds;Hpgds;Hpgds;Hpgds;Hpgds	hematopoietic prostaglandin D synthase [Source:HGNC Symbol;Acc:HGNC:17890]
27306	HGNC:17890	HPGDS	worms	1	WBGene00001772	185407	gst-24	FBgn0010226	36927	GstS1;GstS1;GstS1;GstS1;GstS1	54486	MGI:1859384	Hpgds;Hpgds;Hpgds;Hpgds;Hpgds	hematopoietic prostaglandin D synthase [Source:HGNC Symbol;Acc:HGNC:17890]
27306	HGNC:17890	HPGDS	worms	1	WBGene00001755	173842	gst-7	FBgn0010226	36927	GstS1;GstS1;GstS1;GstS1;GstS1	54486	MGI:1859384	Hpgds;Hpgds;Hpgds;Hpgds;Hpgds	hematopoietic prostaglandin D synthase [Source:HGNC Symbol;Acc:HGNC:17890]
28951	HGNC:30809	TRIB2	worms	1	WBGene00010700	181650	nipi-3	FBgn0028978	43999	trbl	217410	MGI:2145021	Trib2	tribbles pseudokinase 2 [Source:HGNC Symbol;Acc:HGNC:30809]
50489	HGNC:17935	CD207	worms	1	WBGene00018237	180613	irg-7	FBgn0035199	38141	tfc	246278	MGI:2180021	Cd207	CD207 molecule [Source:HGNC Symbol;Acc:HGNC:17935]
51172	HGNC:17378	NAGPA	worms	1	WBGene00018237	180613	irg-7	NA	NA	NA	27426	MGI:1351598	Nagpa	N-acetylglucosamine-1-phosphodiester alpha-N-acetylglucosaminidase [Source:HGNC Symbol;Acc:HGNC:17378]
51266	HGNC:24356	CLEC1B	worms	1	WBGene00014138	178238	clec-186	FBgn0015583;FBgn0038315;FBgn0261258;FBgn0040102;FBgn0031273;FBgn0031910;FBgn0031373;FBgn0040092	34162;41854;40368;53550;33244;34019;33366;53522	Acp29AB;CG14866;rgn;lectin-24Db;CG2839;CG15818;CG15358;lectin-46Cb	56760	MGI:1913287	Clec1b	C-type lectin domain family 1 member B [Source:HGNC Symbol;Acc:HGNC:24356]
54805	HGNC:103	CNNM2	worms	1	WBGene00016343	180591	cnnm-3	FBgn0262124	5740320	uex	94219	MGI:2151054	Cnnm2	cyclin and CBS domain divalent metal cation transport mediator 2 [Source:HGNC Symbol;Acc:HGNC:103]
57761	HGNC:16228	TRIB3	worms	1	WBGene00010700	181650	nipi-3	FBgn0028978	43999	trbl	228775	MGI:1345675	Trib3	tribbles pseudokinase 3 [Source:HGNC Symbol;Acc:HGNC:16228]
79966	HGNC:21088	SCD5	worms	1	WBGene00001398	178122	fat-6	FBgn0086687	117369	Desat1	20249;30049	MGI:98239;MGI:1353437	Scd1;Scd3	stearoyl-CoA desaturase 5 [Source:HGNC Symbol;Acc:HGNC:21088]
84816	HGNC:18647	RTN4IP1	worms	1	WBGene00044305	3565366	rad-8	FBgn0031500	33521	CG17221	170728	MGI:2178759	Rtn4ip1	reticulon 4 interacting protein 1 [Source:HGNC Symbol;Acc:HGNC:18647]
89872	HGNC:16029	AQP10	worms	1	WBGene00000169	174190	aqp-1	FBgn0034882	37736	Eglp1	11828;64008	MGI:1333777;MGI:1891066	Aqp3;Aqp9	aquaporin 10 [Source:HGNC Symbol;Acc:HGNC:16029]
389840	HGNC:31689	MAP3K15	worms	1	WBGene00003822	24104671	nsy-1	FBgn0014006	42366	Ask1	270672	MGI:2448588	Map3k15	mitogen-activated protein kinase kinase kinase 15 [Source:HGNC Symbol;Acc:HGNC:31689]
133	HGNC:259	ADM	mice	1	NA	NA	NA	NA	NA	NA	11535	MGI:108058	Adm	adrenomedullin [Source:HGNC Symbol;Acc:HGNC:259]
857	HGNC:1527	CAV1	mice	1	WBGene00000301	177815	cav-1	NA	NA	NA	12389	MGI:102709	Cav1	caveolin 1 [Source:HGNC Symbol;Acc:HGNC:1527]
1277	HGNC:2197	COL1A1	mice	1	WBGene00000708;WBGene00001263	3565413;176314	col-135;emb-9	FBgn0016075;FBgn0000299	33726;33727	vkg;Col4a1	12842	MGI:88467	Col1a1	collagen type I alpha 1 chain [Source:HGNC Symbol;Acc:HGNC:2197]
1410	HGNC:2389	CRYAB	mice	1	WBGene00002011	176148	hsp-12.2	FBgn0011296	37744	l(2)efl	12955	MGI:88516	Cryab	crystallin alpha B [Source:HGNC Symbol;Acc:HGNC:2389]
1594	HGNC:2606	CYP27B1	mice	1	WBGene00000375	173936	cyp-44A1	FBgn0033524;FBgn0034387	36105;37163	Cyp49a1;Cyp12b2	13115	MGI:1098274	Cyp27b1	cytochrome P450 family 27 subfamily B member 1 [Source:HGNC Symbol;Acc:HGNC:2606]
1978	HGNC:3288	EIF4EBP1	mice	1	NA	NA	NA	FBgn0261560	33569	Thor	13685	MGI:103267	Eif4ebp1	eukaryotic translation initiation factor 4E binding protein 1 [Source:HGNC Symbol;Acc:HGNC:3288]
2660	HGNC:4223	MSTN	mice	1	WBGene00000903	175237	daf-7	FBgn0026199	43811	myo	17700	MGI:95691	Mstn	myostatin [Source:HGNC Symbol;Acc:HGNC:4223]
3075	HGNC:4883	CFH	mice	1	WBGene00009500	185381	F36H2.3	FBgn0032797	35238	Hasp	12628	MGI:88385	Cfh	complement factor H [Source:HGNC Symbol;Acc:HGNC:4883]
4313	HGNC:7166	MMP2	mice	1	WBGene00010423	186805	zmp-5	FBgn0035049	37949	Mmp1	17390	MGI:97009	Mmp2	matrix metallopeptidase 2 [Source:HGNC Symbol;Acc:HGNC:7166]
4318	HGNC:7176	MMP9	mice	1	WBGene00012364;WBGene00016283	179991;178748	zmp-4;zmp-3	FBgn0035049	37949	Mmp1	17395	MGI:97011	Mmp9	matrix metallopeptidase 9 [Source:HGNC Symbol;Acc:HGNC:7176]
4846	HGNC:7876	NOS3	mice	1	WBGene00001485	180314	fre-1	FBgn0011676	34495	Nos	18127	MGI:97362	Nos3	nitric oxide synthase 3 [Source:HGNC Symbol;Acc:HGNC:7876]
4904	HGNC:8014	YBX1	mice	1	WBGene00000472	174690	cey-1	FBgn0022959	39377	yps	22608	MGI:99146	Ybx1	Y-box binding protein 1 [Source:HGNC Symbol;Acc:HGNC:8014]
6347	HGNC:10618	CCL2	mice	1	NA	NA	NA	NA	NA	NA	20296	MGI:98259	Ccl2	C-C motif chemokine ligand 2 [Source:HGNC Symbol;Acc:HGNC:10618]
8678	HGNC:1034	BECN1	mice	1	WBGene00000247	177345	bec-1	FBgn0264325	42850	Atg6	56208	MGI:1891828	Becn1	beclin 1 [Source:HGNC Symbol;Acc:HGNC:1034]
10537	HGNC:18795	UBD	mice	1	WBGene00009378;WBGene00010654	185243;187141	F34H10.1;K08C9.7	FBgn0003943;FBgn0039147;FBgn0029856;FBgn0031057;FBgn0037538;FBgn0051528;FBgn0038571;FBgn0026777;FBgn0032725;FBgn0086558;FBgn0003942	38456;42855;31564;32977;40947;318785;3772662;43785;35151;326237;34420	Ubi-p63E;CG10694;CG11700;Ubqn;CG3223;CG31528;CG7215;Rad23;Nedd8;Ubi-p5E;RpS27A	24108	MGI:1344410	Ubd	ubiquitin D [Source:HGNC Symbol;Acc:HGNC:18795]
27181	HGNC:10877	SIGLEC8	mice	1	WBGene00020649;WBGene00004729	176849;180637	sma-10;sax-3	FBgn0037107;FBgn0038156;FBgn0259213	40401;41657;3346206	CG7166;side-IV;side-II	83382	MGI:1932475	Siglece	sialic acid binding Ig like lectin 8 [Source:HGNC Symbol;Acc:HGNC:10877]
407021	HGNC:31616	MIR29A	mice	1	NA	NA	NA	NA	NA	NA	387222	MGI:2676904	Mir29a	microRNA 29a [Source:HGNC Symbol;Acc:HGNC:31616]
2	HGNC:7	A2M	humans	1	WBGene00013969	173367	tep-1	FBgn0041181	34045	Tep3	232345	MGI:2449119	A2m	alpha-2-macroglobulin [Source:HGNC Symbol;Acc:HGNC:7]
142	HGNC:270	PARP1	humans	1	WBGene00004049	266823	parp-1	FBgn0010247	3355109	Parp	11545	MGI:1340806	Parp1	poly(ADP-ribose) polymerase 1 [Source:HGNC Symbol;Acc:HGNC:270]
267	HGNC:463	AMFR	humans	1	WBGene00009164	172833	hrdl-1	FBgn0039875	43747	sip3	23802	MGI:1345634	Amfr	autocrine motility factor receptor [Source:HGNC Symbol;Acc:HGNC:463]
317	HGNC:576	APAF1	humans	1	WBGene00000418	175643	ced-4	FBgn0263864	36914	Dark	11783	MGI:1306796	Apaf1	apoptotic peptidase activating factor 1 [Source:HGNC Symbol;Acc:HGNC:576]
355	HGNC:11920	FAS	humans	1	WBGene00020052;WBGene00012968;WBGene00010436	260136;176533;178281	R13A5.10;Y48A6B.7;JC8.4	FBgn0038491	42079	CG5292	14102	MGI:95484	Fas	Fas cell surface death receptor [Source:HGNC Symbol;Acc:HGNC:11920]
597	HGNC:991	BCL2A1	humans	1	WBGene00000423	3565776	ced-9	FBgn0029131;FBgn0040491	53585;36251	Debcl;Buffy	12047	MGI:1278325	Bcl2a1d	BCL2 related protein A1 [Source:HGNC Symbol;Acc:HGNC:991]
632	HGNC:1043	BGLAP	humans	1	NA	NA	NA	NA	NA	NA	12097	MGI:88157	Bglap2	bone gamma-carboxyglutamate protein [Source:HGNC Symbol;Acc:HGNC:1043]
641	HGNC:1058	BLM	humans	1	WBGene00001865	178201	him-6	FBgn0002906	41366	Blm	12144	MGI:1328362	Blm	BLM RecQ like helicase [Source:HGNC Symbol;Acc:HGNC:1058]
648	HGNC:1066	BMI1	humans	1	WBGene00008684	178150	mig-32	FBgn0005624	36431	Psc	12151	MGI:88174	Bmi1	BMI1 proto-oncogene, polycomb ring finger [Source:HGNC Symbol;Acc:HGNC:1066]
710	HGNC:1228	SERPING1	humans	1	WBGene00005647;WBGene00005648;WBGene00005643	179125;179195;178586	srp-6;srp-7;srp-2	FBgn0263109;FBgn0033112;FBgn0039795;FBgn0033574;FBgn0262057;FBgn0028988;FBgn0002930;FBgn0028990;FBgn0028987;FBgn0265137;FBgn0036970;FBgn0052203;FBgn0032178;FBgn0037772;FBgn0051902;FBgn0036969;FBgn0028983;FBgn0024293;FBgn0033115;FBgn0033113;FBgn0083141;FBgn0015586;FBgn0028984;FBgn0044011;FBgn0028986;FBgn0053121;FBgn0034195;FBgn0038299;FBgn0024294	35519;35599;43642;36163;40234;49808;45908;45815;49807;49805;40236;317912;34339;41221;34082;40235;49803;45040;35602;35600;34035;40078;49804;35639;49806;326261;36931;41829;45041	CG43366;Spn42Db;Spn100A;Spn47C;Spn77Ba;Spn42Dd;nec;Spn27A;Spn28F;Spn42Da;Spn77Bc;Spn75F;Spn31A;Spn85F;Spn28Da;Spn77Bb;Spn55B;Spn43Ab;Spn42De;Spn42Dc;Spn28B;Acp76A;Spn88Ea;Spn43Ad;Spn38F;Spn28Db;Spn53F;Spn88Eb;Spn43Aa	12258	MGI:894696	Serping1	serpin family G member 1 [Source:HGNC Symbol;Acc:HGNC:1228]
842	HGNC:1511	CASP9	humans	1	WBGene00000417	178272	ced-3	FBgn0020381;FBgn0026404;FBgn0028381	31011;39173;42008	Dredd;Dronc;Decay	12371	MGI:1277950	Casp9	caspase 9 [Source:HGNC Symbol;Acc:HGNC:1511]
890	HGNC:1578	CCNA2	humans	1	WBGene00000863	176287	cya-1	FBgn0000404	39340	CycA	12428	MGI:108069	Ccna2	cyclin A2 [Source:HGNC Symbol;Acc:HGNC:1578]
998	HGNC:1736	CDC42	humans	1	WBGene00000390	174233	cdc-42	FBgn0010341	32981	Cdc42	12540	MGI:106211	Cdc42	cell division cycle 42 [Source:HGNC Symbol;Acc:HGNC:1736]
1191	HGNC:2095	CLU	humans	1	NA	NA	NA	NA	NA	NA	12759	MGI:88423	Clu	clusterin [Source:HGNC Symbol;Acc:HGNC:2095]
1499	HGNC:2514	CTNNB1	humans	1	WBGene00001979	173338	hmp-2	FBgn0000117	31151	arm	12387	MGI:88276	Ctnnb1	catenin beta 1 [Source:HGNC Symbol;Acc:HGNC:2514]
1649	HGNC:2726	DDIT3	humans	1	WBGene00000469;WBGene00017535;WBGene00016754;WBGene00013100;WBGene00000220;WBGene00016997;WBGene00017755	173365;178998;172319;178459;174399;180481;175924	ces-2;atf-8;cebp-2;zip-7;atf-2;cebp-1;zip-8	FBgn0016076;FBgn0036126;FBgn0001150;FBgn0034096;FBgn0005638;FBgn0016694	33759;39243;31227;36802;37889;45588	vri;Irbp18;gt;CG7786;slbo;Pdp1	13198	MGI:109247	Ddit3	DNA damage inducible transcript 3 [Source:HGNC Symbol;Acc:HGNC:2726]
1869	HGNC:3113	E2F1	humans	1	WBGene00001162	174980	efl-2	FBgn0011766	42550	E2f1	13555	MGI:101941	E2f1	E2F transcription factor 1 [Source:HGNC Symbol;Acc:HGNC:3113]
1915	HGNC:3189	EEF1A1	humans	1	WBGene00001169	181044	eef-1A.2	FBgn0284245	36271	eEF1alpha1	13627	MGI:1096881	Eef1a1	eukaryotic translation elongation factor 1 alpha 1 [Source:HGNC Symbol;Acc:HGNC:3189]
1956	HGNC:3236	EGFR	humans	1	WBGene00002299	174462	let-23	FBgn0003731	37455	Egfr	13649	MGI:95294	Egfr	epidermal growth factor receptor [Source:HGNC Symbol;Acc:HGNC:3236]
1958	HGNC:3238	EGR1	humans	1	WBGene00007772	181580	egrh-1	FBgn0003499	42162	sr	13653	MGI:95295	Egr1	early growth response 1 [Source:HGNC Symbol;Acc:HGNC:3238]
2022	HGNC:3349	ENG	humans	1	NA	NA	NA	NA	NA	NA	13805	MGI:95392	Eng	endoglin [Source:HGNC Symbol;Acc:HGNC:3349]
2057	HGNC:3416	EPOR	humans	1	WBGene00012407;WBGene00018718	181666;186134	Y7A5A.1;F52H2.6	NA	NA	NA	13857	MGI:95408	Epor	erythropoietin receptor [Source:HGNC Symbol;Acc:HGNC:3416]
2064	HGNC:3430	ERBB2	humans	1	WBGene00002299	174462	let-23	FBgn0003731	37455	Egfr	13866	MGI:95410	Erbb2	erb-b2 receptor tyrosine kinase 2 [Source:HGNC Symbol;Acc:HGNC:3430]
2074	HGNC:3438	ERCC6	humans	1	WBGene00010011;WBGene00000803	181672;181674	F53H4.6;csb-1	FBgn0032017;FBgn0037633	34139;41055	CG7810;CG9839	319955	MGI:1100494	Ercc6	ERCC excision repair 6, chromatin remodeling factor [Source:HGNC Symbol;Acc:HGNC:3438]
2185	HGNC:9612	PTK2B	humans	1	WBGene00002213	172135	kin-32	FBgn0020440	37233	Fak	19229	MGI:104908	Ptk2b	protein tyrosine kinase 2 beta [Source:HGNC Symbol;Acc:HGNC:9612]
2260	HGNC:3688	FGFR1	humans	1	WBGene00001184	181291	egl-15	FBgn0285896	39564	btl	14182	MGI:95522	Fgfr1	fibroblast growth factor receptor 1 [Source:HGNC Symbol;Acc:HGNC:3688]
2321	HGNC:3763	FLT1	humans	1	WBGene00006896;WBGene00006897;WBGene00006894	181289;186632;175182	ver-3;ver-4;ver-1	FBgn0032006	34127	Pvr	14254	MGI:95558	Flt1	fms related receptor tyrosine kinase 1 [Source:HGNC Symbol;Acc:HGNC:3763]
2876	HGNC:4553	GPX1	humans	1	WBGene00007517	182513	gpx-3	FBgn0034415	37194	CG15116	14775	MGI:104887	Gpx1	glutathione peroxidase 1 [Source:HGNC Symbol;Acc:HGNC:4553]
2908	HGNC:7978	NR3C1	humans	1	WBGene00012597	189664	nhr-235	FBgn0035849	38912	ERR	14815	MGI:95824	Nr3c1	nuclear receptor subfamily 3 group C member 1 [Source:HGNC Symbol;Acc:HGNC:7978]
2932	HGNC:4617	GSK3B	humans	1	WBGene00001746	173149	gsk-3	FBgn0003371	31248	sgg	56637	MGI:1861437	Gsk3b	glycogen synthase kinase 3 beta [Source:HGNC Symbol;Acc:HGNC:4617]
2950	HGNC:4638	GSTP1	humans	1	WBGene00001771	189017	gst-23	FBgn0010226	36927	GstS1	14870;14869	MGI:95865;MGI:95864	Gstp1;Gstp2	glutathione S-transferase pi 1 [Source:HGNC Symbol;Acc:HGNC:4638]
3065	HGNC:4852	HDAC1	humans	1	WBGene00001834	179959	hda-1	FBgn0015805	38565	HDAC1	433759	MGI:108086	Hdac1	histone deacetylase 1 [Source:HGNC Symbol;Acc:HGNC:4852]
3066	HGNC:4853	HDAC2	humans	1	WBGene00001834	179959	hda-1	FBgn0015805	38565	HDAC1	15182	MGI:1097691	Hdac2	histone deacetylase 2 [Source:HGNC Symbol;Acc:HGNC:4853]
3091	HGNC:4910	HIF1A	humans	1	WBGene00001851	180359	hif-1	FBgn0266411	43580	sima	15251	MGI:106918	Hif1a	hypoxia inducible factor 1 subunit alpha [Source:HGNC Symbol;Acc:HGNC:4910]
3146	HGNC:4983	HMGB1	humans	1	WBGene00001972	175890	hmg-1.2	FBgn0278608	117294	Dsp1	100862258	MGI:5434951	Gm21596	high mobility group box 1 [Source:HGNC Symbol;Acc:HGNC:4983]
3148	HGNC:5000	HMGB2	humans	1	WBGene00001972	175890	hmg-1.2	FBgn0278608	117294	Dsp1	97165	MGI:96157	Hmgb2	high mobility group box 2 [Source:HGNC Symbol;Acc:HGNC:5000]
3217	HGNC:5118	HOXB7	humans	1	WBGene00003102	176091	mab-5	FBgn0260642	40835	Antp	15415	MGI:96188	Hoxb7	homeobox B7 [Source:HGNC Symbol;Acc:HGNC:5118]
3303	HGNC:5232	HSPA1A	humans	1	WBGene00002005	178507	hsp-1	FBgn0266599	41840	Hsc70-4	193740	MGI:96244	Hspa1a	heat shock protein family A (Hsp70) member 1A [Source:HGNC Symbol;Acc:HGNC:5232]
3304	HGNC:5233	HSPA1B	humans	1	WBGene00002005	178507	hsp-1	FBgn0266599	41840	Hsc70-4	15511;193740	MGI:99517;MGI:96244	Hspa1b;Hspa1a	heat shock protein family A (Hsp70) member 1B [Source:HGNC Symbol;Acc:HGNC:5233]
3312	HGNC:5241	HSPA8	humans	1	WBGene00002005	178507	hsp-1	FBgn0266599	41840	Hsc70-4	15481	MGI:105384	Hspa8	heat shock protein family A (Hsp70) member 8 [Source:HGNC Symbol;Acc:HGNC:5241]
3313	HGNC:5244	HSPA9	humans	1	WBGene00002010	178873	hsp-6	FBgn0001220	36583	Hsc70-5	15526	MGI:96245	Hspa9	heat shock protein family A (Hsp70) member 9 [Source:HGNC Symbol;Acc:HGNC:5244]
3320	HGNC:5253	HSP90AA1	humans	1	WBGene00000915	179971	hsp-90	FBgn0001233	38389	Hsp83	15519	MGI:96250	Hsp90aa1	heat shock protein 90 alpha family class A member 1 [Source:HGNC Symbol;Acc:HGNC:5253]
3329	HGNC:5261	HSPD1	humans	1	WBGene00002025	175316	hsp-60	FBgn0015245	32045	Hsp60A	15510	MGI:96242	Hspd1	heat shock protein family D (Hsp60) member 1 [Source:HGNC Symbol;Acc:HGNC:5261]
3383	HGNC:5344	ICAM1	humans	1	NA	NA	NA	NA	NA	NA	15894	MGI:96392	Icam1	intercellular adhesion molecule 1 [Source:HGNC Symbol;Acc:HGNC:5344]
3456	HGNC:5434	IFNB1	humans	1	NA	NA	NA	NA	NA	NA	15977	MGI:107657	Ifnb1	interferon beta 1 [Source:HGNC Symbol;Acc:HGNC:5434]
3481	HGNC:5466	IGF2	humans	1	NA	NA	NA	FBgn0036046	39150	Ilp2	16002	MGI:96434	Igf2	insulin like growth factor 2 [Source:HGNC Symbol;Acc:HGNC:5466]
3558	HGNC:6001	IL2	humans	1	NA	NA	NA	NA	NA	NA	16183	MGI:96548	Il2	interleukin 2 [Source:HGNC Symbol;Acc:HGNC:6001]
3561	HGNC:6010	IL2RG	humans	1	WBGene00002915;WBGene00001434;WBGene00006853;WBGene00003976;WBGene00004013;WBGene00003017;WBGene00001442;WBGene00002601;WBGene00011243	175384;180663;174721;177267;180357;173740;182874;172331;187803	let-805;fkh-2;unc-130;pes-1;pha-4;lin-31;fkh-10;let-381;R11D1.2	FBgn0036134;FBgn0004567;FBgn0014143;FBgn0003430;FBgn0031086;FBgn0039937;FBgn0015396;FBgn0004895;FBgn0004896;FBgn0029504	39252;33608;40374;33607;33010;43843;41265;38471;37631;31678	FoxK;slp2;croc;slp1;fd19B;fd102C;jumu;FoxL1;fd59A;CHES-1-like	16186	MGI:96551	Il2rg	interleukin 2 receptor subunit gamma [Source:HGNC Symbol;Acc:HGNC:6010]
3574	HGNC:6023	IL7	humans	1	NA	NA	NA	NA	NA	NA	16196	MGI:96561	Il7	interleukin 7 [Source:HGNC Symbol;Acc:HGNC:6023]
3575	HGNC:6024	IL7R	humans	1	NA	NA	NA	NA	NA	NA	16197	MGI:96562	Il7r	interleukin 7 receptor [Source:HGNC Symbol;Acc:HGNC:6024]
3643	HGNC:6091	INSR	humans	1	WBGene00000898	175410	daf-2	FBgn0283499	42549	InR	16337	MGI:96575	Insr	insulin receptor [Source:HGNC Symbol;Acc:HGNC:6091]
3805	HGNC:6332	KIR2DL4	humans	1	NA	NA	NA	NA	NA	NA	245615	MGI:3612791	Kir3dl2	killer cell immunoglobulin like receptor, two Ig domains and long cytoplasmic tail 4 [Source:HGNC Symbol;Acc:HGNC:6332]
3953	HGNC:6554	LEPR	humans	1	WBGene00002915;WBGene00004371	175384;177597	let-805;rig-4	FBgn0021764;FBgn0033159	31017;35652	sdk;Dscam1	16847	MGI:104993	Lepr	leptin receptor [Source:HGNC Symbol;Acc:HGNC:6554]
4035	HGNC:6692	LRP1	humans	1	WBGene00003071;WBGene00003072	172520;171981	lrp-1;lrp-2	FBgn0053087	35799	LRP1	16971	MGI:96828	Lrp1	LDL receptor related protein 1 [Source:HGNC Symbol;Acc:HGNC:6692]
4137	HGNC:6893	MAPT	humans	1	WBGene00004212	175230	ptl-1	FBgn0266579	326116	tau	17762	MGI:97180	Mapt	microtubule associated protein tau [Source:HGNC Symbol;Acc:HGNC:6893]
4193	HGNC:6973	MDM2	humans	1	WBGene00020779	175747	T24G10.2	FBgn0035370	38341	Non2	17246	MGI:96952	Mdm2	MDM2 proto-oncogene [Source:HGNC Symbol;Acc:HGNC:6973]
4215	HGNC:6855	MAP3K3	humans	1	WBGene00003472	172246	mtk-1	FBgn0024329;FBgn0261524	42253;32257	Mekk1;lic	26406	MGI:1346874	Map3k3	mitogen-activated protein kinase kinase kinase 3 [Source:HGNC Symbol;Acc:HGNC:6855]
4217	HGNC:6857	MAP3K5	humans	1	WBGene00003822	24104671	nsy-1	FBgn0014006	42366	Ask1	26408	MGI:1346876	Map3k5	mitogen-activated protein kinase kinase kinase 5 [Source:HGNC Symbol;Acc:HGNC:6857]
4292	HGNC:7127	MLH1	humans	1	WBGene00003373	176783	mlh-1	FBgn0011659	35796	Mlh1	17350	MGI:101938	Mlh1	mutL homolog 1 [Source:HGNC Symbol;Acc:HGNC:7127]
4316	HGNC:7174	MMP7	humans	1	WBGene00016283	178748	zmp-3	FBgn0035049;FBgn0033438	37949;35997	Mmp1;Mmp2	17393	MGI:103189	Mmp7	matrix metallopeptidase 7 [Source:HGNC Symbol;Acc:HGNC:7174]
4683	HGNC:7652	NBN	humans	1	WBGene00006436	266969	ttn-1	FBgn0261530	44259	nbs	27354	MGI:1351625	Nbn	nibrin [Source:HGNC Symbol;Acc:HGNC:7652]
4779	HGNC:7781	NFE2L1	humans	1	WBGene00020961	189139	sknr-1	FBgn0262975	42743	cnc	18023	MGI:99421	Nfe2l1	nuclear factor, erythroid 2 like 1 [Source:HGNC Symbol;Acc:HGNC:7781]
5079	HGNC:8619	PAX5	humans	1	WBGene00001204	177876	egl-38	FBgn0005561	43825	sv	18507	MGI:97489	Pax5	paired box 5 [Source:HGNC Symbol;Acc:HGNC:8619]
5155	HGNC:8800	PDGFB	humans	1	WBGene00004249	175327	pvf-1	FBgn0030964	32876	Pvf1	18591	MGI:97528	Pdgfb	platelet derived growth factor subunit B [Source:HGNC Symbol;Acc:HGNC:8800]
5156	HGNC:8803	PDGFRA	humans	1	WBGene00006897;WBGene00006894	186632;175182	ver-4;ver-1	FBgn0032006	34127	Pvr	18595	MGI:97530	Pdgfra	platelet derived growth factor receptor alpha [Source:HGNC Symbol;Acc:HGNC:8803]
5159	HGNC:8804	PDGFRB	humans	1	WBGene00006897;WBGene00006894	186632;175182	ver-4;ver-1	FBgn0032006	34127	Pvr	18596	MGI:97531	Pdgfrb	platelet derived growth factor receptor beta [Source:HGNC Symbol;Acc:HGNC:8804]
5170	HGNC:8816	PDPK1	humans	1	WBGene00003965	180475	pdk-1	FBgn0020386	38017	Pdk1	18607	MGI:1338068	Pdpk1	3-phosphoinositide dependent protein kinase 1 [Source:HGNC Symbol;Acc:HGNC:8816]
5300	HGNC:8988	PIN1	humans	1	WBGene00022448	190941	pinn-1	FBgn0015379	33111	dod	23988	MGI:1346036	Pin1	peptidylprolyl cis/trans isomerase, NIMA-interacting 1 [Source:HGNC Symbol;Acc:HGNC:8988]
5336	HGNC:9066	PLCG2	humans	1	WBGene00004038	174586	plc-3	FBgn0003416	32601	sl	234779	MGI:97616	Plcg2	phospholipase C gamma 2 [Source:HGNC Symbol;Acc:HGNC:9066]
5469	HGNC:9234	MED1	humans	1	WBGene00004946	171840	sop-3	FBgn0037109	40403	MED1	19014	MGI:1100846	Med1	mediator complex subunit 1 [Source:HGNC Symbol;Acc:HGNC:9234]
5499	HGNC:9281	PPP1CA	humans	1	WBGene00001748	3564807	gsp-2	FBgn0004103	49260	Pp1-87B	19045	MGI:103016	Ppp1ca	protein phosphatase 1 catalytic subunit alpha [Source:HGNC Symbol;Acc:HGNC:9281]
5568	HGNC:9382	PRKACG	humans	1	WBGene00002189	3565407	kin-1	FBgn0000273	34284	Pka-C1	18747	MGI:97592	Prkaca	protein kinase cAMP-activated catalytic subunit gamma [Source:HGNC Symbol;Acc:HGNC:9382]
5578	HGNC:9393	PRKCA	humans	1	WBGene00004033	181166	pkc-2	FBgn0003091	48311	Pkc53E	18750	MGI:97595	Prkca	protein kinase C alpha [Source:HGNC Symbol;Acc:HGNC:9393]
5747	HGNC:9611	PTK2	humans	1	WBGene00002213	172135	kin-32	FBgn0020440	37233	Fak	14083	MGI:95481	Ptk2	protein tyrosine kinase 2 [Source:HGNC Symbol;Acc:HGNC:9611]
5770	HGNC:9642	PTPN1	humans	1	WBGene00004748;WBGene00008661;WBGene00016382;WBGene00011918;WBGene00020841;WBGene00016942	189901;184322;183190;172571;188965;172359	sdf-9;F10G8.1;C33H5.16;T22C1.8;T27A3.5;C55B7.3	FBgn0267487	38160	Ptp61F	19246	MGI:97805	Ptpn1	protein tyrosine phosphatase non-receptor type 1 [Source:HGNC Symbol;Acc:HGNC:9642]
5781	HGNC:9644	PTPN11	humans	1	WBGene00004214	24104681	ptp-2	FBgn0000382	45278	csw	19247	MGI:99511	Ptpn11	protein tyrosine phosphatase non-receptor type 11 [Source:HGNC Symbol;Acc:HGNC:9644]
5925	HGNC:9884	RB1	humans	1	WBGene00003020	172249	lin-35	FBgn0038390	41941	Rbf2	19645	MGI:97874	Rb1	RB transcriptional corepressor 1 [Source:HGNC Symbol;Acc:HGNC:9884]
5979	HGNC:9967	RET	humans	1	WBGene00016059	178936	hir-1	FBgn0011829	43875	Ret	19713	MGI:97902	Ret	ret proto-oncogene [Source:HGNC Symbol;Acc:HGNC:9967]
6285	HGNC:10500	S100B	humans	1	NA	NA	NA	NA	NA	NA	20203	MGI:98217	S100b	S100 calcium binding protein B [Source:HGNC Symbol;Acc:HGNC:10500]
6376	HGNC:10647	CX3CL1	humans	1	NA	NA	NA	FBgn0031264	33232	CG11835	20312	MGI:1097153	Cx3cl1	C-X3-C motif chemokine ligand 1 [Source:HGNC Symbol;Acc:HGNC:10647]
6929	HGNC:11633	TCF3	humans	1	WBGene00001949	172458	hlh-2	FBgn0267821	34413	da	21423	MGI:98510	Tcf3	transcription factor 3 [Source:HGNC Symbol;Acc:HGNC:11633]
7076	HGNC:11820	TIMP1	humans	1	WBGene00019478	179197	cri-2	FBgn0025879	41248	Timp	21857	MGI:98752	Timp1	TIMP metallopeptidase inhibitor 1 [Source:HGNC Symbol;Acc:HGNC:11820]
7077	HGNC:11821	TIMP2	humans	1	WBGene00019478	179197	cri-2	FBgn0025879	41248	Timp	21858	MGI:98753	Timp2	TIMP metallopeptidase inhibitor 2 [Source:HGNC Symbol;Acc:HGNC:11821]
7124	HGNC:11892	TNF	humans	1	NA	NA	NA	NA	NA	NA	21926	MGI:104798	Tnf	tumor necrosis factor [Source:HGNC Symbol;Acc:HGNC:11892]
7153	HGNC:11989	TOP2A	humans	1	WBGene00010785	174825	top-2	FBgn0284220	35225	Top2	21973	MGI:98790	Top2a	DNA topoisomerase II alpha [Source:HGNC Symbol;Acc:HGNC:11989]
7174	HGNC:12016	TPP2	humans	1	WBGene00017686	174018	tpp-2	FBgn0020370	36444	TppII	22019	MGI:102724	Tpp2	tripeptidyl peptidase 2 [Source:HGNC Symbol;Acc:HGNC:12016]
7341	HGNC:12502	SUMO1	humans	1	WBGene00004888	266820	smo-1	FBgn0264922	33981	smt3	22218	MGI:1197010	Sumo1	small ubiquitin like modifier 1 [Source:HGNC Symbol;Acc:HGNC:12502]
7345	HGNC:12513	UCHL1	humans	1	WBGene00006722;WBGene00006721	24105081;179039	ubh-2;ubh-1	FBgn0010288	33397	Uch	22223	MGI:103149	Uchl1	ubiquitin C-terminal hydrolase L1 [Source:HGNC Symbol;Acc:HGNC:12513]
7351	HGNC:12518	UCP2	humans	1	WBGene00006729;WBGene00019656	179315;180940	ucp-4;slc-25A10	FBgn0031757	33832	Ucp4C	22228	MGI:109354	Ucp2	uncoupling protein 2 [Source:HGNC Symbol;Acc:HGNC:12518]
7415	HGNC:12666	VCP	humans	1	WBGene00007352	174624	cdc-48.1	FBgn0286784	36040	TER94	269523	MGI:99919	Vcp	valosin containing protein [Source:HGNC Symbol;Acc:HGNC:12666]
7422	HGNC:12680	VEGFA	humans	1	WBGene00004249	175327	pvf-1	FBgn0030964	32876	Pvf1	22339	MGI:103178	Vegfa	vascular endothelial growth factor A [Source:HGNC Symbol;Acc:HGNC:12680]
7534	HGNC:12855	YWHAZ	humans	1	WBGene00001502	181348	ftt-2	FBgn0004907	36059	14-3-3zeta	22631	MGI:109484	Ywhaz	tyrosine 3-monooxygenase/tryptophan 5-monooxygenase activation protein zeta [Source:HGNC Symbol;Acc:HGNC:12855]
8408	HGNC:12558	ULK1	humans	1	WBGene00006786	180311	unc-51	FBgn0260945	39454	Atg1	22241	MGI:1270126	Ulk1	unc-51 like autophagy activating kinase 1 [Source:HGNC Symbol;Acc:HGNC:12558]
8694	HGNC:2843	DGAT1	humans	1	WBGene00010408	179540	mboa-2	FBgn0004797	44887	mdy	13350	MGI:1333825	Dgat1	diacylglycerol O-acyltransferase 1 [Source:HGNC Symbol;Acc:HGNC:2843]
8835	HGNC:19382	SOCS2	humans	1	WBGene00009556	185487	F39B2.5	FBgn0033266	35786	Socs44A	216233	MGI:1201787	Socs2	suppressor of cytokine signaling 2 [Source:HGNC Symbol;Acc:HGNC:19382]
9516	HGNC:16841	LITAF	humans	1	WBGene00009484	3565543	F36G3.3	FBgn0034761;FBgn0034758	37599;37596	CG4250;CG13510	56722	MGI:1929512	Litaf	lipopolysaccharide induced TNF factor [Source:HGNC Symbol;Acc:HGNC:16841]
10555	HGNC:325	AGPAT2	humans	1	WBGene00011543	179398	acl-2	FBgn0030421	32230	Agpat1	67512	MGI:1914762	Agpat2	1-acylglycerol-3-phosphate O-acyltransferase 2 [Source:HGNC Symbol;Acc:HGNC:325]
10683	HGNC:2909	DLL3	humans	1	WBGene00000168	178759	apx-1	FBgn0000463	42313	Dl	13389	MGI:1096877	Dll3	delta like canonical Notch ligand 3 [Source:HGNC Symbol;Acc:HGNC:2909]
22925	HGNC:9042	PLA2R1	humans	1	WBGene00020191	171967	clec-53	FBgn0033067	35545	CG11211	18779	MGI:102468	Pla2r1	phospholipase A2 receptor 1 [Source:HGNC Symbol;Acc:HGNC:9042]
50507	HGNC:7891	NOX4	humans	1	WBGene00018771;WBGene00000253	186188;171608	duox-2;bli-3	FBgn0085428;FBgn0283531	5740310;33477	Nox;Duox	50490	MGI:1354184	Nox4	NADPH oxidase 4 [Source:HGNC Symbol;Acc:HGNC:7891]
55170	HGNC:18241	PRMT6	humans	1	WBGene00013766;WBGene00009879;WBGene00044310;WBGene00019675;WBGene00019198;WBGene00016166;WBGene00010721;WBGene00019968;WBGene00012658;WBGene00011939;WBGene00019963;WBGene00012298;WBGene00022781;WBGene00016448	180326;177754;3565191;187323;175358;175671;175064;178797;176493;178221;178795;172727;173901;183240	prmt-1;F49C12.10;H20J04.9;K12D9.1;strm-1;C27F2.4;K09E4.3;R08F11.4;Y39A1A.21;prmt-9;R08E5.3;prmt-7;pmt-1;C35D10.12	FBgn0032329	34528	Art8	99890	MGI:2139971	Prmt6	protein arginine methyltransferase 6 [Source:HGNC Symbol;Acc:HGNC:18241]
57817	HGNC:15598	HAMP	humans	1	NA	NA	NA	NA	NA	NA	84506	MGI:1933533	Hamp	hepcidin antimicrobial peptide [Source:HGNC Symbol;Acc:HGNC:15598]
407040	HGNC:31635	MIR34A	humans	1	WBGene00003262	260162	mir-34	FBgn0262459	12798087	mir-34	723848	MGI:3619363	Mir34a	microRNA 34a [Source:HGNC Symbol;Acc:HGNC:31635]
1020	HGNC:1774	CDK5	flies	1	WBGene00000407	176774	cdk-5	FBgn0013762	36727	Cdk5	12568	MGI:101765	Cdk5	cyclin dependent kinase 5 [Source:HGNC Symbol;Acc:HGNC:1774]
1045	HGNC:1806	CDX2	flies	1	WBGene00003912	175638	pal-1	FBgn0000251	35341	cad	12591	MGI:88361	Cdx2	caudal type homeobox 2 [Source:HGNC Symbol;Acc:HGNC:1806]
1540	HGNC:2584	CYLD	flies	1	WBGene00009594	176401	cyld-1	FBgn0032210	34380	CYLD	74256	MGI:1921506	Cyld	CYLD lysine 63 deubiquitinase [Source:HGNC Symbol;Acc:HGNC:2584]
1787	HGNC:2977	TRDMT1	flies	1	NA	NA	NA	FBgn0028707	34632	Mt2	13434	MGI:1274787	Trdmt1	tRNA aspartic acid methyltransferase 1 [Source:HGNC Symbol;Acc:HGNC:2977]
1979	HGNC:3289	EIF4EBP2	flies	1	NA	NA	NA	FBgn0261560	33569	Thor	13688	MGI:109198	Eif4ebp2	eukaryotic translation initiation factor 4E binding protein 2 [Source:HGNC Symbol;Acc:HGNC:3289]
2113	HGNC:3488	ETS1	flies	1	WBGene00000143;WBGene00006462;WBGene00017687;WBGene00002990;WBGene00017598;WBGene00017601;WBGene00016865;WBGene00016600;WBGene00022207;WBGene00020368	176139;181627;180927;177016;184684;184687;180702;180778;190623;173749	apc-2;svh-5;ets-4;lin-1;F19F10.1;ets-7;ets-9;ets-5;elk-2;ast-1	FBgn0003118	42757	pnt	23871	MGI:95455	Ets1	ETS proto-oncogene 1, transcription factor [Source:HGNC Symbol;Acc:HGNC:3488]
2316	HGNC:3754	FLNA	flies	1	WBGene00022048	176855	fln-1	FBgn0014141	42066	cher	192176	MGI:95556	Flna	filamin A [Source:HGNC Symbol;Acc:HGNC:3754]
3170	HGNC:5022	FOXA2	flies	1	WBGene00004013	180357	pha-4	FBgn0000659	43383	fkh	15376	MGI:1347476	Foxa2	forkhead box A2 [Source:HGNC Symbol;Acc:HGNC:5022]
3626	HGNC:6068	INHBC	flies	1	WBGene00000903	175237	daf-7	FBgn0031461	33474	daw	16325	MGI:105932	Inhbc	inhibin subunit beta C [Source:HGNC Symbol;Acc:HGNC:6068]
3667	HGNC:6125	IRS1	flies	1	WBGene00002163	180978	ist-1	FBgn0024248	64880	chico	16367	MGI:99454	Irs1	insulin receptor substrate 1 [Source:HGNC Symbol;Acc:HGNC:6125]
3688	HGNC:6153	ITGB1	flies	1	WBGene00003930	175504	pat-3	FBgn0004657	44885	mys	16412	MGI:96610	Itgb1	integrin subunit beta 1 [Source:HGNC Symbol;Acc:HGNC:6153]
3716	HGNC:6190	JAK1	flies	1	WBGene00005077;WBGene00005078;WBGene00021635	171722;173296;189992	src-1;src-2;Y47G6A.5	FBgn0004864	32080	hop	16451	MGI:96628	Jak1	Janus kinase 1 [Source:HGNC Symbol;Acc:HGNC:6190]
3982	HGNC:6610	LIM2	flies	1	WBGene00017036;WBGene00000522;WBGene00000526;WBGene00000523;WBGene00016706;WBGene00021415;WBGene00010742	183923;181293;181000;180999;180735;177019;179548	D1069.1;clc-1;clc-5;clc-2;C46C11.3;nsy-4;K10D6.2	FBgn0013720	31101	pck	233187	MGI:104698	Lim2	lens intrinsic membrane protein 2 [Source:HGNC Symbol;Acc:HGNC:6610]
4000	HGNC:6636	LMNA	flies	1	WBGene00003052	172687	lmn-1	FBgn0002525	33782	Lam	16905	MGI:96794	Lmna	lamin A/C [Source:HGNC Symbol;Acc:HGNC:6636]
4245	HGNC:7044	MGAT1	flies	1	WBGene00001639	175453	gly-14	FBgn0034521	37323	Mgat1	17308	MGI:96973	Mgat1	alpha-1,3-mannosyl-glycoprotein 2-beta-N-acetylglucosaminyltransferase [Source:HGNC Symbol;Acc:HGNC:7044]
4851	HGNC:7881	NOTCH1	flies	1	WBGene00003001	176282	lin-12	FBgn0004647	31293	N	18128	MGI:97363	Notch1	notch receptor 1 [Source:HGNC Symbol;Acc:HGNC:7881]
5837	HGNC:9726	PYGM	flies	1	WBGene00020696	178777	pygl-1	FBgn0004507	33386	GlyP	19309	MGI:97830	Pygm	glycogen phosphorylase, muscle associated [Source:HGNC Symbol;Acc:HGNC:9726]
5971	HGNC:9956	RELB	flies	1	NA	NA	NA	FBgn0011274	35045	Dif	19698	MGI:103289	Relb	RELB proto-oncogene, NF-kB subunit [Source:HGNC Symbol;Acc:HGNC:9956]
6429	HGNC:10786	SRSF4	flies	1	WBGene00004698	174748	rsp-1	FBgn0004587	41670	B52	57317	MGI:1890577	Srsf4	serine and arginine rich splicing factor 4 [Source:HGNC Symbol;Acc:HGNC:10786]
6431	HGNC:10788	SRSF6	flies	1	WBGene00004698	174748	rsp-1	FBgn0004587	41670	B52	67996	MGI:1915246	Srsf6	serine and arginine rich splicing factor 6 [Source:HGNC Symbol;Acc:HGNC:10788]
7001	HGNC:9353	PRDX2	flies	1	WBGene00006434	266858	prdx-2	FBgn0040309	53578	Jafrac1	21672	MGI:109486	Prdx2	peroxiredoxin 2 [Source:HGNC Symbol;Acc:HGNC:9353]
7046	HGNC:11772	TGFBR1	flies	1	WBGene00000897	176829	daf-1	FBgn0011300	35900	babo	21812	MGI:98728	Tgfbr1	transforming growth factor beta receptor 1 [Source:HGNC Symbol;Acc:HGNC:11772]
7051	HGNC:11777	TGM1	flies	1	NA	NA	NA	FBgn0031975	34093	Tg	21816	MGI:98730	Tgm1	transglutaminase 1 [Source:HGNC Symbol;Acc:HGNC:11777]
7096	HGNC:11847	TLR1	flies	1	WBGene00006593	171635	tol-1	FBgn0262473	43222	Tl	21897	MGI:1341295	Tlr1	toll like receptor 1 [Source:HGNC Symbol;Acc:HGNC:11847]
7097	HGNC:11848	TLR2	flies	1	WBGene00006593	171635	tol-1	FBgn0262473	43222	Tl	24088	MGI:1346060	Tlr2	toll like receptor 2 [Source:HGNC Symbol;Acc:HGNC:11848]
7098	HGNC:11849	TLR3	flies	1	WBGene00006593	171635	tol-1	FBgn0262473	43222	Tl	142980	MGI:2156367	Tlr3	toll like receptor 3 [Source:HGNC Symbol;Acc:HGNC:11849]
7099	HGNC:11850	TLR4	flies	1	WBGene00006593	171635	tol-1	FBgn0262473	43222	Tl	21898	MGI:96824	Tlr4	toll like receptor 4 [Source:HGNC Symbol;Acc:HGNC:11850]
7100	HGNC:11851	TLR5	flies	1	WBGene00006593	171635	tol-1	FBgn0262473	43222	Tl	53791	MGI:1858171	Tlr5	toll like receptor 5 [Source:HGNC Symbol;Acc:HGNC:11851]
7249	HGNC:12363	TSC2	flies	1	WBGene00018734	173502	F53A10.2	FBgn0005198	40201	gig	22084	MGI:102548	Tsc2	TSC complex subunit 2 [Source:HGNC Symbol;Acc:HGNC:12363]
8851	HGNC:1775	CDK5R1	flies	1	WBGene00011955	188812	cdka-1	FBgn0027491	34385	Cdk5alpha	12569	MGI:101764	Cdk5r1	cyclin dependent kinase 5 regulatory subunit 1 [Source:HGNC Symbol;Acc:HGNC:1775]
8993	HGNC:8904	PGLYRP1	flies	1	WBGene00018369	185686	mig-39;mig-39	FBgn0030695	32534	PGRP-LE	21946	MGI:1345092	Pglyrp1;Pglyrp1	peptidoglycan recognition protein 1 [Source:HGNC Symbol;Acc:HGNC:8904]
8993	HGNC:8904	PGLYRP1	flies	1	WBGene00018369	185686	mig-39;mig-39	FBgn0035976	39063	PGRP-LC	21946	MGI:1345092	Pglyrp1;Pglyrp1	peptidoglycan recognition protein 1 [Source:HGNC Symbol;Acc:HGNC:8904]
9817	HGNC:23177	KEAP1	flies	1	WBGene00002185;WBGene00006493;WBGene00020952;WBGene00020030	176775;181410;3565011;172012	kel-3;ivns-1;kel-8;kel-20	FBgn0038475	42062	Keap1	50868	MGI:1858732	Keap1	kelch like ECH associated protein 1 [Source:HGNC Symbol;Acc:HGNC:23177]
9886	HGNC:18738	RHOBTB1	flies	1	WBGene00004357;WBGene00000424;WBGene00004287;WBGene00003239;WBGene00000390;WBGene00009059;WBGene00012532	178458;177111;186939;181344;174233;184848;179462	rho-1;ced-10;rac-2;mig-2;cdc-42;chw-1;crp-1	FBgn0036980	40249	RhoBTB	69288	MGI:1916538	Rhobtb1	Rho related BTB domain containing 1 [Source:HGNC Symbol;Acc:HGNC:18738]
10062	HGNC:7966	NR1H3	flies	1	WBGene00000908	181263	daf-12	FBgn0000546	35540	EcR	22259	MGI:1352462	Nr1h3	nuclear receptor subfamily 1 group H member 3 [Source:HGNC Symbol;Acc:HGNC:7966]
10333	HGNC:16711	TLR6	flies	1	WBGene00006593	171635	tol-1	FBgn0262473	43222	Tl	21899	MGI:1341296	Tlr6	toll like receptor 6 [Source:HGNC Symbol;Acc:HGNC:16711]
10905	HGNC:6822	MAN1A2	flies	1	WBGene00008258	179642	mans-2	FBgn0259170	31957	alpha-Man-Ia	17156	MGI:104676	Man1a2	mannosidase alpha class 1A member 2 [Source:HGNC Symbol;Acc:HGNC:6822]
10912	HGNC:4097	GADD45G	flies	1	NA	NA	NA	FBgn0033153	35646	Gadd45	23882	MGI:1346325	Gadd45g	growth arrest and DNA damage inducible gamma [Source:HGNC Symbol;Acc:HGNC:4097]
11221	HGNC:3065	DUSP10	flies	1	WBGene00006923	173904	vhp-1	FBgn0243512	40958	puc	63953	MGI:1927070	Dusp10	dual specificity phosphatase 10 [Source:HGNC Symbol;Acc:HGNC:3065]
23221	HGNC:18756	RHOBTB2	flies	1	WBGene00004357;WBGene00000424;WBGene00004287;WBGene00003239;WBGene00000390;WBGene00009059;WBGene00012532	178458;177111;186939;181344;174233;184848;179462	rho-1;ced-10;rac-2;mig-2;cdc-42;chw-1;crp-1	FBgn0036980	40249	RhoBTB	246710	MGI:2180557	Rhobtb2	Rho related BTB domain containing 2 [Source:HGNC Symbol;Acc:HGNC:18756]
23309	HGNC:19354	SIN3B	flies	1	WBGene00004117	172628	sin-3	FBgn0022764	36382	Sin3A	20467	MGI:107158	Sin3b	SIN3 transcription regulator family member B [Source:HGNC Symbol;Acc:HGNC:19354]
25824	HGNC:9355	PRDX5	flies	1	NA	NA	NA	FBgn0038570	3771951	Prx5	54683	MGI:1859821	Prdx5	peroxiredoxin 5 [Source:HGNC Symbol;Acc:HGNC:9355]
25891	HGNC:24554	PAMR1	flies	1	WBGene00008477	173111	clec-17	FBgn0051217	42032	modSP	210622	MGI:2445082	Pamr1	peptidase domain containing associated with muscle regeneration 1 [Source:HGNC Symbol;Acc:HGNC:24554]
26523	HGNC:3262	AGO1	flies	1	WBGene00000106;WBGene00000105	173468;181504	alg-2;alg-1	FBgn0087035	39683	AGO2	236511	MGI:2446630	Ago1	argonaute RISC component 1 [Source:HGNC Symbol;Acc:HGNC:3262]
27161	HGNC:3263	AGO2	flies	1	WBGene00000106;WBGene00000105	173468;181504	alg-2;alg-1	FBgn0087035	39683	AGO2	239528	MGI:2446632	Ago2	argonaute RISC catalytic component 2 [Source:HGNC Symbol;Acc:HGNC:3263]
29116	HGNC:21155	MYLIP	flies	1	NA	NA	NA	FBgn0260866	37575	dnr1	218203	MGI:2388271	Mylip	myosin regulatory light chain interacting protein [Source:HGNC Symbol;Acc:HGNC:21155]
51284	HGNC:15631	TLR7	flies	1	WBGene00006593	171635	tol-1	FBgn0262473	43222	Tl	170743	MGI:2176882	Tlr7	toll like receptor 7 [Source:HGNC Symbol;Acc:HGNC:15631]
54106	HGNC:15633	TLR9	flies	1	WBGene00006593	171635	tol-1	FBgn0262473	43222	Tl	81897	MGI:1932389	Tlr9	toll like receptor 9 [Source:HGNC Symbol;Acc:HGNC:15633]
54764	HGNC:18224	ZRANB1	flies	1	WBGene00021733	171633	otub-2	FBgn0037734	41179	trbd	360216	MGI:106441	Zranb1	zinc finger RANBP2-type containing 1 [Source:HGNC Symbol;Acc:HGNC:18224]
55636	HGNC:20626	CHD7	flies	1	WBGene00007053	172079	chd-7	FBgn0266557	33185	kis	320790	MGI:2444748	Chd7	chromodomain helicase DNA binding protein 7 [Source:HGNC Symbol;Acc:HGNC:20626]
55695	HGNC:16385	NSUN5	flies	1	WBGene00013151	175153	nsun-5	FBgn0259704	7354421	Nsun5	100609	MGI:2140844	Nsun5	NOP2/Sun RNA methyltransferase 5 [Source:HGNC Symbol;Acc:HGNC:16385]
56650	HGNC:1322	CLDND1	flies	1	WBGene00016706	180735	C46C11.3	FBgn0013720	31101	pck	224250	MGI:2447860	Cldnd1	claudin domain containing 1 [Source:HGNC Symbol;Acc:HGNC:1322]
57115	HGNC:30015	PGLYRP4	flies	1	WBGene00018369	185686	mig-39;mig-39	FBgn0035976	39063	PGRP-LC	384997	MGI:2686324	Pglyrp4;Pglyrp4	peptidoglycan recognition protein 4 [Source:HGNC Symbol;Acc:HGNC:30015]
57115	HGNC:30015	PGLYRP4	flies	1	WBGene00018369	185686	mig-39;mig-39	FBgn0030695	32534	PGRP-LE	384997	MGI:2686324	Pglyrp4;Pglyrp4	peptidoglycan recognition protein 4 [Source:HGNC Symbol;Acc:HGNC:30015]
57630	HGNC:17650	SH3RF1	flies	1	WBGene00012891	3565590	sorb-1	FBgn0040294	36990	POSH	59009	MGI:1913066	Sh3rf1	SH3 domain containing ring finger 1 [Source:HGNC Symbol;Acc:HGNC:17650]
81793	HGNC:15634	TLR10	flies	1	WBGene00006593	171635	tol-1	FBgn0262473	43222	Tl	21899;21897	MGI:1341296;MGI:1341295	Tlr6;Tlr1	toll like receptor 10 [Source:HGNC Symbol;Acc:HGNC:15634]
83729	HGNC:24029	INHBE	flies	1	WBGene00000903	175237	daf-7	FBgn0031461	33474	daw	16326	MGI:109269	Inhbe	inhibin subunit beta E [Source:HGNC Symbol;Acc:HGNC:24029]
84823	HGNC:6638	LMNB2	flies	1	WBGene00002050;WBGene00003052	181316;172687	ifa-1;lmn-1	FBgn0002525	33782	Lam	16907	MGI:96796	Lmnb2	lamin B2 [Source:HGNC Symbol;Acc:HGNC:6638]
84947	HGNC:21061	SERAC1	flies	1	WBGene00008925	181439	F17H10.1	FBgn0032699	35123	CG10383	321007	MGI:2447813	Serac1	serine active site containing 1 [Source:HGNC Symbol;Acc:HGNC:21061]
114770	HGNC:30013	PGLYRP2	flies	1	NA	NA	NA	FBgn0037906	41379	PGRP-LB	57757	MGI:1928099	Pglyrp2	peptidoglycan recognition protein 2 [Source:HGNC Symbol;Acc:HGNC:30013]
114771	HGNC:30014	PGLYRP3	flies	1	WBGene00018369	185686	mig-39;mig-39;mig-39	FBgn0035976	39063	PGRP-LC	242100	MGI:2685266	Pglyrp3;Pglyrp3;Pglyrp3	peptidoglycan recognition protein 3 [Source:HGNC Symbol;Acc:HGNC:30014]
114771	HGNC:30014	PGLYRP3	flies	1	WBGene00018369	185686	mig-39;mig-39;mig-39	FBgn0030695	32534	PGRP-LE	242100	MGI:2685266	Pglyrp3;Pglyrp3;Pglyrp3	peptidoglycan recognition protein 3 [Source:HGNC Symbol;Acc:HGNC:30014]
114771	HGNC:30014	PGLYRP3	flies	1	WBGene00018369	185686	mig-39;mig-39;mig-39	FBgn0035977	39064	PGRP-LF	242100	MGI:2685266	Pglyrp3;Pglyrp3;Pglyrp3	peptidoglycan recognition protein 3 [Source:HGNC Symbol;Acc:HGNC:30014]
192669	HGNC:18421	AGO3	flies	1	WBGene00000106;WBGene00000105	173468;181504	alg-2;alg-1	FBgn0087035	39683	AGO2	214150	MGI:2446634	Ago3	argonaute RISC catalytic component 3 [Source:HGNC Symbol;Acc:HGNC:18421]
192670	HGNC:18424	AGO4	flies	1	WBGene00000106;WBGene00000105	173468;181504	alg-2;alg-1	FBgn0087035	39683	AGO2	76850	MGI:1924100	Ago4	argonaute RISC component 4 [Source:HGNC Symbol;Acc:HGNC:18424]
374462	HGNC:9679	PTPRQ	flies	1	WBGene00002915;WBGene00009717	175384;174437	let-805;dep-1	FBgn0043903	32976	dome	237523	MGI:1096349	Ptprq	protein tyrosine phosphatase receptor type Q [Source:HGNC Symbol;Acc:HGNC:9679]
